# Supplementary material for: Associations of genetically predicted fatty acid levels across the phenome: A mendelian randomisation study
Source: PLoS Med. 2022 Dec 29;19(12):e1004141. doi: 10.1371/journal.pmed.1004141 (PMC9799317; doi:10.1371/journal.pmed.1004141)
Supplement: S1 Table — (a) Descriptive characteristics of the UK Biobank samples used in the discovery phase of the study. UK Biobank participants were split into two datasets: the base dataset, where the fatty acid measurements were obtained, and the target dataset, which was used to extract information on the clinical diagnoses (outcome data). (b) Descriptive characteristics of the independent cohorts used in the replication phase. (XLSX) [file pmed.1004141.s002.xlsx]

## Sheet: Sheet1
Supplementary Table 2: Phenotypic and genetic correlation matrices between circulating fatty acid measurements in 117143 UK Biobank samples. Genetic correlations were estimated using LD score regression.
Phenotypic correlations
	DHA	LA	MUFA	Omega 3	Omega 6	PUFA	SFA	Total FA
DHA	1
LA	0.252379	1
MUFA	0.0859976	0.641119	1
Omega 3	0.906686	0.331865	0.392109	1
Omega 6	0.344678	0.97644	0.677065	0.43571	1
PUFA	0.541172	0.920704	0.68277	0.644086	0.969159	1
SFA	0.237859	0.674526	0.925775	0.486699	0.741326	0.763282	1
Total FA	0.305345	0.795906	0.938632	0.543352	0.85098	0.871984	0.96974	1
Genetic correlations
	DHA	LA	MUFA	Omega 3	Omega 6	PUFA	SFA	Total FA
DHA	1
LA	0.373	1
MUFA	0.0526	0.7083	1
Omega 3	0.8262	0.5849	0.5243	1
Omega 6	0.4515	0.9494	0.7324	0.6722	1
PUFA	0.5753	0.8543	0.6817	0.7772	0.965	1
SFA	0.235	0.7425	0.933	0.6285	0.836	0.8308	1
Total FA	0.2929	0.8135	0.9384	0.6799	0.8931	0.8844	0.9857	1
