# Supplementary material for: Associations of genetically predicted fatty acid levels across the phenome: A mendelian randomisation study
Source: PLoS Med. 2022 Dec 29;19(12):e1004141. doi: 10.1371/journal.pmed.1004141 (PMC9799317; doi:10.1371/journal.pmed.1004141)
Supplement: S2 Table — Genetic correlations were estimated using LD score regression. (XLSX) [file pmed.1004141.s003.xlsx]

## Sheet: Sheet1
Supplementary Table 1a: Descriptive characteristics of the UK Biobank samples used in the discovery phase of the study.
UK Biobank participants were split into two datasets; the base dataset, where the fatty acid measurements were obtained,
and the target dataset, which was used to extract information on the clinical diagnoses (outcome data).
Dataset	Metabolite data	Clinical diagnosis	N	% Female	Age	BMI	WC	SBP	% T2D	% IHD	DHA	LA	MUFA	Omega 3	Omega 6	PUFA	SFA	Total FA
Base	Yes	No	117143	54.2	56.5 (8.1)	27.56 (4.83)	90.63 (13.52)	139.81 (19.60)	4.67	8.37	0.23 (0.08)	3.41 (0.69)	2.82 (0.82)	0.53 (0.22)	4.45 (0.68)	4.98 (0.80)	4.04 (0.95)	11.84 (2.39)
Target	No	Yes	322232	54	56.8 (8.0)	27.56 (4.87)	90.65 (13.59)	139.95 (19.79)	4.7	8.41	-	-	-	-	-	-	-	-
Current tobacco smoking
Dataset	% No	% Yes	% Only occasionally
Base	89.1	8.18	2.65
Target	89.12	8.05	2.74
Smoking status
Dataset	% Never	% Previous	% Current
Base	53.32	35.43	10.83
Target	53.48	35.3	10.79
Supplementary Table 1b: Descriptive characteristics of the independent cohorts used in the replication phase.
Cohort	Trait	N	Cases
FinnGen	Cholelithiasis	215027	19883
GIANT	Body mass index (BMI)	322154	x
CARDIoGRAMplusC4D	Coronary heart disease (CHD)	184305	60801
IGAP	Alzheimer's disease	74046	17008
MAGIC	HbA1c	46368	x
DIAGRAM	Type 2 diabetes (T2D)	77138	21491
Kettunen et al	Circulating fatty acids	24925	x
