# Supplementary material for: Associations of genetically predicted fatty acid levels across the phenome: A mendelian randomisation study
Source: PLoS Med. 2022 Dec 29;19(12):e1004141. doi: 10.1371/journal.pmed.1004141 (PMC9799317; doi:10.1371/journal.pmed.1004141)
Supplement: S3 Table — (a) List of independent genetic variants used as instruments per exposure in the MR-PheWAS analysis. (b) Gene annotation of the genetic variants used as instruments in the MR-PheWAS analysis. (XLSX) [file pmed.1004141.s004.xlsx]

## Sheet: Sheet1
Supplementary Table 3a: List of independent genetic variants used as instruments per exposure in the MR-PheWAS analysis.
DHA variants
Variant ID	P-value	Chromosome	Base pair location	Effect allele	Other allele	Effect allele frequency	Beta	Standard error		Fatty acid	Number of SNPs
rs638714	5.40008e-20	1	62906489	T	G	0.345963	-0.0378064	0.00421104		DHA	40
rs660240	1.29987e-19	1	109817838	C	T	0.78472	0.0442842	0.00485943		LA	59
rs11122450	3.40001e-08	1	230301811	G	T	0.61149	0.0226284	0.00409561		MUFA	56
rs562338	4.49987e-25	2	21288321	G	A	0.819616	0.0521882	0.00518208		Omega 3	47
rs1260326	8.69961e-30	2	27730940	C	T	0.60401	-0.0466812	0.00407928		Omega 6	60
rs57243841	3.40001e-08	2	136796019	G	A	0.179496	0.0290175	0.00529158		PUFA	60
rs13424225	1.09999e-08	2	241214158	T	G	0.449809	0.0223562	0.00401299		SFA	47
rs4860987	3.90032e-16	4	69491284	T	A	0.258609	0.0390619	0.00482116		Total FA	55
rs273912	6.59994e-10	5	131661349	T	G	0.707071	0.0258164	0.00438088
rs2394976	5.60015e-11	6	31311912	T	G	0.161648	-0.0343828	0.00541148
rs59136961	1.5e-08	6	34658565	AGTTTT	A	0.856657	0.0314399	0.00574465
rs6931604	2.69998e-08	6	98578215	T	C	0.599501	0.0229175	0.00408792
rs35177659	2.69998e-08	7	1218538	T	C	0.522398	0.0230344	0.00417365
rs73109460	7.29962e-11	7	44785800	A	G	0.123622	-0.036835	0.00610428
rs10653440	2.99985e-11	7	73016541	C	CTCTT	0.715017	0.0298895	0.00449968
rs2126259	1e-16	8	9185146	C	T	0.899169	0.0538675	0.00663378
rs145391587	3.69999e-09	8	19820933	C	A	0.100264	0.0387702	0.00663359
rs112875651	1.59993e-32	8	126506694	A	G	0.392346	-0.0490959	0.00414568
rs1800978	4.79999e-08	9	107665978	G	C	0.123991	-0.0336067	0.0060825
rs2807967	1.2e-08	10	22251380	C	T	0.718104	0.0251145	0.00445367
rs7924036	4.79954e-21	10	65191645	T	G	0.504205	0.0356515	0.00399079
rs55891451	5.60015e-11	10	96728169	C	A	0.201728	0.0322985	0.00498857
rs2107617	3.40017e-44	11	61481639	C	G	0.498871	-0.054629	0.00398337
rs174623	2.70E-318	11	61635294	A	G	0.541539	0.151874	0.0040158
rs909268	1.50003e-29	11	61723703	T	A	0.253643	-0.0502978	0.00458793
rs648336	6.89922e-11	11	68616449	T	C	0.322742	-0.0278717	0.00425833
rs673335	8.10028e-25	11	75450576	C	T	0.159762	-0.0554488	0.00544834
rs525028	2.70023e-12	11	116705516	A	G	0.708543	-0.0295479	0.004399
rs78689694	4.39997e-10	11	126234820	C	G	0.133357	0.0379626	0.00587915
rs1973688	1.20005e-19	15	58582540	T	C	0.282514	-0.0397152	0.00445219
rs261291	5.39511e-172	15	58680178	C	T	0.356068	0.115166	0.00417215
rs1077835	3.49945e-156	15	58723426	G	A	0.219724	0.127008	0.00482448
rs72789541	5.60015e-71	16	15127534	A	T	0.29597	-0.0778309	0.00438005
rs183130	1.80011e-21	16	56991363	T	C	0.324072	0.0392344	0.00426501
rs16940904	2.09991e-17	17	44186063	T	C	0.226571	-0.039552	0.00478883
rs9304381	5.79963e-23	18	47158234	T	C	0.818434	0.0504128	0.00518236
rs151113958	8.80035e-12	19	11191201	A	AG	0.880809	0.04191	0.00618712
rs111234557	9.09913e-40	19	19436229	G	C	0.110654	-0.0823679	0.00637429
rs72654473	1.59993e-13	19	45414399	A	C	0.108333	-0.0480945	0.00643578
rs57465754	3.79997e-09	19	45477231	G	C	0.206377	0.0292666	0.0049665
LA variants
Variant ID	P-value	Chromosome	Base pair location	Effect allele	Other allele	Effect allele frequency	Beta	Standard error
rs534417	2.5e-09	1	23784965	G	A	0.875005	0.0359986	0.00610468
rs1293261	1.7e-09	1	25713234	T	A	0.525129	0.0232022	0.00405137
rs34232196	8.30042e-11	1	55489542	T	C	0.245325	-0.0305851	0.00474221
rs1002687	1.80011e-97	1	62963737	A	G	0.644748	0.0868452	0.0042312
rs3832016	5.19996e-28	1	109818158	CT	C	0.785412	0.0536102	0.00492919
rs199900492	4.60045e-14	1	234850420	CA	C	0.484009	-0.0291075	0.00406151
rs907866	1.20005e-20	2	20371380	A	G	0.443236	-0.0372345	0.00409154
rs693	3.40017e-54	2	21232195	A	G	0.520883	0.0614441	0.00405281
rs1260326	3.90032e-38	2	27730940	C	T	0.60401	-0.0530642	0.00414007
rs4299376	2.49977e-19	2	44072576	T	G	0.676279	-0.0387395	0.00433864
rs2389599	6.80002e-09	2	169912191	C	G	0.524817	0.0230636	0.00407881
rs9848779	3.40001e-08	3	142652069	G	C	0.533474	-0.0214701	0.00408376
rs13108218	5.90065e-16	4	3443931	G	A	0.615417	-0.0327027	0.00419342
rs4704210	1.99986e-35	5	74635225	C	G	0.374212	0.0511244	0.00418591
rs6882345	1.99986e-26	5	156397673	A	G	0.632863	0.0441266	0.00419712
rs7771138	2.99985e-20	6	32598419	A	G	0.225732	0.0452218	0.00491838
rs1612904	1.79999e-10	6	32669018	A	C	0.618658	0.0291246	0.00415704
rs36018387	6.4003e-12	6	35386872	T	C	0.105092	-0.0442699	0.00662522
rs3777411	8.30042e-18	6	160476945	T	C	0.150726	-0.0488952	0.00566082
rs386453	1.59993e-11	6	160759840	T	C	0.891956	0.0422445	0.00654058
rs56393506	2.39994e-31	6	161089307	T	C	0.171198	-0.0615283	0.00548152
rs34121855	1.20005e-18	7	73040814	G	T	0.203736	-0.0451586	0.00504771
rs1461729	5.40008e-26	8	9187242	G	A	0.899221	0.0703705	0.00673534
rs7816447	8.19974e-13	8	19882950	C	T	0.100848	-0.0487086	0.00671655
rs6471717	1.39991e-13	8	59377357	A	G	0.663091	-0.0308556	0.00429616
rs112875651	5.00035e-35	8	126506694	A	G	0.392346	-0.0510959	0.00420654
rs4008004	1.89998e-10	9	15300968	A	C	0.221842	0.0309046	0.00489606
rs914545	3.89996e-08	9	107564741	G	T	0.897508	0.0355987	0.00667882
rs11789603	1.69981e-12	9	107647019	T	C	0.108831	0.0454099	0.00651811
rs2740488	1e-25	9	107661742	C	A	0.265321	-0.0482851	0.00459865
rs115478735	1.20005e-17	9	136149711	T	A	0.183315	0.0428585	0.00523882
rs148063610	9.70063e-11	10	45998984	C	CAAATAAAT	0.763414	-0.0313506	0.00486658
rs10838724	1.6e-10	11	47527052	T	G	0.368821	-0.0262357	0.00424528
rs174564	5.10035e-88	11	61588305	G	A	0.347013	0.0842755	0.00424412
rs964184	1.99986e-136	11	116648917	C	G	0.867229	-0.145606	0.00596821
rs11282820	1.6e-08	12	109873145	T	TCAGTTCTC	0.63308	-0.0232545	0.00421423
rs4766578	1.89998e-10	12	111904371	A	T	0.503267	0.0255029	0.00405844
rs7139079	4.79999e-10	12	121415293	A	G	0.592501	-0.0259545	0.00413291
rs1672907	1.6e-09	12	125283403	A	G	0.503534	-0.0237141	0.0040695
rs6602911	1.40001e-08	13	114547372	T	C	0.360079	0.0238048	0.00421825
rs1973688	6.09958e-16	15	58582540	T	C	0.282514	-0.0359454	0.00452081
rs261290	7.89951e-99	15	58678720	C	T	0.654653	-0.089118	0.00426927
rs1077835	4.00037e-85	15	58723426	G	A	0.219724	0.0961807	0.00489885
rs247617	6.4998e-33	16	56990716	A	C	0.323625	0.0506744	0.00433307
rs9302635	3.40001e-08	16	72144174	C	T	0.182464	-0.0283511	0.00523184
rs12948283	6.4e-09	17	1622850	C	G	0.297323	0.0263025	0.00465578
rs740516	1.89998e-09	17	67082962	G	C	0.151132	-0.03364	0.00568287
rs9304381	1e-33	18	47158234	T	C	0.818434	0.0628471	0.00525856
rs142158911	1.20005e-48	19	11190534	A	G	0.116705	-0.0915875	0.00634525
rs2285626	2.29985e-32	19	19467545	T	C	0.12271	-0.0724817	0.00619185
rs56113850	2.30001e-09	19	41353107	C	T	0.579194	0.0239886	0.00410365
rs4803760	2.80027e-23	19	45333834	C	T	0.796349	0.0489316	0.00505521
rs429358	8.4004e-68	19	45411941	C	T	0.154814	0.0971947	0.00560705
rs7251655	1.89998e-08	19	45502808	T	C	0.274882	0.0256725	0.00454248
rs8111874	7.90005e-09	19	49168942	A	G	0.464289	0.0240296	0.00412383
rs36013629	2.5e-08	19	50042867	T	TG	0.747476	-0.0254749	0.00467086
rs2378390	7.00003e-09	20	34150207	A	G	0.140871	-0.0324917	0.00584433
rs151290120	1.29999e-08	20	39184534	C	CA	0.805708	-0.0294134	0.00534246
rs2179372	9.49992e-09	20	39913632	G	C	0.550689	0.0225437	0.00406344
MUFA variants
Variant ID	P-value	Chromosome	Base pair location	Effect allele	Other allele	Effect allele frequency	Beta	Standard error
rs375390883	1.40001e-10	1	23795183	TAG	T	0.124647	-0.038836	0.00617024
rs1002687	6.39735e-105	1	62963737	A	G	0.644748	0.0911088	0.00427005
rs3832016	4.39997e-09	1	109818158	CT	C	0.785412	0.027942	0.00497445
rs764992666	9.49948e-14	1	230295076	TCTTAAAGTGTTCAGCACTCCC	T	0.397322	0.0305848	0.00418839
rs907866	6.89922e-11	2	20371380	A	G	0.443236	-0.0260168	0.00412689
rs4564803	5.10035e-50	2	21205502	T	G	0.228167	-0.0716703	0.00485884
rs668948	3.50026e-17	2	21291529	A	G	0.820205	0.0429273	0.00531238
rs1260326	1.69824e-158	2	27730940	C	T	0.60401	-0.110558	0.00417585
rs1128249	6.29941e-18	2	165528624	T	G	0.392034	-0.0352985	0.00418602
rs2943635	6.29999e-09	2	227077377	T	C	0.679819	0.0260799	0.00437945
rs1394092	1.80011e-12	3	136196071	T	C	0.7267	0.0311431	0.0045985
rs13108218	6.09958e-20	4	3443931	G	A	0.615417	-0.0376591	0.00423183
rs11940694	6.69993e-10	4	39414993	G	A	0.605098	0.0254105	0.00421089
rs1471251	1.69981e-13	4	87976359	T	A	0.397125	0.0301172	0.00419507
rs11429307	6.70039e-16	5	55857025	G	GT	0.808497	-0.0426882	0.00521089
rs12916	1.89998e-08	5	74656539	C	T	0.400369	0.0233275	0.00417387
rs4704834	2.19989e-26	5	156443066	G	A	0.644056	0.0442556	0.00426487
rs9271573	6.00067e-25	6	32590501	C	A	0.593631	0.0435035	0.00415738
rs998584	2e-08	6	43757896	A	C	0.482313	0.0221761	0.00409033
rs632057	3.10027e-13	6	139834012	G	T	0.627775	-0.0316017	0.004226
rs3777411	1e-12	6	160476945	T	C	0.150726	-0.0405732	0.00571057
rs386453	2.60016e-17	6	160759840	T	C	0.891956	0.0540618	0.00659807
rs56393506	5.10035e-72	6	161089307	T	C	0.171198	-0.0966077	0.0055297
rs56001710	2.39999e-10	7	25983400	T	A	0.580583	-0.0266301	0.00427159
rs3812316	1.29987e-76	7	73020337	G	C	0.129249	-0.113499	0.00608971
rs2409836	1.80011e-19	8	11689228	G	T	0.547158	-0.0372792	0.00411272
rs1495741	7.50067e-20	8	18272881	A	G	0.779155	-0.0433437	0.0049208
rs328	1.09901e-101	8	19819724	G	C	0.100283	-0.142903	0.00678339
rs28550053	7.49998e-10	8	19934305	G	A	0.174156	-0.034003	0.0054178
rs2081687	1.09999e-09	8	59388565	C	T	0.663114	-0.0259117	0.00432813
rs13280592	1.89998e-08	8	116686752	G	C	0.727401	0.0250773	0.00461306
rs28601761	3.3037e-104	8	126500031	G	C	0.420119	-0.0892696	0.00418798
rs2740488	2.30001e-09	9	107661742	C	A	0.265321	-0.0284838	0.00464263
rs10761716	5.40008e-14	10	64882300	G	C	0.441477	-0.0304317	0.00412057
rs2478236	2.99985e-11	10	94797973	A	G	0.403809	-0.0253693	0.00417358
rs522110	4.49997e-10	10	99772885	G	A	0.55531	0.0250265	0.0041093
rs174564	3.29989e-52	11	61588305	G	A	0.347013	0.0643792	0.00428375
rs964184	1.09901e-261	11	116648917	C	G	0.867229	-0.204793	0.00602395
rs67981690	8.10009e-09	12	21343886	G	A	0.129103	0.0341029	0.00612933
rs6606725	1.29999e-10	12	109905368	A	C	0.439722	0.025054	0.00411568
rs7979473	2.90001e-08	12	121420260	G	A	0.612971	-0.0239933	0.00423389
rs7140110	5.70033e-12	13	114544024	C	T	0.299403	0.0301226	0.00446696
rs1973688	2.69998e-08	15	58582540	T	C	0.282514	-0.026244	0.00456429
rs261290	8.99912e-67	15	58678720	C	T	0.654653	-0.0737819	0.00431032
rs261342	3.80014e-59	15	58731153	C	G	0.779971	-0.0801146	0.00495609
rs3198697	2.80027e-12	16	15129940	T	C	0.406708	-0.0272666	0.00416317
rs2000999	4.49997e-09	16	72108093	A	G	0.188593	0.0301721	0.00522261
rs12601919	1.09999e-08	17	65825374	G	A	0.188883	0.0299626	0.00524174
rs1540037	5.50047e-11	18	47182664	G	A	0.778339	0.034088	0.0050406
rs147985405	1.9002e-13	19	11197750	G	GA	0.880651	0.0462104	0.00630704
rs57962361	1.69981e-35	19	19425025	T	C	0.110735	-0.0805266	0.00652505
rs484195	3.69999e-61	19	45421877	G	A	0.615509	0.0702568	0.00427448
rs739320	2.69998e-10	19	49261368	C	T	0.606665	-0.0284524	0.00428134
rs142385484	1.6e-10	19	50016759	T	C	0.14742	-0.0359468	0.00583706
rs7679	1.69981e-13	20	44576502	C	T	0.186419	0.0367426	0.00526144
rs62222988	7.10003e-09	21	40569508	C	T	0.373895	0.0230603	0.00423778
Omega 3 variants
Variant ID	P-value	Chromosome	Base pair location	Effect allele	Other allele	Effect allele frequency	Beta	Standard error
rs6693447	4.79999e-09	1	2330190	G	T	0.461686	0.0229488	0.00407772
rs2131925	1.20005e-66	1	63025942	T	G	0.64568	0.0713932	0.0042536
rs629301	1.29987e-14	1	109818306	T	G	0.778033	0.0382887	0.00488385
rs11895352	1.5e-08	2	20367135	T	C	0.475398	-0.0213529	0.00407862
rs10184054	5.60015e-15	2	21203877	G	C	0.224107	-0.0361462	0.00486548
rs668948	1.10002e-19	2	21291529	A	G	0.820205	0.0458591	0.00528382
rs1260326	8.4004e-88	2	27730940	C	T	0.60401	-0.0820592	0.0041534
rs11563251	3.2e-08	2	234679384	T	C	0.110601	0.0349727	0.00647476
rs13424225	2.19999e-08	2	241214158	T	G	0.449809	0.0221268	0.00408591
rs4860987	1.20005e-21	4	69491284	T	A	0.258609	0.0463493	0.00491057
rs11242109	2.39999e-09	5	131677047	T	G	0.479016	0.0240622	0.0040658
rs4704834	1.69981e-13	5	156443066	G	A	0.644056	0.0289714	0.00424051
rs2394976	1.20005e-15	6	31311912	T	G	0.161648	-0.0461429	0.00550837
rs56393506	5.60015e-12	6	161089307	T	C	0.171198	-0.0361457	0.0055018
rs4000713	1e-11	7	25990597	A	G	0.295408	-0.0288196	0.00446039
rs73109460	9.20005e-10	7	44785800	A	G	0.123622	-0.0349475	0.006216
rs62466318	1.20005e-45	7	73042085	T	C	0.204178	-0.0721329	0.00506371
rs1461729	4.79954e-16	8	9187242	G	A	0.899221	0.0536486	0.00675692
rs10096633	1.5e-10	8	19830921	T	C	0.123905	-0.0387569	0.00615902
rs112875651	3.50026e-98	8	126506694	A	G	0.392346	-0.0873719	0.00422001
rs1800978	5.19996e-09	9	107665978	G	C	0.123991	-0.0373414	0.00619432
rs6601924	8.50002e-10	10	5247302	C	T	0.845765	0.0350603	0.00563873
rs7924036	5.49997e-10	10	65191645	T	G	0.504205	0.0233527	0.00406452
rs4418728	5.60003e-10	10	94839724	T	G	0.450737	-0.0244877	0.00408583
rs55891451	4.60045e-12	10	96728169	C	A	0.201728	0.0341853	0.00508075
rs35098920	3.79997e-09	11	61441360	T	G	0.225904	-0.0285316	0.00491814
rs174621	1.48E-323	11	61630104	A	G	0.22702	-0.184908	0.00485487
rs747321234	7.29962e-47	11	61693576	CAAAAAAAAAAAAA	C	0.699685	0.063783	0.00458455
rs67308910	4e-08	11	62377359	A	G	0.29042	0.0234646	0.00445192
rs678904	2.1e-10	11	68615600	A	T	0.322637	-0.0277351	0.00433535
rs673335	1.10002e-34	11	75450576	C	T	0.159762	-0.0669996	0.00554146
rs964184	8.9002e-87	11	116648917	C	G	0.867229	-0.116637	0.00596503
rs7970695	1.2e-10	12	121423376	A	G	0.620549	-0.0253039	0.00419603
rs8023508	3.89996e-08	15	44176103	G	A	0.112479	0.0336061	0.00644148
rs1973688	2.60016e-18	15	58582540	T	C	0.282514	-0.0390612	0.00453418
rs261291	1.69824e-161	15	58680178	C	T	0.356068	0.113461	0.00424898
rs1077835	1.79887e-149	15	58723426	G	A	0.219724	0.126109	0.00491333
rs72789541	5.60015e-75	16	15127534	A	T	0.29597	-0.0810999	0.00446068
rs371530942	3.29997e-08	16	15220186	G	A	0.723936	0.0258149	0.00482193
rs16940904	3.90032e-14	17	44186063	T	C	0.226571	-0.0355285	0.0048772
rs9947684	7.39946e-25	18	47166694	G	A	0.654493	0.0423222	0.00426979
rs142158911	7.19946e-13	19	11190534	A	G	0.116705	-0.0456449	0.0063704
rs111234557	5.19996e-75	19	19436229	G	C	0.110654	-0.116254	0.00649001
rs157595	1.20005e-23	19	45425460	G	A	0.617337	0.0405174	0.00427562
rs9304644	7.59976e-12	19	45450033	T	C	0.453549	0.0281335	0.0040844
rs6129624	5.1e-10	20	39167592	A	G	0.335237	-0.0257607	0.00437946
rs117143374	2.19999e-10	21	40555561	C	T	0.142254	-0.0370966	0.005847
Omega 6 variants
Variant ID	P-value	Chromosome	Base pair location	Effect allele	Other allele	Effect allele frequency	Beta	Standard error
rs375390883	8.4004e-11	1	23795183	TAG	T	0.124647	-0.0391924	0.00608762
rs1293261	4.30002e-08	1	25713234	T	A	0.525129	0.0209445	0.00403382
rs200730299	7.10068e-12	1	55491853	C	A	0.194476	-0.0365309	0.00542087
rs1002687	1e-107	1	62963737	A	G	0.644748	0.090971	0.00421287
rs3832016	4.30031e-33	1	109818158	CT	C	0.785412	0.0584325	0.00490784
rs199900492	2.29985e-15	1	234850420	CA	C	0.484009	-0.0306276	0.00404392
rs907866	2.60016e-21	2	20371380	A	G	0.443236	-0.0377412	0.00407373
rs693	3.80014e-52	2	21232195	A	G	0.520883	0.0597616	0.00403518
rs1260326	3.90032e-55	2	27730940	C	T	0.60401	-0.0642561	0.00412206
rs4299376	1.10002e-16	2	44072576	T	G	0.676279	-0.0353905	0.00431976
rs3770586	7.10003e-09	2	169828995	T	C	0.48397	-0.0229674	0.00405156
rs13108218	3.59998e-18	4	3443931	G	A	0.615417	-0.035165	0.00417574
rs4860948	1.89998e-09	4	69340991	A	T	0.244353	0.027907	0.00470731
rs4704210	6.09958e-30	5	74635225	C	G	0.374212	0.0467287	0.00416788
rs6882345	1.20005e-27	5	156397673	A	G	0.632863	0.0448784	0.00417905
rs28383314	1.69981e-18	6	32587213	C	T	0.622939	0.0388549	0.00415994
rs9271947	1.6e-08	6	32597095	T	A	0.379452	0.0238789	0.00437412
rs36018387	3.19963e-13	6	35386872	T	C	0.105092	-0.0467836	0.00659724
rs6934962	2.19999e-08	6	116322349	T	C	0.400489	0.0228258	0.00411241
rs3777411	3.69999e-16	6	160476945	T	C	0.150726	-0.0462965	0.00563691
rs386453	1.89998e-09	6	160759840	T	C	0.891956	0.0371678	0.00651296
rs56393506	5.30029e-26	6	161089307	T	C	0.171198	-0.0554312	0.00545837
rs34121855	1.39991e-22	7	73040814	G	T	0.203736	-0.0496474	0.00502625
rs1461729	2.80027e-36	8	9187242	G	A	0.899221	0.0835465	0.00670616
rs4921913	1.09999e-08	8	18272377	T	C	0.779146	-0.0278612	0.0048616
rs6471717	4.00037e-12	8	59377357	A	G	0.663091	-0.0290285	0.00427754
rs4876611	7.29995e-10	8	116671848	G	A	0.720787	0.0278208	0.00449379
rs112875651	2.19989e-53	8	126506694	A	G	0.392346	-0.063694	0.00418831
rs7831074	4.60002e-08	8	141633257	G	C	0.759127	0.0278428	0.00504852
rs4008004	8.4004e-12	9	15300968	A	C	0.221842	0.0329594	0.00487542
rs914545	6.69993e-09	9	107564741	G	T	0.897508	0.0374843	0.00665067
rs11789603	9.70063e-14	9	107647019	T	C	0.108831	0.0478798	0.00649064
rs2740488	5.40008e-28	9	107661742	C	A	0.265321	-0.0501345	0.00457926
rs115478735	2.19989e-17	9	136149711	T	A	0.183315	0.0422787	0.00521674
rs75406471	2.69998e-08	10	5257647	A	G	0.154684	-0.0314077	0.00559075
rs148063610	4.00037e-11	10	45998984	C	CAAATAAAT	0.763414	-0.0316205	0.00484601
rs3817335	9.79941e-12	11	47643891	A	T	0.350559	-0.0277621	0.00421464
rs673335	1.69981e-11	11	75450576	C	T	0.159762	-0.0369664	0.00552225
rs964184	1.09901e-125	11	116648917	C	G	0.867229	-0.138896	0.00594434
rs2241212	8.60003e-10	12	109939641	A	T	0.504438	0.0240015	0.00413037
rs4766578	1.50003e-12	12	111904371	A	T	0.503267	0.0277794	0.00404125
rs7139079	3.29989e-13	12	121415293	A	G	0.592501	-0.0297379	0.00411541
rs1672907	5.79963e-11	12	125283403	A	G	0.503534	-0.0255685	0.00405226
rs6602911	1.29999e-09	13	114547372	T	C	0.360079	0.0257493	0.00420044
rs1973688	8.30042e-18	15	58582540	T	C	0.282514	-0.0381478	0.00450142
rs261290	1e-116	15	58678720	C	T	0.654653	-0.0965507	0.00425095
rs1077835	6.29941e-96	15	58723426	G	A	0.219724	0.10126	0.00487783
rs183130	1.39991e-48	16	56991363	T	C	0.324072	0.0615133	0.00431123
rs4439799	1.29999e-08	17	45781599	T	C	0.502274	0.0224228	0.00404559
rs740516	1.40001e-08	17	67082962	G	C	0.151132	-0.0315718	0.00565892
rs9304381	7.19946e-42	18	47158234	T	C	0.818434	0.0702336	0.00523609
rs147985405	2.70023e-52	19	11197750	G	GA	0.880651	0.0933588	0.00621892
rs2285626	1.80011e-43	19	19467545	T	C	0.12271	-0.083889	0.00616506
rs72654473	1.20005e-75	19	45414399	A	C	0.108333	-0.118597	0.00649851
rs57465754	1.29987e-18	19	45477231	G	C	0.206377	0.0436708	0.00501491
rs35106244	7.29995e-09	19	49203829	T	C	0.462194	0.0241048	0.00415325
rs2378390	3.2e-09	20	34150207	A	G	0.140871	-0.0333321	0.00581966
rs2179372	7.10003e-10	20	39913632	G	C	0.550689	0.0241254	0.00404629
rs5754102	9.90011e-10	22	21916272	A	C	0.183245	-0.0316	0.00527441
rs9616847	1.40001e-08	22	50868669	T	A	0.388327	0.023821	0.00415851
PUFA variants
Variant ID	P-value	Chromosome	Base pair location	Effect allele	Other allele	Effect allele frequency	Beta	Standard error
rs375390883	8.69961e-11	1	23795183	TAG	T	0.124647	-0.0389415	0.00607939
rs199717562	1.10002e-11	1	55491851	G	A	0.194482	-0.0356887	0.00541346
rs1002687	1.99986e-120	1	62963737	A	G	0.644748	0.0959946	0.00420718
rs3832016	1.69981e-34	1	109818158	CT	C	0.785412	0.0599545	0.0049012
rs199900492	4.19952e-15	1	234850420	CA	C	0.484009	-0.0299977	0.00403845
rs907866	9.8992e-22	2	20371380	A	G	0.443236	-0.0378674	0.00406805
rs693	2.39994e-53	2	21232195	A	G	0.520883	0.0601205	0.00402955
rs1260326	1.59993e-77	2	27730940	C	T	0.60401	-0.0762658	0.00411631
rs4299376	7.29962e-14	2	44072576	T	G	0.676279	-0.0315084	0.00431374
rs3770586	1e-09	2	169828995	T	C	0.48397	-0.0238966	0.00404591
rs13108218	1.59993e-17	4	3443931	G	A	0.615417	-0.0343116	0.00417075
rs4860948	4.90004e-13	4	69340991	A	T	0.244353	0.0337639	0.00470169
rs3843482	2.70023e-25	5	74639259	G	T	0.373837	0.0424902	0.00416334
rs6882345	3.59998e-29	5	156397673	A	G	0.632863	0.0456949	0.0041739
rs28383314	1.69981e-19	6	32587213	C	T	0.622939	0.0403992	0.00415433
rs36018387	9.20026e-14	6	35386872	T	C	0.105092	-0.0477187	0.00658835
rs3822855	6.4e-09	6	116316882	T	G	0.400798	0.0235759	0.00410926
rs3777411	3.10027e-14	6	160476945	T	C	0.150726	-0.0429686	0.00562931
rs386453	8.10009e-10	6	160759840	T	C	0.891956	0.0371658	0.00650418
rs56393506	3.50026e-27	6	161089307	T	C	0.171198	-0.0567598	0.00545101
rs34121855	5.30029e-34	7	73040814	G	T	0.203736	-0.0613299	0.00502019
rs1461729	1.29987e-38	8	9187242	G	A	0.899221	0.0858304	0.0066974
rs4921915	5.80003e-09	8	18272466	A	G	0.779187	-0.0282986	0.00485578
rs10096633	3.09999e-08	8	19830921	T	C	0.123905	-0.0339303	0.00610477
rs2326077	1.59993e-11	8	59385919	T	C	0.66326	-0.0284526	0.00426919
rs4876611	1.29999e-10	8	116671848	G	A	0.720787	0.0287565	0.00448792
rs112875651	4.60045e-78	8	126506694	A	G	0.392346	-0.07727	0.00418284
rs7831074	9.49992e-09	8	141633257	G	C	0.759127	0.0291217	0.00504193
rs4008004	3.80014e-11	9	15300968	A	C	0.221842	0.0320614	0.00486982
rs11789603	7.59976e-14	9	107647019	T	C	0.108831	0.04771	0.00648318
rs2740488	7.19946e-27	9	107661742	C	A	0.265321	-0.049166	0.004574
rs115478735	7.39946e-14	9	136149711	T	A	0.183315	0.0373598	0.00521074
rs75406471	4.20001e-10	10	5257647	A	G	0.154684	-0.0352293	0.00558407
rs148063610	1.2e-10	10	45998984	C	CAAATAAAT	0.763414	-0.030903	0.00484022
rs12363232	1.89998e-09	11	47623890	T	C	0.350268	-0.024288	0.00422357
rs102275	3.1989e-125	11	61557803	C	T	0.349755	-0.0974089	0.00421144
rs673335	2.49977e-19	11	75450576	C	T	0.159762	-0.0490417	0.00551379
rs964184	5.19996e-146	11	116648917	C	G	0.867229	-0.15015	0.00593524
rs4766578	8.10028e-12	12	111904371	A	T	0.503267	0.0268352	0.00403648
rs7970695	1.99986e-15	12	121423376	A	G	0.620549	-0.032523	0.00415946
rs838912	7.50067e-12	12	125286037	C	T	0.505482	-0.0265138	0.00403497
rs6602911	5.79963e-11	13	114547372	T	C	0.360079	0.0279094	0.00419569
rs1973688	6.4003e-22	15	58582540	T	C	0.282514	-0.042936	0.00449517
rs261290	1.1995e-157	15	58678720	C	T	0.654653	-0.112315	0.00424505
rs1077835	1e-134	15	58723426	G	A	0.219724	0.119643	0.00487106
rs34955778	1.29987e-12	16	15139594	C	T	0.419966	-0.029365	0.00408638
rs183130	7.19946e-41	16	56991363	T	C	0.324072	0.0559719	0.00430633
rs4561509	7.59994e-10	17	45781799	A	G	0.502276	0.0239181	0.00404085
rs9304381	3.80014e-46	18	47158234	T	C	0.818434	0.0738115	0.00523016
rs147985405	4.30031e-50	19	11197750	G	GA	0.880651	0.0911522	0.00621179
rs111234557	9.8992e-61	19	19436229	G	C	0.110654	-0.103686	0.00642903
rs4803748	6.20012e-17	19	45247048	T	C	0.382645	-0.0337818	0.00416278
rs157595	2.90001e-63	19	45425460	G	A	0.617337	0.0699093	0.00423545
rs113073220	1.2e-08	19	45469676	AAAAT	A	0.451747	0.0224408	0.00404664
rs36013629	4.20001e-08	19	50042867	T	TG	0.747476	-0.0251116	0.00464532
rs2378390	1.2e-08	20	34150207	A	G	0.140871	-0.0324241	0.00581303
rs6129629	8.99995e-09	20	39185278	A	G	0.323157	-0.0239524	0.00435889
rs6016505	1e-10	20	39678289	T	C	0.549478	0.0248865	0.00403529
rs5754102	2.30001e-08	22	21916272	A	C	0.183245	-0.0288301	0.00526871
rs9616847	3.50002e-08	22	50868669	T	A	0.388327	0.0234318	0.00415401
SFA variants
Variant ID	P-value	Chromosome	Base pair location	Effect allele	Other allele	Effect allele frequency	Beta	Standard error
rs375390883	3.2e-10	1	23795183	TAG	T	0.124647	-0.0383287	0.00617805
rs1002687	1.39991e-84	1	62963737	A	G	0.644748	0.0822227	0.00427545
rs3832016	3.19963e-11	1	109818158	CT	C	0.785412	0.0326722	0.00498074
rs907866	4.70002e-11	2	20371380	A	G	0.443236	-0.0265941	0.00413216
rs693	2.70023e-35	2	21232195	A	G	0.520883	0.0484154	0.00409306
rs1260326	8.4918e-143	2	27730940	C	T	0.60401	-0.105845	0.00418118
rs1128249	6.4998e-13	2	165528624	T	G	0.392034	-0.029496	0.00419136
rs4678438	2.99999e-10	3	136344920	C	A	0.709386	0.0265901	0.00451494
rs13108218	2.09991e-11	4	3443931	G	A	0.615417	-0.0274688	0.0042362
rs6847980	2.80001e-10	4	88180631	T	G	0.376336	0.0262768	0.00422146
rs11429307	1.29999e-10	5	55857025	G	GT	0.808497	-0.0335009	0.00521537
rs5744552	1.7e-10	5	74816944	G	C	0.384139	0.0272107	0.00420648
rs4704834	4.90004e-20	5	156443066	G	A	0.644056	0.0382379	0.00426854
rs28383314	6.4003e-20	6	32587213	C	T	0.622939	0.0391406	0.00421979
rs540973884	6.00067e-11	6	139837431	G	T	0.59935	-0.0287699	0.00421909
rs3777411	3.19963e-13	6	160476945	T	C	0.150726	-0.0410983	0.005718
rs386453	3.10027e-14	6	160759840	T	C	0.891956	0.0479044	0.00660666
rs56393506	1.50003e-62	6	161089307	T	C	0.171198	-0.0900474	0.0055369
rs3812316	5.00035e-42	7	73020337	G	C	0.129249	-0.0832736	0.00609467
rs2126259	1.80011e-17	8	9185146	C	T	0.899169	0.0581705	0.00679587
rs1495741	1.9002e-14	8	18272881	A	G	0.779155	-0.0374393	0.00492802
rs139315015	3.69999e-36	8	19893297	G	A	0.105288	-0.082064	0.00665807
rs10504255	1.2e-10	8	59398461	A	G	0.662987	-0.028235	0.00434191
rs28601761	4.29536e-105	8	126500031	G	C	0.420119	-0.090598	0.00419413
rs10810374	3.89996e-08	9	15306292	C	A	0.24862	0.0257936	0.00476717
rs11789603	2.19989e-11	9	107647019	T	C	0.108831	0.0425819	0.00658623
rs2740488	7.59976e-15	9	107661742	C	A	0.265321	-0.0369738	0.0046467
rs3829125	1.6e-10	10	5247784	G	C	0.154275	-0.0356173	0.00567526
rs12263369	8.4004e-11	10	94823343	T	C	0.591563	0.0252274	0.0041658
rs10884966	1.89998e-08	10	112185596	A	G	0.345686	-0.0241254	0.00430359
rs102275	7.8001e-15	11	61557803	C	T	0.349755	-0.032731	0.00427946
rs673335	1.79999e-08	11	75450576	C	T	0.159762	-0.0317813	0.00560284
rs964184	1.30017e-130	11	116648917	C	G	0.867229	-0.144632	0.0060311
rs71079573	2.09991e-12	12	110020894	G	GT	0.605923	-0.0285739	0.00425117
rs7979473	1.20005e-11	12	121420260	G	A	0.612971	-0.0290957	0.00423757
rs6602911	1.89998e-09	13	114547372	T	C	0.360079	0.0259862	0.00426141
rs11620783	3.59998e-08	14	24871530	T	C	0.431555	0.0218835	0.00415462
rs1973688	2.90001e-14	15	58582540	T	C	0.282514	-0.0349053	0.00456647
rs261290	5.10505e-123	15	58678720	C	T	0.654653	-0.101359	0.00431238
rs261342	3.69999e-99	15	58731153	C	G	0.779971	-0.104785	0.00495846
rs11076175	2.29985e-13	16	57006378	G	A	0.178885	-0.0395606	0.00535883
rs2000999	2.39999e-08	16	72108093	A	G	0.188593	0.0287218	0.00522617
rs2156552	4.40048e-21	18	47181668	T	A	0.821829	0.0514191	0.00533633
rs147985405	3.19963e-21	19	11197750	G	GA	0.880651	0.0594187	0.00631312
rs111234557	4.60045e-36	19	19436229	G	C	0.110654	-0.0816195	0.00653391
rs157595	1.9002e-41	19	45425460	G	A	0.617337	0.0578903	0.00430455
rs739320	2.70023e-12	19	49261368	C	T	0.606665	-0.0306084	0.00428547
Total FA variants
Variant ID	P-value	Chromosome	Base pair location	Effect allele	Other allele	Effect allele frequency	Beta	Standard error
rs375390883	1.20005e-11	1	23795183	TAG	T	0.124647	-0.0412929	0.00618383
rs1002687	1.39959e-115	1	62963737	A	G	0.644748	0.0956754	0.00427945
rs3832016	3.19963e-17	1	109818158	CT	C	0.785412	0.0416973	0.0049854
rs822928	2.80001e-10	1	234873275	C	A	0.529652	0.0247614	0.00413065
rs907866	3.69999e-15	2	20371380	A	G	0.443236	-0.0317842	0.00413653
rs4533439	2.19999e-08	2	21141815	C	T	0.411031	0.0234583	0.00417694
rs693	1.50003e-47	2	21232195	A	G	0.520883	0.0572192	0.00409739
rs1260326	5.49541e-142	2	27730940	C	T	0.60401	-0.105262	0.00418561
rs1128249	4.60045e-12	2	165528624	T	G	0.392034	-0.0283834	0.0041958
rs900048	4.70002e-10	3	136218930	T	C	0.709498	0.0269549	0.00452256
rs13108218	1.9002e-17	4	3443931	G	A	0.615417	-0.0350121	0.00424122
rs34768803	2.80001e-09	4	69331331	G	GT	0.763915	-0.0290548	0.00491411
rs1471251	2.39999e-10	4	87976359	T	A	0.397125	0.0265429	0.00420437
rs11429307	8.00018e-11	5	55857025	G	GT	0.808497	-0.0340345	0.00522165
rs3846663	6.89922e-15	5	74655726	T	C	0.373934	0.0327904	0.00423158
rs4704834	1e-27	5	156443066	G	A	0.644056	0.0455628	0.00427368
rs9271573	6.09958e-24	6	32590501	C	A	0.593631	0.0430572	0.00416696
rs632057	1.29999e-10	6	139834012	G	T	0.627775	-0.0282063	0.00423575
rs3777411	1.20005e-14	6	160476945	T	C	0.150726	-0.0439442	0.00572373
rs386453	2.39994e-15	6	160759840	T	C	0.891956	0.0497385	0.00661328
rs56393506	5.79963e-60	6	161089307	T	C	0.171198	-0.087809	0.00554245
rs3812316	1.10002e-54	7	73020337	G	C	0.129249	-0.0953505	0.00610221
rs2126259	8.60003e-24	8	9185146	C	T	0.899169	0.0682732	0.0068035
rs1495741	8.80035e-16	8	18272881	A	G	0.779155	-0.0389963	0.00493355
rs328	2.39994e-44	8	19819724	G	C	0.100283	-0.0935988	0.00680096
rs2326077	1.39991e-11	8	59385919	T	C	0.66326	-0.0290739	0.00433952
rs2737245	3.40001e-09	8	116658583	T	G	0.278598	-0.0273167	0.00457622
rs28601761	2.79898e-108	8	126500031	G	C	0.420119	-0.0916513	0.00419883
rs10810374	2.30001e-09	9	15306292	C	A	0.24862	0.027923	0.00477267
rs11789603	3.29989e-11	9	107647019	T	C	0.108831	0.0421868	0.00659383
rs2740488	1.29987e-17	9	107661742	C	A	0.265321	-0.0405969	0.00465206
rs3829125	2.59998e-10	10	5247784	G	C	0.154275	-0.0355698	0.00568206
rs2478236	1.79999e-10	10	94797973	A	G	0.403809	-0.024615	0.00418259
rs10884966	1.29999e-08	10	112185596	A	G	0.345686	-0.0239557	0.00430875
rs102275	1.79999e-09	11	61557803	C	T	0.349755	-0.0249637	0.00428425
rs673335	2.30001e-10	11	75450576	C	T	0.159762	-0.0355148	0.0056091
rs964184	6.99842e-197	11	116648917	C	G	0.867229	-0.177732	0.00603784
rs71079573	1.80011e-11	12	110020894	G	GT	0.605923	-0.0275365	0.00425637
rs7979473	7.50067e-13	12	121420260	G	A	0.612971	-0.0304932	0.00424275
rs838912	1.5e-08	12	125286037	C	T	0.505482	-0.0221202	0.00410337
rs6602911	1.69981e-11	13	114547372	T	C	0.360079	0.0290301	0.0042668
rs1973688	1.59993e-15	15	58582540	T	C	0.282514	-0.036769	0.0045722
rs261290	4.39542e-124	15	58678720	C	T	0.654653	-0.101643	0.00431779
rs1077835	4.10204e-104	15	58723426	G	A	0.219724	0.10717	0.00495453
rs11076175	5.79963e-17	16	57006378	G	A	0.178885	-0.0446946	0.00536544
rs2000999	2.30001e-09	16	72108093	A	G	0.188593	0.0307415	0.00523262
rs2156552	1.10002e-26	18	47181668	T	A	0.821829	0.0573396	0.00534276
rs147985405	1.50003e-28	19	11197750	G	GA	0.880651	0.0695691	0.0063194
rs111234557	2.19989e-49	19	19436229	G	C	0.110654	-0.0954015	0.00654041
rs157595	6.70039e-61	19	45425460	G	A	0.617337	0.0704679	0.00430883
rs838146	4.30002e-10	19	49248052	T	C	0.500186	-0.0260782	0.00411995
rs142385484	2.80001e-09	19	50016759	T	C	0.14742	-0.0337329	0.0058485
rs6102034	1.5e-08	20	39186590	G	C	0.323215	-0.0237488	0.00443005
rs62222988	3.89996e-08	21	40569508	C	T	0.373895	0.0220704	0.00424587
rs9616847	1.5e-08	22	50868669	T	A	0.388327	0.0245777	0.0042244
Supplementary Table 3b: Gene annotation of the genetic variants used as instruments in the MR-PheWAS analysis.
Variation ID	Chromosome	Position	Overlapped Gene	Type	Annotation	Nearest Upstream Gene	Type of Nearest Upstream Gene	Distance to Nearest Upstream Gene	Nearest Downstream Gene	Type of Nearest Downstream Gene	Distance to Nearest Downstream Gene
rs1002687	chr1	62963737	DOCK7	protein_coding	intronic	None	None	None	None	None	None
rs10096633	chr8	19830921	None	None	None	LPL	protein_coding	6152	AC100802.3	antisense	105895
rs10184054	chr2	21203877	None	None	None	AC012361.1	lincRNA	142456	RP11-116D2.1	lincRNA	18308
rs102275	chr11	61557803	TMEM258	protein_coding	intronic,non-coding,non-coding intronic	None	None	None	None	None	None
rs10504255	chr8	59398461	None	None	None	UBXN2B	protein_coding	34401	CYP7A1	protein_coding	4276
rs10653440	chr7	73016542	MLXIPL	protein_coding	non-coding intronic,intronic	None	None	None	None	None	None
rs10761716	chr10	64882300	None	None	None	RNU6-543P	snRNA	12294	RP11-144G16.1	antisense	1398
rs1077835	chr15	58723426	ALDH1A2	protein_coding	intronic,non-coding intronic	None	None	None	None	None	None
rs1077835	chr15	58723426	LIPC	protein_coding	intronic,non-coding intronic,5upstream	None	None	None	None	None	None
rs10810374	chr9	15306292	TTC39B	protein_coding	non-coding intronic,intronic	None	None	None	None	None	None
rs10838724	chr11	47527052	CELF1	protein_coding	intronic	None	None	None	None	None	None
rs10884966	chr10	112185596	None	None	None	SMNDC1	protein_coding	120887	RP11-525A16.4	lincRNA	3002
rs11076175	chr16	57006378	CETP	protein_coding	intronic,non-coding intronic	None	None	None	None	None	None
rs11122450	chr1	230301811	GALNT2	protein_coding	intronic,non-coding intronic	None	None	None	None	None	None
rs111234557	chr19	19436229	MAU2	protein_coding	non-coding intronic,intronic	None	None	None	None	None	None
rs11242109	chr5	131677047	SLC22A4	protein_coding	intronic	None	None	None	None	None	None
rs11242109	chr5	131677047	AC034220.3	processed_transcript	non-coding intronic	None	None	None	None	None	None
rs1128249	chr2	165528624	COBLL1	protein_coding	non-coding intronic	None	None	None	None	None	None
rs11282820	chr12	109873146	MYO1H	protein_coding	intronic	None	None	None	None	None	None
rs112875651	chr8	126506694	RP11-136O12.2	lincRNA	non-coding intronic	None	None	None	None	None	None
rs113073220	chr19	45469677	CLPTM1	protein_coding	non-coding intronic,intronic	None	None	None	None	None	None
rs11429307	chr5	55857026	AC022431.2	protein_coding	intronic	None	None	None	None	None	None
rs115478735	chr9	136149711	ABO	processed_transcript	non-coding intronic	None	None	None	None	None	None
rs11563251	chr2	234679384	UGT1A8	protein_coding	intronic,3utr	None	None	None	None	None	None
rs11563251	chr2	234679384	UGT1A10	protein_coding	intronic,3downstream	None	None	None	None	None	None
rs11563251	chr2	234679384	UGT1A9	protein_coding	intronic	None	None	None	None	None	None
rs11563251	chr2	234679384	UGT1A7	protein_coding	intronic	None	None	None	None	None	None
rs11563251	chr2	234679384	UGT1A6	protein_coding	intronic,3downstream	None	None	None	None	None	None
rs11563251	chr2	234679384	UGT1A5	protein_coding	intronic	None	None	None	None	None	None
rs11563251	chr2	234679384	UGT1A4	protein_coding	intronic	None	None	None	None	None	None
rs11563251	chr2	234679384	UGT1A3	protein_coding	intronic	None	None	None	None	None	None
rs11563251	chr2	234679384	UGT1A1	protein_coding	intronic	None	None	None	None	None	None
rs11620783	chr14	24871530	NYNRIN	protein_coding	intronic	None	None	None	None	None	None
rs117143374	chr21	40555561	PSMG1	protein_coding	5utr,5upstream	None	None	None	None	None	None
rs11789603	chr9	107647019	ABCA1	protein_coding	intronic	None	None	None	None	None	None
rs11895352	chr2	20367135	None	None	None	AC098828.3	pseudogene	11317	RN7SL140P	misc_RNA	7972
rs11940694	chr4	39414993	KLB	protein_coding	intronic	None	None	None	None	None	None
rs12263369	chr10	94823343	CYP26C1	protein_coding	intronic	None	None	None	None	None	None
rs12363232	chr11	47623890	None	None	None	C1QTNF4	protein_coding	7679	Y_RNA	misc_RNA	12560
rs12601919	chr17	65825374	BPTF	protein_coding	intronic	None	None	None	None	None	None
rs1260326	chr2	27730940	GCKR	protein_coding	3downstream,non-coding,coding nonsyn	None	None	None	None	None	None
rs12916	chr5	74656539	HMGCR	protein_coding	3downstream,3utr	None	None	None	None	None	None
rs1293261	chr1	25713234	RHCE	protein_coding	non-coding intronic,intronic	None	None	None	None	None	None
rs12948283	chr17	1622850	WDR81	protein_coding	non-coding intronic,intronic	None	None	None	None	None	None
rs13108218	chr4	3443931	HGFAC	protein_coding	intronic	None	None	None	None	None	None
rs13280592	chr8	116686752	TRPS1	protein_coding	intronic	None	None	None	None	None	None
rs13424225	chr2	241214158	None	None	None	AC124861.2	miRNA	12881	GPC1	protein_coding	160930
rs139315015	chr8	19893297	None	None	None	LPL	protein_coding	68528	AC100802.3	antisense	43519
rs1394092	chr3	136196071	STAG1	protein_coding	intronic	None	None	None	None	None	None
rs142158911	chr19	11190534	None	None	None	SMARCA4	protein_coding	14463	LDLR	protein_coding	9504
rs142385484	chr19	50016759	FCGRT	protein_coding	non-coding,intronic,5upstream,non-coding intronic	None	None	None	None	None	None
rs145391587	chr8	19820933	LPL	protein_coding	intronic	None	None	None	None	None	None
rs1461729	chr8	9187242	RP11-115J16.1	lincRNA	non-coding intronic	None	None	None	None	None	None
rs1471251	chr4	87976359	AFF1	protein_coding	intronic	None	None	None	None	None	None
rs147985405	chr19	11197751	None	None	None	SMARCA4	protein_coding	21680	LDLR	protein_coding	2287
rs148063610	chr10	45998985	2008-03-01	protein_coding	non-coding intronic,intronic	None	None	None	None	None	None
rs1495741	chr8	18272881	None	None	None	NAT2	protein_coding	14153	PSD3	protein_coding	111930
rs151113958	chr19	11191202	None	None	None	SMARCA4	protein_coding	15131	LDLR	protein_coding	8836
rs151290120	chr20	39184535	None	None	None	SNORD112	snoRNA	138949	MAFB	protein_coding	129953
rs1540037	chr18	47182664	None	None	None	SMUG1P1	pseudogene	5134	RP11-813F20.2	lincRNA	83529
rs157595	chr19	45425460	None	None	None	APOC1	protein_coding	2854	APOC1P1	pseudogene	4601
rs1612904	chr6	32669018	None	None	None	HLA-DQB1	protein_coding	32858	MTCO3P1	pseudogene	4883
rs1672907	chr12	125283403	SCARB1	protein_coding	non-coding intronic,intronic	None	None	None	None	None	None
rs16940904	chr17	44186063	KANSL1	protein_coding	non-coding intronic,intronic	None	None	None	None	None	None
rs174564	chr11	61588305	FADS2	protein_coding	intronic	None	None	None	None	None	None
rs174564	chr11	61588305	FADS1	protein_coding	intronic	None	None	None	None	None	None
rs174621	chr11	61630104	FADS2	protein_coding	non-coding,non-coding intronic,intronic	None	None	None	None	None	None
rs174623	chr11	61635294	None	None	None	FADS2	protein_coding	468	FADS3	protein_coding	5697
rs1800978	chr9	107665978	ABCA1	protein_coding	intronic,5utr	None	None	None	None	None	None
rs183130	chr16	56991363	None	None	None	AC012181.1	miRNA	90	CETP	protein_coding	4399
rs1973688	chr15	58582540	ALDH1A2	protein_coding	non-coding intronic,intronic	None	None	None	None	None	None
rs199717562	chr1	55491851	None	None	None	BSND	protein_coding	15295	PCSK9	protein_coding	13370
rs199900492	chr1	234850420	RP4-781K5.7	lincRNA	non-coding intronic	None	None	None	None	None	None
rs2000999	chr16	72108093	TXNL4B	protein_coding	intronic	None	None	None	None	None	None
rs2000999	chr16	72108093	HPR	protein_coding	intronic,non-coding intronic	None	None	None	None	None	None
rs200730299	chr1	55491853	None	None	None	BSND	protein_coding	15297	PCSK9	protein_coding	13368
rs2081687	chr8	59388565	None	None	None	UBXN2B	protein_coding	24505	CYP7A1	protein_coding	14172
rs2107617	chr11	61481639	DAGLA	protein_coding	intronic	None	None	None	None	None	None
rs2126259	chr8	9185146	RP11-115J16.1	lincRNA	3downstream,non-coding intronic	None	None	None	None	None	None
rs2131925	chr1	63025942	DOCK7	protein_coding	intronic	None	None	None	None	None	None
rs2156552	chr18	47181668	None	None	None	SMUG1P1	pseudogene	4138	RP11-813F20.2	lincRNA	84525
rs2179372	chr20	39913632	ZHX3	protein_coding	non-coding intronic,intronic	None	None	None	None	None	None
rs2241212	chr12	109939641	UBE3B	protein_coding	intronic,non-coding intronic	None	None	None	None	None	None
rs2285626	chr19	19467545	MAU2	protein_coding	3utr,3downstream,non-coding	None	None	None	None	None	None
rs2326077	chr8	59385919	None	None	None	UBXN2B	protein_coding	21859	CYP7A1	protein_coding	16818
rs2378390	chr20	34150207	FER1L4	pseudogene	non-coding intronic	None	None	None	None	None	None
rs2389599	chr2	169912191	None	None	None	ABCB11	protein_coding	24359	DHRS9	protein_coding	9108
rs2394976	chr6	31311912	None	None	None	XXbac-BPG248L24.10	pseudogene	35586	HLA-B	protein_coding	9737
rs2409836	chr8	11689228	FDFT1	protein_coding	intronic,3downstream,non-coding,non-coding intronic	None	None	None	None	None	None
rs247617	chr16	56990716	None	None	None	HERPUD1	protein_coding	12918	AC012181.1	miRNA	461
rs2478236	chr10	94797973	EXOC6	protein_coding	intronic	None	None	None	None	None	None
rs261290	chr15	58678720	ALDH1A2	protein_coding	non-coding intronic,intronic	None	None	None	None	None	None
rs261291	chr15	58680178	ALDH1A2	protein_coding	non-coding intronic,intronic	None	None	None	None	None	None
rs261342	chr15	58731153	ALDH1A2	protein_coding	non-coding intronic,intronic	None	None	None	None	None	None
rs261342	chr15	58731153	LIPC	protein_coding	non-coding intronic,intronic	None	None	None	None	None	None
rs261342	chr15	58731153	RP11-355N15.1	antisense	non-coding intronic	None	None	None	None	None	None
rs2737245	chr8	116658583	TRPS1	protein_coding	intronic	None	None	None	None	None	None
rs273912	chr5	131661349	SLC22A4	protein_coding	non-coding intronic,intronic	None	None	None	None	None	None
rs273912	chr5	131661349	AC034220.3	processed_transcript	non-coding intronic	None	None	None	None	None	None
rs2740488	chr9	107661742	ABCA1	protein_coding	intronic	None	None	None	None	None	None
rs2807967	chr10	22251380	DNAJC1	protein_coding	intronic	None	None	None	None	None	None
rs28383314	chr6	32587213	None	None	None	HLA-DRB1	protein_coding	29588	HLA-DQA1	protein_coding	8743
rs28550053	chr8	19934305	None	None	None	LPL	protein_coding	109536	AC100802.3	antisense	2511
rs28601761	chr8	126500031	RP11-136O12.2	lincRNA	non-coding intronic	None	None	None	None	None	None
rs2943635	chr2	227077377	None	None	None	AC068138.1	lincRNA	27290	MIR5702	miRNA	446049
rs3198697	chr16	15129940	PDXDC1	protein_coding	intronic,coding nonsyn|syn,non-coding,3utr	None	None	None	None	None	None
rs328	chr8	19819724	LPL	protein_coding	coding nonsyn:stop-gain	None	None	None	None	None	None
rs34121855	chr7	73040814	None	None	None	MLXIPL	protein_coding	1941	VPS37D	protein_coding	41341
rs34232196	chr1	55489542	None	None	None	BSND	protein_coding	12986	PCSK9	protein_coding	15679
rs34768803	chr4	69331332	TMPRSS11E	protein_coding	intronic	None	None	None	None	None	None
rs34955778	chr16	15139594	PDXDC1	protein_coding	intronic	None	None	None	None	None	None
rs34955778	chr16	15139594	NTAN1	protein_coding	3downstream,intronic,non-coding	None	None	None	None	None	None
rs35098920	chr11	61441360	None	None	None	RP11-855O10.3	lincRNA	18186	DAGLA	protein_coding	6545
rs35106244	chr19	49203829	FUT2	protein_coding	intronic	None	None	None	None	None	None
rs35177659	chr7	1218538	None	None	None	AC091729.9	antisense	13635	UNCX	protein_coding	54005
rs36013629	chr19	50042868	RCN3	protein_coding	intronic	None	None	None	None	None	None
rs36018387	chr6	35386872	PPARD	protein_coding	intronic	None	None	None	None	None	None
rs371530942	chr16	15220186	PDXDC1	protein_coding	intronic	None	None	None	None	None	None
rs371530942	chr16	15220186	NPIPP1	pseudogene	non-coding intronic	None	None	None	None	None	None
rs371530942	chr16	15220186	RP11-1186N24.5	processed_transcript	non-coding intronic,5upstream	None	None	None	None	None	None
rs371530942	chr16	15220186	PKD1P6	pseudogene	non-coding intronic,3downstream	None	None	None	None	None	None
rs375390883	chr1	23795184	ASAP3	protein_coding	non-coding intronic,intronic	None	None	None	None	None	None
rs3770586	chr2	169828995	ABCB11	protein_coding	intronic,5upstream	None	None	None	None	None	None
rs3777411	chr6	160476945	IGF2R	protein_coding	intronic	None	None	None	None	None	None
rs3812316	chr7	73020337	MLXIPL	protein_coding	coding nonsyn,coding *nonsyn,non-coding,intronic	None	None	None	None	None	None
rs3817335	chr11	47643891	MTCH2	protein_coding	non-coding intronic,3downstream,intronic	None	None	None	None	None	None
rs3822855	chr6	116316882	FRK	protein_coding	intronic	None	None	None	None	None	None
rs3829125	chr10	5247784	AKR1C4	protein_coding	coding nonsyn	None	None	None	None	None	None
rs3832016	chr1	109818159	CELSR2	protein_coding	3downstream,3utr,non-coding	None	None	None	None	None	None
rs3843482	chr5	74639259	HMGCR	protein_coding	non-coding intronic,intronic,3downstream	None	None	None	None	None	None
rs3846663	chr5	74655726	HMGCR	protein_coding	5upstream,intronic,3downstream	None	None	None	None	None	None
rs386453	chr6	160759840	None	None	None	SLC22A2	protein_coding	61170	SLC22A3	protein_coding	9460
rs4000713	chr7	25990597	None	None	None	MIR148A	miRNA	991	AC004520.1	miRNA	109362
rs4008004	chr9	15300968	TTC39B	protein_coding	non-coding intronic,intronic	None	None	None	None	None	None
rs429358	chr19	45411941	APOE	protein_coding	3downstream,coding nonsyn,coding *nonsyn	None	None	None	None	None	None
rs4299376	chr2	44072576	ABCG8	protein_coding	intronic	None	None	None	None	None	None
rs4418728	chr10	94839724	None	None	None	CYP26A1	protein_coding	2077	NIP7P1	pseudogene	26905
rs4439799	chr17	45781599	TBKBP1	protein_coding	intronic	None	None	None	None	None	None
rs4533439	chr2	21141815	None	None	None	AC012361.1	lincRNA	80394	RP11-116D2.1	lincRNA	80370
rs4561509	chr17	45781799	TBKBP1	protein_coding	intronic	None	None	None	None	None	None
rs4564803	chr2	21205502	None	None	None	AC012361.1	lincRNA	144081	RP11-116D2.1	lincRNA	16683
rs4678438	chr3	136344920	STAG1	protein_coding	intronic	None	None	None	None	None	None
rs4704210	chr5	74635225	HMGCR	protein_coding	non-coding intronic,5upstream,intronic	None	None	None	None	None	None
rs4704834	chr5	156443066	None	None	None	TIMD4	protein_coding	52800	HAVCR1	protein_coding	13358
rs4766578	chr12	111904371	ATXN2	protein_coding	intronic,non-coding intronic	None	None	None	None	None	None
rs4803748	chr19	45247048	None	None	None	snoZ6	snoRNA	17726	BCL3	protein_coding	3914
rs4803760	chr19	45333834	None	None	None	BCAM	protein_coding	9161	PVRL2	protein_coding	15598
rs484195	chr19	45421877	APOC1	protein_coding	intronic	None	None	None	None	None	None
rs4860948	chr4	69340991	TMPRSS11E	protein_coding	intronic	None	None	None	None	None	None
rs4860987	chr4	69491284	None	None	None	RP11-1267H10.1	pseudogene	9429	RP11-1267H10.3	pseudogene	1281
rs4876611	chr8	116671848	TRPS1	protein_coding	intronic	None	None	None	None	None	None
rs4921913	chr8	18272377	None	None	None	NAT2	protein_coding	13649	PSD3	protein_coding	112434
rs4921915	chr8	18272466	None	None	None	NAT2	protein_coding	13738	PSD3	protein_coding	112345
rs522110	chr10	99772885	CRTAC1	protein_coding	intronic,5upstream	None	None	None	None	None	None
rs525028	chr11	116705516	None	None	None	APOC3	protein_coding	1728	APOA1	protein_coding	951
rs534417	chr1	23784965	ASAP3	protein_coding	non-coding intronic,intronic	None	None	None	None	None	None
rs540973884	chr6	139837431	None	None	None	RP11-12A2.3	lincRNA	43239	ATP5F1P6	pseudogene	98144
rs55891451	chr10	96728169	CYP2C9	protein_coding	intronic	None	None	None	None	None	None
rs56001710	chr7	25983400	None	None	None	AC003090.1	lincRNA	192786	CTD-2227E11.1	lincRNA	4877
rs56113850	chr19	41353107	CTC-490E21.12	protein_coding	intronic	None	None	None	None	None	None
rs56113850	chr19	41353107	CYP2A6	protein_coding	non-coding intronic,intronic	None	None	None	None	None	None
rs562338	chr2	21288321	None	None	None	APOB	protein_coding	21376	TDRD15	protein_coding	58468
rs56393506	chr6	161089307	RP1-81D8.4	pseudogene	non-coding intronic	None	None	None	None	None	None
rs57243841	chr2	136796019	None	None	None	AC093391.2	antisense	16131	AC068492.1	lincRNA	39443
rs5744552	chr5	74816944	POLK	protein_coding	non-coding intronic,intronic	None	None	None	None	None	None
rs57465754	chr19	45477231	CLPTM1	protein_coding	non-coding intronic,intronic,5upstream	None	None	None	None	None	None
rs5754102	chr22	21916272	UBE2L3	protein_coding	intronic	None	None	None	None	None	None
rs57962361	chr19	19425025	SUGP1	protein_coding	non-coding intronic,intronic	None	None	None	None	None	None
rs59136961	chr6	34658566	C6orf106	protein_coding	intronic	None	None	None	None	None	None
rs6016505	chr20	39678289	TOP1	protein_coding	intronic	None	None	None	None	None	None
rs6102034	chr20	39186590	None	None	None	SNORD112	snoRNA	141004	MAFB	protein_coding	127898
rs6129624	chr20	39167592	None	None	None	SNORD112	snoRNA	122006	MAFB	protein_coding	146896
rs6129629	chr20	39185278	None	None	None	SNORD112	snoRNA	139692	MAFB	protein_coding	129210
rs62222988	chr21	40569508	BRWD1	protein_coding	3downstream,intronic	None	None	None	None	None	None
rs62466318	chr7	73042085	None	None	None	MLXIPL	protein_coding	3212	VPS37D	protein_coding	40070
rs629301	chr1	109818306	CELSR2	protein_coding	3downstream,3utr	None	None	None	None	None	None
rs632057	chr6	139834012	None	None	None	RP11-12A2.3	lincRNA	39820	ATP5F1P6	pseudogene	101563
rs638714	chr1	62906489	USP1	protein_coding	intronic	None	None	None	None	None	None
rs6471717	chr8	59377357	None	None	None	UBXN2B	protein_coding	13297	CYP7A1	protein_coding	25380
rs648336	chr11	68616449	None	None	None	CPT1A	protein_coding	4571	RP11-757G1.6	lincRNA	21683
rs6601924	chr10	5247302	AKR1C4	protein_coding	intronic	None	None	None	None	None	None
rs660240	chr1	109817838	CELSR2	protein_coding	non-coding,3utr,3downstream	None	None	None	None	None	None
rs6602911	chr13	114547372	GAS6	protein_coding	intronic	None	None	None	None	None	None
rs6606725	chr12	109905368	KCTD10	protein_coding	non-coding intronic,3downstream,intronic	None	None	None	None	None	None
rs668948	chr2	21291529	None	None	None	APOB	protein_coding	24584	TDRD15	protein_coding	55260
rs6693447	chr1	2330190	RER1	protein_coding	intronic	None	None	None	None	None	None
rs67308910	chr11	62377359	EML3	protein_coding	5upstream,3downstream,intronic	None	None	None	None	None	None
rs673335	chr11	75450576	None	None	None	MOGAT2	protein_coding	6573	RN7SL786P	misc_RNA	2598
rs678904	chr11	68615600	None	None	None	CPT1A	protein_coding	3722	RP11-757G1.6	lincRNA	22532
rs67981690	chr12	21343886	SLCO1B1	protein_coding	intronic	None	None	None	None	None	None
rs6847980	chr4	88180631	None	None	None	KLHL8	protein_coding	19165	RP11-529H2.1	lincRNA	2452
rs6882345	chr5	156397673	None	None	None	TIMD4	protein_coding	7407	HAVCR1	protein_coding	58751
rs693	chr2	21232195	APOB	protein_coding	coding syn	None	None	None	None	None	None
rs6931604	chr6	98578215	RP11-436D23.1	lincRNA	non-coding intronic	None	None	None	None	None	None
rs6934962	chr6	116322349	FRK	protein_coding	intronic	None	None	None	None	None	None
rs71079573	chr12	110020895	MVK	protein_coding	non-coding intronic,3downstream,intronic	None	None	None	None	None	None
rs7139079	chr12	121415293	HNF1A-AS1	antisense	non-coding intronic	None	None	None	None	None	None
rs7140110	chr13	114544024	GAS6	protein_coding	intronic	None	None	None	None	None	None
rs7251655	chr19	45502808	None	None	None	CLPTM1	protein_coding	6209	RELB	protein_coding	1880
rs72654473	chr19	45414399	None	None	None	APOE	protein_coding	1749	APOC1	protein_coding	3105
rs72789541	chr16	15127534	PDXDC1	protein_coding	non-coding intronic,intronic,3downstream,5upstream	None	None	None	None	None	None
rs73109460	chr7	44785800	None	None	None	OGDH	protein_coding	37135	ZMIZ2	protein_coding	2380
rs739320	chr19	49261368	FGF21	protein_coding	coding nonsyn|nonsyn	None	None	None	None	None	None
rs740516	chr17	67082962	ABCA6	protein_coding	non-coding intronic,intronic	None	None	None	None	None	None
rs747321234	chr11	61693577	None	None	None	RAB3IL1	protein_coding	5836	RNU6-1243P	snRNA	11789
rs75406471	chr10	5257647	AKR1C4	protein_coding	intronic	None	None	None	None	None	None
rs764992666	chr1	230295077	GALNT2	protein_coding	non-coding intronic,intronic	None	None	None	None	None	None
rs7679	chr20	44576502	PCIF1	protein_coding	non-coding,3utr	None	None	None	None	None	None
rs7771138	chr6	32598419	HLA-DQA1	protein_coding	intronic	None	None	None	None	None	None
rs7816447	chr8	19882950	None	None	None	LPL	protein_coding	58181	AC100802.3	antisense	53866
rs7831074	chr8	141633257	AGO2	protein_coding	non-coding intronic,intronic	None	None	None	None	None	None
rs78689694	chr11	126234820	ST3GAL4	protein_coding	intronic	None	None	None	None	None	None
rs7924036	chr10	65191645	JMJD1C	protein_coding	intronic	None	None	None	None	None	None
rs7970695	chr12	121423376	HNF1A	protein_coding	intronic	None	None	None	None	None	None
rs7979473	chr12	121420260	HNF1A	protein_coding	intronic	None	None	None	None	None	None
rs8023508	chr15	44176103	FRMD5	protein_coding	non-coding intronic,intronic	None	None	None	None	None	None
rs8111874	chr19	49168942	SEC1P	pseudogene	non-coding intronic	None	None	None	None	None	None
rs8111874	chr19	49168942	NTN5	protein_coding	non-coding intronic,intronic	None	None	None	None	None	None
rs822928	chr1	234873275	None	None	None	LINC01132	lincRNA	5885	RNY4P16	misc_RNA	100445
rs838146	chr19	49248052	IZUMO1	protein_coding	non-coding intronic,intronic	None	None	None	None	None	None
rs838912	chr12	125286037	SCARB1	protein_coding	non-coding intronic,intronic	None	None	None	None	None	None
rs900048	chr3	136218930	STAG1	protein_coding	intronic,non-coding	None	None	None	None	None	None
rs907866	chr2	20371380	None	None	None	AC098828.3	pseudogene	15562	RN7SL140P	misc_RNA	3727
rs909268	chr11	61723703	BEST1	protein_coding	non-coding intronic,intronic	None	None	None	None	None	None
rs914545	chr9	107564741	ABCA1	protein_coding	intronic	None	None	None	None	None	None
rs9271573	chr6	32590501	None	None	None	HLA-DRB1	protein_coding	32876	HLA-DQA1	protein_coding	5455
rs9271947	chr6	32597095	HLA-DQA1	protein_coding	intronic	None	None	None	None	None	None
rs9302635	chr16	72144174	DHX38	protein_coding	non-coding intronic,intronic,3downstream	None	None	None	None	None	None
rs9304381	chr18	47158234	None	None	None	LIPG	protein_coding	38962	SMUG1P1	pseudogene	18486
rs9304644	chr19	45450033	APOC4-APOC2	protein_coding	intronic	None	None	None	None	None	None
rs9304644	chr19	45450033	APOC4	protein_coding	intronic,3downstream	None	None	None	None	None	None
rs9304644	chr19	45450033	APOC2	protein_coding	intronic,5upstream	None	None	None	None	None	None
rs9616847	chr22	50868669	PPP6R2	protein_coding	intronic	None	None	None	None	None	None
rs964184	chr11	116648917	ZNF259	protein_coding	3utr	None	None	None	None	None	None
rs9848779	chr3	142652069	RP11-372E1.4	antisense	non-coding	None	None	None	None	None	None
rs9947684	chr18	47166694	None	None	None	LIPG	protein_coding	47422	SMUG1P1	pseudogene	10026
rs998584	chr6	43757896	None	None	None	VEGFA	protein_coding	3672	RP11-344J7.2	lincRNA	61598
