# Supplementary material for: Associations of genetically predicted fatty acid levels across the phenome: A mendelian randomisation study
Source: PLoS Med. 2022 Dec 29;19(12):e1004141. doi: 10.1371/journal.pmed.1004141 (PMC9799317; doi:10.1371/journal.pmed.1004141)
Supplement: S4 Table — (XLSX) [file pmed.1004141.s005.xlsx]

## Sheet: Sheet1
Supplementary Table 4: F-statistic of the associations between genetic variants and fatty acids.
Fatty acid	Variant	Sample size	F statistic
DHA	rs638714_T	99998	83.6372
DHA	rs660240_C	101639	64.1969
DHA	rs11122450_G	101286	18.9645
DHA	rs562338_G	101639	62.1931
DHA	rs1260326_C	101639	136.736
DHA	rs57243841_G	95883	33.9753
DHA	rs13424225_T	101555	28.8838
DHA	rs4860987_T	84867	31.9119
DHA	rs273912_T	101636	18.8088
DHA	rs2394976_T	101635	40.9368
DHA	rs59136961_AGTTTT	100363	15.1601
DHA	rs6931604_T	101163	28.3044
DHA	rs35177659_T	85111	16.2134
DHA	rs73109460_A	100434	24.7959
DHA	rs10653440_CTCTT	97709	40.8119
DHA	rs2126259_C	101639	55.6598
DHA	rs145391587_C	101603	25.0439
DHA	rs112875651_A	96338	99.5901
DHA	rs1800978_G	100987	14.326
DHA	rs2807967_C	100331	18.6487
DHA	rs7924036_T	101612	69.8974
DHA	rs55891451_C	100760	35.2233
DHA	rs2107617_C	100183	122.262
DHA	rs174623_A	99759	884.209
DHA	rs909268_T	100440	70.3406
DHA	rs648336_T	101639	30.2277
DHA	rs673335_C	101425	75.865
DHA	rs525028_A	99362	61.3565
DHA	rs78689694_C	100743	36.7873
DHA	rs1973688_T	99918	52.1277
DHA	rs261291_C	101287	566.709
DHA	rs1077835_G	101115	557.653
DHA	rs72789541_A	100642	212.889
DHA	rs183130_T	101525	56.0591
DHA	rs16940904_T	100851	41.6662
DHA	rs9304381_T	101459	80.3836
DHA	rs151113958_AG	100934	24.9693
DHA	rs111234557_G	101563	103.499
DHA	rs72654473_A	101453	34.241
DHA	rs57465754_G	100270	25.8404
LA	rs534417_G	101546	27.2262
LA	rs1293261_T	101097	28.4223
LA	rs34232196_T	99761	37.4704
LA	rs1002687_A	101248	365.376
LA	rs3832016_CT	101596	112.903
LA	rs199900492_C	101135	43.0661
LA	rs907866_A	100551	67.6516
LA	rs693_A	101639	176.002
LA	rs1260326_C	101639	171.929
LA	rs4299376_T	101368	78.1966
LA	rs2389599_C	99059	22.8893
LA	rs9848779_G	99615	20.6506
LA	rs13108218_G	98451	49.4883
LA	rs4704210_C	101554	120.021
LA	rs6882345_A	101505	98.2482
LA	rs7771138_A	95891	62.8267
LA	rs1612904_A	101639	62.0201
LA	rs36018387_T	101639	36.4206
LA	rs3777411_T	101475	51.2955
LA	rs386453_T	100897	32.5834
LA	rs56393506_T	97209	94.7082
LA	rs34121855_G	100952	76.6791
LA	rs1461729_G	101608	86.3175
LA	rs7816447_C	101540	45.3977
LA	rs6471717_A	101078	45.862
LA	rs112875651_A	96338	131.325
LA	rs4008004_A	100981	28.5917
LA	rs914545_G	101173	22.2126
LA	rs11789603_T	101363	44.305
LA	rs2740488_C	101095	86.199
LA	rs115478735_T	101547	59.5418
LA	rs148063610_CAAATAAAT	95255	37.0629
LA	rs10838724_T	95113	27.864
LA	rs174564_G	101459	334.155
LA	rs964184_C	101639	552.81
LA	rs11282820_TCAGTTCTC	100924	35.2224
LA	rs4766578_A	101603	25.4139
LA	rs7139079_A	100620	42.8411
LA	rs1672907_A	100765	34.109
LA	rs6602911_T	101026	41.1439
LA	rs1973688_T	99918	57.2072
LA	rs261290_C	101344	359.853
LA	rs1077835_G	101115	349.775
LA	rs247617_A	101639	101.733
LA	rs9302635_C	101367	30.3501
LA	rs12948283_C	84440	21.245
LA	rs740516_G	100779	33.2265
LA	rs9304381_T	101459	130.931
LA	rs142158911_A	100481	183.116
LA	rs2285626_T	101227	104.821
LA	rs56113850_C	100796	40.4911
LA	rs4803760_C	99804	74.5277
LA	rs429358_C	101639	234.691
LA	rs7251655_T	101161	23.8085
LA	rs8111874_A	95399	23.5954
LA	rs36013629_TG	99615	30.8374
LA	rs2378390_A	101360	33.6974
LA	rs151290120_CA	91275	33.0701
LA	rs2179372_G	101240	25.514
MUFA	rs375390883_T	101538	25.7366
MUFA	rs1002687_A	101248	354.716
MUFA	rs3832016_CT	101596	18.0843
MUFA	rs764992666_T	100658	48.9185
MUFA	rs907866_A	100551	25.8671
MUFA	rs4564803_T	101596	196.406
MUFA	rs668948_A	101615	42.3542
MUFA	rs1260326_C	101639	646.026
MUFA	rs1128249_T	101639	60.0551
MUFA	rs2943635_T	100861	27.9329
MUFA	rs1394092_T	101507	40.4213
MUFA	rs13108218_G	98451	54.4378
MUFA	rs11940694_G	98556	29.7861
MUFA	rs1471251_T	100847	45.2258
MUFA	rs11429307_GT	100807	62.1024
MUFA	rs12916_C	101639	21.6701
MUFA	rs4704834_G	100894	87.974
MUFA	rs9271573_C	101591	109.634
MUFA	rs998584_A	100539	28.9418
MUFA	rs632057_G	101639	60.9233
MUFA	rs3777411_T	101475	31.7493
MUFA	rs386453_T	100897	49.5668
MUFA	rs56393506_T	97209	228.454
MUFA	rs56001710_T	88269	34.6325
MUFA	rs3812316_G	101639	287.492
MUFA	rs2409836_G	100480	64.8077
MUFA	rs1495741_A	101639	73.5764
MUFA	rs328_G	101639	395.004
MUFA	rs28550053_G	100094	40.1966
MUFA	rs2081687_C	101639	24.3768
MUFA	rs13280592_G	99201	16.6807
MUFA	rs28601761_G	96970	412.368
MUFA	rs2740488_C	101095	27.8465
MUFA	rs10761716_G	100604	51.0835
MUFA	rs2478236_A	100685	28.5307
MUFA	rs522110_G	100961	40.4965
MUFA	rs174564_G	101459	184.392
MUFA	rs964184_C	101639	1050.72
MUFA	rs67981690_G	100483	19.9352
MUFA	rs6606725_A	101631	22.3034
MUFA	rs7979473_G	99550	33.4348
MUFA	rs7140110_C	101219	32.7661
MUFA	rs1973688_T	99918	29.4191
MUFA	rs261290_C	101344	214.98
MUFA	rs261342_C	99995	171.996
MUFA	rs3198697_T	101639	28.8695
MUFA	rs2000999_A	101639	28.028
MUFA	rs12601919_G	100963	32.4647
MUFA	rs1540037_G	95031	41.9343
MUFA	rs147985405_GA	101433	40.328
MUFA	rs57962361_T	101578	117.034
MUFA	rs484195_G	97057	224.197
MUFA	rs739320_C	93149	38.8583
MUFA	rs142385484_T	98474	23.1125
MUFA	rs7679_C	101639	41.6427
MUFA	rs62222988_C	100872	34.8564
LA	rs2378390_A	101360	33.6974
LA	rs151290120_CA	91275	33.0701
LA	rs2179372_G	101240	25.514
Omega 3	rs6693447_G	100993	14.5213
Omega 3	rs2131925_T	101639	237.927
Omega 3	rs629301_T	101639	52.7252
Omega 3	rs11895352_T	101173	20.2886
Omega 3	rs10184054_G	101465	35.9288
Omega 3	rs668948_A	101615	48.4204
Omega 3	rs1260326_C	101639	363.497
Omega 3	rs11563251_T	101639	24.0111
Omega 3	rs13424225_T	101555	26.9153
Omega 3	rs4860987_T	84867	50.0158
Omega 3	rs11242109_T	101607	16.5242
Omega 3	rs4704834_G	100894	39.397
Omega 3	rs2394976_T	101635	67.1239
Omega 3	rs56393506_T	97209	18.8889
Omega 3	rs4000713_A	100820	24.3554
Omega 3	rs73109460_A	100434	21.5135
Omega 3	rs62466318_T	100765	187.26
Omega 3	rs1461729_G	101608	54.9948
Omega 3	rs10096633_T	101639	22.0934
Omega 3	rs112875651_A	96338	303.654
Omega 3	rs1800978_G	100987	20.6505
Omega 3	rs6601924_C	101591	23.4775
Omega 3	rs7924036_T	101612	32.1184
Omega 3	rs4418728_T	101525	24.7432
Omega 3	rs55891451_C	100760	36.1729
Omega 3	rs35098920_T	96899	30.3121
Omega 3	rs174621_A	100267	974.138
Omega 3	rs747321234_C	88003	131.523
Omega 3	rs67308910_A	101639	20.7886
Omega 3	rs678904_A	101169	33.6421
Omega 3	rs673335_C	101425	113.016
Omega 3	rs964184_C	101639	366.553
Omega 3	rs7970695_A	101423	43.7991
Omega 3	rs8023508_G	101639	20.7527
Omega 3	rs1973688_T	99918	54.9131
Omega 3	rs261291_C	101287	569.829
Omega 3	rs1077835_G	101115	530.395
Omega 3	rs72789541_A	100642	250.977
Omega 3	rs371530942_G	83189	11.8434
Omega 3	rs16940904_T	100851	34.5489
Omega 3	rs9947684_G	101639	91.1634
Omega 3	rs142158911_A	100481	26.1671
Omega 3	rs111234557_G	101563	206.659
Omega 3	rs157595_G	94119	56.9002
Omega 3	rs9304644_T	100847	32.2018
Omega 3	rs6129624_A	95119	43.1956
Omega 3	rs117143374_C	100732	29.3898
MUFA	rs12601919_G	100963	32.4647
MUFA	rs1540037_G	95031	41.9343
MUFA	rs147985405_GA	101433	40.328
MUFA	rs57962361_T	101578	117.034
MUFA	rs484195_G	97057	224.197
MUFA	rs739320_C	93149	38.8583
MUFA	rs142385484_T	98474	23.1125
MUFA	rs7679_C	101639	41.6427
MUFA	rs62222988_C	100872	34.8564
LA	rs2378390_A	101360	33.6974
LA	rs151290120_CA	91275	33.0701
LA	rs2179372_G	101240	25.514
Omega 6	rs375390883_T	101538	31.886
Omega 6	rs1293261_T	101097	24.4229
Omega 6	rs200730299_C	86092	35.0545
Omega 6	rs1002687_A	101248	398.915
Omega 6	rs3832016_CT	101596	129.497
Omega 6	rs199900492_C	101135	48.094
Omega 6	rs907866_A	100551	66.518
Omega 6	rs693_A	101639	166.48
Omega 6	rs1260326_C	101639	239.417
Omega 6	rs4299376_T	101368	68.4414
Omega 6	rs3770586_T	100284	20.3514
Omega 6	rs13108218_G	98451	55.2969
Omega 6	rs4860948_A	101607	32.9193
Omega 6	rs4704210_C	101554	95.4344
Omega 6	rs6882345_A	101505	101.15
Omega 6	rs28383314_C	101597	87.8548
Omega 6	rs9271947_T	80882	26.7776
Omega 6	rs36018387_T	101639	37.8006
Omega 6	rs6934962_T	101529	26.7502
Omega 6	rs3777411_T	101475	47.9355
Omega 6	rs386453_T	100897	24.5178
Omega 6	rs56393506_T	97209	75.7798
Omega 6	rs34121855_G	100952	90.5114
Omega 6	rs1461729_G	101608	119.702
Omega 6	rs4921913_T	101608	33.3236
Omega 6	rs6471717_A	101078	40.7788
Omega 6	rs4876611_G	101059	36.2514
Omega 6	rs112875651_A	96338	189.684
Omega 6	rs7831074_G	81773	19.9089
Omega 6	rs4008004_A	100981	34.1411
Omega 6	rs914545_G	101173	27.532
Omega 6	rs11789603_T	101363	49.8962
Omega 6	rs2740488_C	101095	91.9589
Omega 6	rs115478735_T	101547	55.2088
Omega 6	rs75406471_A	101639	29.3795
Omega 6	rs148063610_CAAATAAAT	95255	37.4941
Omega 6	rs3817335_A	101627	36.8461
Omega 6	rs673335_C	101425	38.7392
Omega 6	rs964184_C	101639	496.148
Omega 6	rs2241212_A	93182	26.4716
Omega 6	rs4766578_A	101603	30.2344
Omega 6	rs7139079_A	100620	53.8911
Omega 6	rs1672907_A	100765	38.7314
Omega 6	rs6602911_T	101026	44.7694
Omega 6	rs1973688_T	99918	62.5796
Omega 6	rs261290_C	101344	425.929
Omega 6	rs1077835_G	101115	387.31
Omega 6	rs183130_T	101525	153.31
Omega 6	rs4439799_T	101089	27.136
Omega 6	rs740516_G	100779	30.4934
Omega 6	rs9304381_T	101459	158.118
Omega 6	rs147985405_GA	101433	188.203
Omega 6	rs2285626_T	101227	137.697
Omega 6	rs72654473_A	101453	282.313
Omega 6	rs57465754_G	100270	47.6769
Omega 6	rs35106244_T	91753	15.6956
Omega 6	rs2378390_A	101360	36.8504
Omega 6	rs2179372_G	101240	29.1936
Omega 6	rs5754102_A	99218	22.8488
Omega 6	rs9616847_T	100320	28.5134
PUFA	rs375390883_T	101538	32.1806
PUFA	rs199717562_G	86094	33.8189
PUFA	rs1002687_A	101248	447.425
PUFA	rs3832016_CT	101596	134.72
PUFA	rs199900492_C	101135	47.7224
PUFA	rs907866_A	100551	65.9095
PUFA	rs693_A	101639	161.148
PUFA	rs1260326_C	101639	336.368
PUFA	rs4299376_T	101368	53.6032
PUFA	rs3770586_T	100284	23.6609
PUFA	rs13108218_G	98451	53.0556
PUFA	rs4860948_A	101607	45.6117
PUFA	rs3843482_G	101542	74.1377
PUFA	rs6882345_A	101505	105.083
PUFA	rs28383314_C	101597	94.6841
PUFA	rs36018387_T	101639	38.4255
PUFA	rs3822855_T	101418	29.2083
PUFA	rs3777411_T	101475	39.4558
PUFA	rs386453_T	100897	23.2928
PUFA	rs56393506_T	97209	73.376
PUFA	rs34121855_G	100952	139.873
PUFA	rs1461729_G	101608	127.748
PUFA	rs4921915_A	101598	32.8659
PUFA	rs10096633_T	101639	20.9506
PUFA	rs2326077_T	101530	38.8404
PUFA	rs4876611_G	101059	40.6637
PUFA	rs112875651_A	96338	270.699
PUFA	rs7831074_G	81773	23.3568
PUFA	rs4008004_A	100981	32.5576
PUFA	rs11789603_T	101363	51.1791
PUFA	rs2740488_C	101095	87.7454
PUFA	rs115478735_T	101547	44.0771
PUFA	rs75406471_A	101639	34.6241
PUFA	rs148063610_CAAATAAAT	95255	33.0012
PUFA	rs12363232_T	101639	27.7372
PUFA	rs102275_C	101639	447.526
PUFA	rs673335_C	101425	67.0301
PUFA	rs964184_C	101639	582.352
PUFA	rs4766578_A	101603	27.8498
PUFA	rs7970695_A	101423	65.9781
PUFA	rs838912_C	101454	43.3739
PUFA	rs6602911_T	101026	50.5998
PUFA	rs1973688_T	99918	76.2907
PUFA	rs261290_C	101344	578.695
PUFA	rs1077835_G	101115	528.83
PUFA	rs34955778_C	101359	45.0622
PUFA	rs183130_T	101525	127.783
PUFA	rs4561509_A	101095	29.2653
PUFA	rs9304381_T	101459	176.875
PUFA	rs147985405_GA	101433	170.12
PUFA	rs111234557_G	101563	186.499
PUFA	rs4803748_T	99449	43.4667
PUFA	rs157595_G	94119	207.107
PUFA	rs113073220_AAAAT	100894	17.4498
PUFA	rs36013629_TG	99615	31.4241
PUFA	rs2378390_A	101360	32.3637
PUFA	rs6129629_A	97851	36.1084
PUFA	rs6016505_T	101565	33.0807
PUFA	rs5754102_A	99218	18.5347
PUFA	rs9616847_T	100320	25.4264
SFA	rs375390883_T	101538	27.2456
SFA	rs1002687_A	101248	289.487
SFA	rs3832016_CT	101596	31.1463
SFA	rs907866_A	100551	26.635
SFA	rs693_A	101639	113.475
SFA	rs1260326_C	101639	617.72
SFA	rs1128249_T	101639	49.5739
SFA	rs4678438_C	101596	35.2405
SFA	rs13108218_G	98451	28.6553
SFA	rs6847980_T	101281	34.3114
SFA	rs11429307_GT	100807	44.1841
SFA	rs5744552_G	101392	28.0288
SFA	rs4704834_G	100894	67.944
SFA	rs28383314_C	101597	92.9819
SFA	rs540973884_G	96770	46.8226
SFA	rs3777411_T	101475	39.8638
SFA	rs386453_T	100897	35.652
SFA	rs56393506_T	97209	185.915
SFA	rs3812316_G	101639	154.523
SFA	rs2126259_C	101639	51.296
SFA	rs1495741_A	101639	58.1784
SFA	rs139315015_G	101452	150.845
SFA	rs10504255_A	100855	33.047
SFA	rs28601761_G	96970	422.661
SFA	rs10810374_C	99951	27.1193
SFA	rs11789603_T	101363	42.2945
SFA	rs2740488_C	101095	48.5127
SFA	rs3829125_G	101639	31.9317
SFA	rs12263369_T	101375	28.9244
SFA	rs10884966_A	101639	20.0608
SFA	rs102275_C	101639	44.9085
SFA	rs673335_C	101425	29.1733
SFA	rs964184_C	101639	544.982
SFA	rs71079573_GT	95103	33.1672
SFA	rs7979473_G	99550	45.5639
SFA	rs6602911_T	101026	29.5675
SFA	rs11620783_T	99104	27.1384
SFA	rs1973688_T	99918	50.2599
SFA	rs261290_C	101344	440.977
SFA	rs261342_C	99995	331.746
SFA	rs11076175_G	101252	32.5456
SFA	rs2000999_A	101639	26.5247
SFA	rs2156552_T	101639	82.5767
SFA	rs147985405_GA	101433	68.6361
SFA	rs111234557_G	101563	115.058
SFA	rs157595_G	94119	153.779
SFA	rs739320_C	93149	47.1333
PUFA	rs4561509_A	101095	29.2653
PUFA	rs9304381_T	101459	176.875
PUFA	rs147985405_GA	101433	170.12
PUFA	rs111234557_G	101563	186.499
PUFA	rs4803748_T	99449	43.4667
PUFA	rs157595_G	94119	207.107
PUFA	rs113073220_AAAAT	100894	17.4498
PUFA	rs36013629_TG	99615	31.4241
PUFA	rs2378390_A	101360	32.3637
PUFA	rs6129629_A	97851	36.1084
PUFA	rs6016505_T	101565	33.0807
PUFA	rs5754102_A	99218	18.5347
PUFA	rs9616847_T	100320	25.4264
Total FA	rs375390883_T	101538	32.7597
Total FA	rs1002687_A	101248	412.636
Total FA	rs3832016_CT	101596	56.7056
Total FA	rs822928_C	99613	30.9444
Total FA	rs907866_A	100551	42.4025
Total FA	rs4533439_C	100321	29.9983
Total FA	rs693_A	101639	155.219
Total FA	rs1260326_C	101639	610.597
Total FA	rs1128249_T	101639	44.5953
Total FA	rs900048_T	101513	36.4384
Total FA	rs13108218_G	98451	50.7053
Total FA	rs34768803_GT	96707	40.5229
Total FA	rs1471251_T	100847	33.0964
Total FA	rs11429307_GT	100807	40.6737
Total FA	rs3846663_T	101639	40.6667
Total FA	rs4704834_G	100894	96.3414
Total FA	rs9271573_C	101591	111.712
Total FA	rs632057_G	101639	46.3506
Total FA	rs3777411_T	101475	42.1786
Total FA	rs386453_T	100897	41.6135
Total FA	rs56393506_T	97209	180.496
Total FA	rs3812316_G	101639	202.1
Total FA	rs2126259_C	101639	76.7159
Total FA	rs1495741_A	101639	61.5615
Total FA	rs328_G	101639	176.019
Total FA	rs2326077_T	101530	35.8019
Total FA	rs2737245_T	100408	28.2094
Total FA	rs28601761_G	96970	428.841
Total FA	rs10810374_C	99951	31.0518
Total FA	rs11789603_T	101363	41.6655
Total FA	rs2740488_C	101095	59.3443
Total FA	rs3829125_G	101639	34.7442
Total FA	rs2478236_A	100685	27.7839
Total FA	rs10884966_A	101639	20.502
Total FA	rs102275_C	101639	26.5754
Total FA	rs673335_C	101425	37.8898
Total FA	rs964184_C	101639	812.75
Total FA	rs71079573_GT	95103	33.4722
Total FA	rs7979473_G	99550	54.026
Total FA	rs838912_C	101454	28.7504
Total FA	rs6602911_T	101026	41.5306
Total FA	rs1973688_T	99918	57.5612
Total FA	rs261290_C	101344	457.147
Total FA	rs1077835_G	101115	372.077
Total FA	rs11076175_G	101252	46.9626
Total FA	rs2000999_A	101639	30.073
Total FA	rs2156552_T	101639	106.377
Total FA	rs147985405_GA	101433	96.4565
Total FA	rs111234557_G	101563	158.401
Total FA	rs157595_G	94119	218.675
Total FA	rs838146_T	100556	32.6752
Total FA	rs142385484_T	98474	23.4713
Total FA	rs6102034_G	98122	28.2711
Total FA	rs62222988_C	100872	34.9431
Total FA	rs9616847_T	100320	28.8652
PUFA	rs2378390_A	101360	32.3637
PUFA	rs6129629_A	97851	36.1084
PUFA	rs6016505_T	101565	33.0807
PUFA	rs5754102_A	99218	18.5347
PUFA	rs9616847_T	100320	25.4264
