# Supplementary material for: Associations of genetically predicted fatty acid levels across the phenome: A mendelian randomisation study
Source: PLoS Med. 2022 Dec 29;19(12):e1004141. doi: 10.1371/journal.pmed.1004141 (PMC9799317; doi:10.1371/journal.pmed.1004141)
Supplement: S5 Table — Health outcomes with more than 200 cases were considered. (XLSX) [file pmed.1004141.s006.xlsx]

## Sheet: Sheet1
Supplementary Table 5: Number of health outcomes and cases per disease group included in the analysis. Health outcomes with more than 200 cases were considered.
Disease group	Health outcomes	Cases
		Min	Median	Mean	Max
Circulatory system	99	206	1068	3356	47166
Congenital anomalies	17	207	312	389	863
Dermatologic	43	213	749	1195	4938
Digestive	107	202	1291	3278	23570
Endocrine/metabolic	52	200	747	3054	12615
Genitourinary	103	204	968	2077	9920
Hematopoietic	24	208	603	1516	8686
Infectious diseases	21	203	1016	1404	5247
Injuries & poisonings	38	201	714	1878	11629
Mental disorders	31	210	615	1956	8439
Musculoskeletal	59	202	889	2400	26744
Neoplasms	91	201	1046	1913	14306
Neurological	32	215	562	1065	7378
Pregnancy complications	11	243	589	704	1488
Respiratory	47	219	1294	2011	7948
Sense organs	54	218	594	1239	14085
Symptoms	16	280	1055	2545	11004
All	845	200	879	2217	47166
