# Supplementary material for: Associations of genetically predicted fatty acid levels across the phenome: A mendelian randomisation study
Source: PLoS Med. 2022 Dec 29;19(12):e1004141. doi: 10.1371/journal.pmed.1004141 (PMC9799317; doi:10.1371/journal.pmed.1004141)
Supplement: S6 Table — (XLSX) [file pmed.1004141.s007.xlsx]

## Sheet: Sheet1
Supplementary Table 6: Phenome-wide association study results of docosahexaenoic acid (DHA) genetic risk score.
Phecode	Beta	SE	OR	Lower 95% CI	Upper 95% CI	P-value	5% FDR P-value	N total	N cases	N controls	Phenotype	Category
272	0.0849818	0.00725697	1.0887	1.07332	1.10429	1.12769e-31	9.77703e-29	258457	21615	236842	Disorders of lipoid metabolism	endocrine/metabolic
272.1	0.0845336	0.00726535	1.08821	1.07282	1.10382	2.73056e-31	1.1837e-28	258402	21560	236842	Hyperlipidemia	endocrine/metabolic
272.11	0.0866196	0.00751074	1.09048	1.07455	1.10665	9.01963e-31	2.60667e-28	256856	20014	236842	Hypercholesterolemia	endocrine/metabolic
411.4	0.0464953	0.00870508	1.04759	1.02987	1.06562	9.2351e-08	1.88178e-05	259740	14778	244962	Coronary atherosclerosis	circulatory system
574	-0.0559989	0.0105423	0.94554	0.926203	0.965281	1.08523e-07	1.88178e-05	272014	9375	262639	Cholelithiasis and cholecystitis	digestive
411	0.0372441	0.00720978	1.03795	1.02338	1.05272	2.39456e-07	3.46014e-05	267204	22242	244962	Ischemic Heart Disease	circulatory system
574.1	-0.051627	0.0111553	0.949683	0.929145	0.970676	3.69168e-06	0.000457241	270974	8335	262639	Cholelithiasis	digestive
38	-0.0668844	0.0175557	0.935303	0.903668	0.968046	0.000139056	0.0150702	267815	3307	264508	Septicemia	infectious diseases
184.2	-0.254397	0.0678355	0.775384	0.678852	0.885643	0.000176693	0.0170215	134210	218	133992	Cancer of other female genital organs (excluding uterus and ovary)	neoplasms
411.8	0.0394754	0.0106492	1.04026	1.01878	1.06221	0.000209815	0.018191	254483	9521	244962	Other chronic ischemic heart disease, unspecified	circulatory system
278	-0.0410358	0.0113812	0.959795	0.938622	0.981445	0.000311481	0.0227461	269567	7969	261598	Overweight, obesity and other hyperalimentation	endocrine/metabolic
411.3	0.0360095	0.0100174	1.03667	1.01651	1.05722	0.000324786	0.0227461	255699	10737	244962	Angina pectoris	circulatory system
278.1	-0.0409672	0.0114372	0.959861	0.938583	0.98162	0.00034106	0.0227461	269486	7888	261598	Obesity	endocrine/metabolic
994	-0.0641047	0.0181533	0.937907	0.905123	0.971878	0.000413523	0.0239016	277489	3086	274403	Sepsis and SIRS	injuries & poisonings
994.2	-0.0641047	0.0181533	0.937907	0.905123	0.971878	0.000413523	0.0239016	277489	3086	274403	Sepsis	injuries & poisonings
961	0.215448	0.0649514	1.24042	1.09215	1.40882	0.000909677	0.0492931	245372	236	245136	Poisoning by other anti-infectives	injuries & poisonings
610.4	-0.118401	0.0359525	0.88834	0.827897	0.953196	0.000990346	0.0505076	148151	778	147373	Benign neoplasm of breast	genitourinary
198.6	-0.0703771	0.0219318	0.932042	0.892827	0.97298	0.00133239	0.0641767	258452	2106	256346	Secondary malignancy of bone	neoplasms
558	-0.0343998	0.0108342	0.966185	0.945885	0.986921	0.00149786	0.0683496	230177	8890	221287	Noninfectious gastroenteritis	digestive
174.11	-0.045168	0.0151428	0.955837	0.927885	0.984631	0.00285617	0.123815	137764	4502	133262	Malignant neoplasm of female breast	neoplasms
427.7	-0.0762221	0.0257298	0.92661	0.881041	0.974537	0.0030525	0.126025	248847	1524	247323	Tachycardia NOS	circulatory system
740.2	-0.0460737	0.0157499	0.954972	0.925943	0.984911	0.00344094	0.134174	234233	4137	230096	Osteoarthrosis, generalized	musculoskeletal
574.3	-0.0717774	0.0246253	0.930738	0.886883	0.976762	0.00355939	0.134174	264303	1664	262639	Cholecystitis without cholelithiasis	digestive
732	-0.175789	0.0616458	0.838795	0.743332	0.946518	0.00434999	0.157143	265172	265	264907	Osteochondropathies	musculoskeletal
41	-0.0393295	0.013984	0.961434	0.935441	0.988149	0.00491635	0.170499	269755	5247	264508	Bacterial infection NOS	infectious diseases
740	-0.0178187	0.00654332	0.982339	0.969821	0.995018	0.0064654	0.200652	256840	26744	230096	Osteoarthrosis	musculoskeletal
681.1	-0.151799	0.0558107	0.859161	0.770137	0.958474	0.00653023	0.200652	278939	324	278615	Cellulitis and abscess of fingers/toes	dermatologic
594.3	0.0699219	0.0260353	1.07242	1.01907	1.12857	0.00723867	0.200652	275666	1492	274174	Calculus of ureter	genitourinary
184	-0.0627767	0.0234168	0.939153	0.897024	0.983261	0.00734386	0.200652	135840	1848	133992	Cancer of other female genital organs	neoplasms
531.1	-0.13486	0.0503606	0.873838	0.791706	0.964491	0.00740879	0.200652	273819	399	273420	Hemorrhage from gastrointestinal ulcer	digestive
411.1	0.0480293	0.0179688	1.0492	1.01289	1.08681	0.00751914	0.200652	248127	3165	244962	Unstable angina (intermediate coronary syndrome)	circulatory system
568	-0.0571734	0.0214318	0.94443	0.905581	0.984946	0.00763728	0.200652	257297	2199	255098	Other disorders of peritoneum	digestive
250	-0.0245875	0.00934752	0.975712	0.957999	0.993753	0.00852911	0.212962	269538	12164	257374	Diabetes mellitus	endocrine/metabolic
228	-0.0893868	0.0340205	0.914492	0.855503	0.977548	0.00860304	0.212962	281106	870	280236	Hemangioma and lymphangioma, any site	neoplasms
174	-0.0367063	0.0140203	0.963959	0.937831	0.990815	0.00884271	0.212962	262288	5280	257008	Breast cancer	neoplasms
740.1	-0.0183049	0.00704854	0.981862	0.968391	0.99552	0.00940497	0.220381	252672	22576	230096	Osteoarthritis; localized	musculoskeletal
395.6	0.0791407	0.0307314	1.08236	1.01909	1.14955	0.010017	0.2223	269630	1068	268562	Heart valve replaced	circulatory system
384	-0.0991293	0.0386007	0.905626	0.839637	0.9768	0.0102267	0.2223	279007	676	278331	Other disorders of tympanic membrane	sense organs
53	0.152548	0.0594247	1.1648	1.03674	1.30868	0.0102561	0.2223	276366	283	276083	Herpes zoster	infectious diseases
275.3	0.125758	0.049181	1.13401	1.0298	1.24876	0.0105563	0.223228	278183	414	277769	Disorders of magnesium metabolism	endocrine/metabolic
41.1	-0.0577893	0.0229974	0.943849	0.90225	0.987365	0.0119757	0.247212	266423	1915	264508	Staphylococcus infections	infectious diseases
574.12	-0.0440302	0.0175871	0.956925	0.924502	0.990485	0.0122954	0.247911	265921	3282	262639	Cholelithiasis with other cholecystitis	digestive
350.1	0.0991162	0.0398251	1.10419	1.02128	1.19384	0.012818	0.251172	280423	632	279791	Abnormal involuntary movements	neurological
610	-0.0645869	0.0260141	0.937455	0.890855	0.986492	0.0130366	0.251172	148864	1491	147373	Benign mammary dysplasias	genitourinary
681	-0.109734	0.0444436	0.896073	0.821321	0.977628	0.0135468	0.252651	279126	511	278615	Superficial cellulitis and abscess	dermatologic
174.1	-0.0348641	0.0141429	0.965737	0.939334	0.992881	0.0136962	0.252651	138450	5188	133262	Breast cancer [female]	neoplasms
574.11	-0.0781798	0.0319256	0.924798	0.868704	0.984514	0.0143326	0.258883	263626	987	262639	Cholelithiasis with acute cholecystitis	digestive
604.3	-0.114939	0.0472617	0.89142	0.812556	0.977939	0.0150165	0.265701	107058	455	106603	Peyronie's disease	genitourinary
568.1	-0.0532342	0.0220501	0.948158	0.908054	0.990033	0.0157683	0.267705	257174	2076	255098	Peritoneal adhesions (postoperative) (postinfection)	digestive
208	0.0208642	0.00865615	1.02108	1.00391	1.03855	0.015938	0.267705	264555	14306	250249	Benign neoplasm of colon	neoplasms
870	0.108588	0.0451014	1.1147	1.0204	1.21773	0.0160561	0.267705	280183	495	279688	Open wounds of head; neck; and trunk	injuries & poisonings
175	-0.0514444	0.0216338	0.949856	0.910423	0.990998	0.0174086	0.284779	134569	2161	132408	Acquired absence of breast	neoplasms
250.2	-0.0224681	0.00957676	0.977782	0.9596	0.996309	0.0189705	0.302871	268954	11580	257374	Type 2 diabetes	endocrine/metabolic
288	0.142238	0.06075	1.15285	1.02344	1.29862	0.0192133	0.302871	272089	271	271818	Diseases of white blood cells	hematopoietic
743.2	0.11514	0.0494097	1.12203	1.01847	1.23612	0.0197898	0.306388	280899	410	280489	Pathologic fracture	musculoskeletal
384.4	-0.101394	0.0439711	0.903577	0.828967	0.984903	0.0211153	0.321175	278852	521	278331	Perforation of tympanic membrane	sense organs
155	-0.108364	0.0472098	0.897301	0.817999	0.98429	0.0217114	0.324548	262121	453	261668	Cancer of liver and intrahepatic bile duct	neoplasms
276.5	-0.0488188	0.0215028	0.952354	0.913051	0.993348	0.0231866	0.340725	268193	2190	266003	Hypovolemia	endocrine/metabolic
535.6	-0.03343	0.0148216	0.967123	0.939432	0.995629	0.0241024	0.346725	243555	4671	238884	Duodenitis	digestive
157	-0.0800262	0.0355537	0.923092	0.860957	0.989711	0.0243947	0.346725	262466	798	261668	Pancreatic cancer	neoplasms
395	0.0350917	0.0156427	1.03571	1.00444	1.06796	0.0248752	0.347851	272756	4194	268562	Heart valve disorders	circulatory system
180	-0.0452105	0.0204657	0.955796	0.918216	0.994914	0.0271682	0.373886	130006	2425	127581	Cervical cancer and dysplasia	neoplasms
575	-0.0423969	0.0192863	0.958489	0.922934	0.995414	0.0279283	0.375083	265359	2720	262639	Other biliary tract disease	digestive
41.11	-0.0592094	0.027006	0.942509	0.893919	0.993741	0.028347	0.375083	265894	1386	264508	Methicillin sensitive Staphylococcus aureus	infectious diseases
430.2	-0.0994354	0.0456066	0.905348	0.827933	0.990002	0.0292364	0.375083	269625	485	269140	Intracerebral hemorrhage	circulatory system
415.21	-0.12702	0.0583451	0.880716	0.785547	0.987414	0.0294768	0.375083	275685	296	275389	Primary pulmonary hypertension	circulatory system
513	0.110991	0.0509965	1.11738	1.0111	1.23484	0.0295226	0.375083	281637	386	281251	Respiratory abnormalities	respiratory
785	-0.0211648	0.00975712	0.979058	0.960512	0.997961	0.0300701	0.375083	272566	11004	261562	Abdominal pain	symptoms
227.3	-0.136685	0.0630941	0.872245	0.770784	0.987062	0.0302835	0.375083	280094	253	279841	Benign neoplasm of pituitary gland and craniopharyngeal duct (pouch)	neoplasms
530.9	-0.0601031	0.0280944	0.941667	0.891217	0.994974	0.032409	0.390467	238059	1277	236782	Heartburn	digestive
411.2	0.0281294	0.0131794	1.02853	1.0023	1.05544	0.0328147	0.390467	250999	6037	244962	Myocardial infarction	circulatory system
530.1	-0.0149738	0.00704298	0.985138	0.971632	0.998831	0.0334978	0.390467	258987	22205	236782	Esophagitis, GERD and related diseases	digestive
415.2	-0.0815863	0.0384052	0.921653	0.854824	0.993706	0.0336404	0.390467	276072	683	275389	Chronic pulmonary heart disease	circulatory system
789	-0.0247732	0.0116809	0.975531	0.953451	0.998123	0.0339365	0.390467	274447	7559	266888	Nausea and vomiting	symptoms
227	-0.0832848	0.0393844	0.920089	0.851738	0.993926	0.0344583	0.390467	280489	648	279841	Benign neoplasm of other endocrine glands and related structures	neoplasms
530.13	-0.0417125	0.0197493	0.959145	0.922728	0.997	0.0346782	0.390467	239393	2611	236782	Barrett's esophagus	digestive
585.2	-0.0706671	0.0336077	0.931772	0.872374	0.995214	0.0354919	0.394506	257409	895	256514	Renal failure NOS	genitourinary
352	-0.0687202	0.0332138	0.933588	0.874749	0.996384	0.0385439	0.407468	267729	911	266818	Disorders of other cranial nerves	neurological
509.1	0.0508839	0.0246108	1.0522	1.00265	1.1042	0.0386828	0.407468	263730	1665	262065	Respiratory failure	respiratory
420.2	0.0689242	0.0334898	1.07136	1.00329	1.14404	0.0395839	0.407468	278213	896	277317	Pericarditis	circulatory system
306	-0.142423	0.0692171	0.867254	0.757232	0.993263	0.0396256	0.407468	255136	210	254926	Other mental disorder	mental disorders
728.71	0.0513897	0.0249914	1.05273	1.00241	1.10558	0.0397546	0.407468	259108	1622	257486	Contracture of palmar fascia [Dupuytren's disease]	musculoskeletal
727.4	0.0480407	0.0234286	1.04921	1.00212	1.09852	0.0403147	0.407468	259321	1835	257486	Ganglion and cyst of synovium, tendon, and bursa	musculoskeletal
575.2	-0.0798642	0.0390652	0.923242	0.855191	0.996708	0.0409159	0.407468	263298	659	262639	Obstruction of bile duct	digestive
509	0.045482	0.0223196	1.04653	1.00174	1.09333	0.0415739	0.407468	264094	2029	262065	Respiratory failure, insufficiency, arrest	respiratory
550.5	-0.0432235	0.0212892	0.957697	0.918559	0.998504	0.0423254	0.407468	244448	2236	242212	Ventral hernia	digestive
550.4	-0.0424285	0.0209266	0.958459	0.919943	0.998588	0.0426124	0.407468	244537	2325	242212	Umbilical hernia	digestive
585	-0.0234343	0.0115858	0.976838	0.954906	0.999274	0.0431076	0.407468	264316	7802	256514	Renal failure	genitourinary
634	-0.0538497	0.0266255	0.947575	0.899393	0.998337	0.0431265	0.407468	150267	1488	148779	Miscarriage; stillbirth	pregnancy complications
575.8	-0.0752393	0.037269	0.927522	0.862185	0.997809	0.0435066	0.407468	263362	723	262639	Other disorders of biliary tract	digestive
573.7	-0.0417748	0.0207125	0.959086	0.920931	0.998822	0.0437076	0.407468	270000	2358	267642	Abnormal results of function study of liver	digestive
296.2	-0.0227362	0.0113221	0.97752	0.956067	0.999455	0.0446304	0.411644	262992	8066	254926	Depression	mental disorders
573.5	-0.0823743	0.041153	0.920927	0.849563	0.998286	0.0453212	0.412062	268237	595	267642	Jaundice (not of newborn)	digestive
509.2	0.0585209	0.0292796	1.06027	1.00113	1.12289	0.0456413	0.412062	263238	1173	262065	Respiratory insufficiency	respiratory
296.22	-0.022562	0.011341	0.977691	0.956198	0.999666	0.0466552	0.412062	262964	8038	254926	Major depressive disorder	mental disorders
496.1	-0.055931	0.0281909	0.945604	0.894774	0.999322	0.0472546	0.412062	266815	1273	265542	Emphysema	respiratory
184.11	-0.0500932	0.0253576	0.951141	0.905025	0.999607	0.0482145	0.412062	135565	1573	133992	Malignant neoplasm of ovary	neoplasms
380	-0.108763	0.0550791	0.896943	0.805159	0.99919	0.0483056	0.412062	280880	332	280548	Disorders of external ear	sense organs
296	-0.0218719	0.0110775	0.978366	0.957353	0.99984	0.048331	0.412062	263365	8439	254926	Mood disorders	mental disorders
180.3	-0.0522673	0.0264892	0.949075	0.901058	0.999651	0.0484779	0.412062	129020	1439	127581	Cervical intraepithelial neoplasia [CIN] [Cervical dysplasia]	neoplasms
530.7	0.135475	0.0688787	1.14508	1.00047	1.31059	0.0491998	0.414138	236993	211	236782	Gastroesophageal laceration-hemorrhage syndrome	digestive
280.2	0.110561	0.0569076	1.1169	0.999025	1.24869	0.0520374	0.433812	255973	309	255664	Iron deficiency anemia secondary to blood loss (chronic)	hematopoietic
628	-0.0373809	0.019363	0.963309	0.927436	1.00057	0.0535408	0.442094	130019	2726	127293	Ovarian cyst	genitourinary
210	-0.0837738	0.0436227	0.919639	0.844279	1.00173	0.054805	0.44444	280015	529	279486	Benign neoplasm of lip, oral cavity, and pharynx	neoplasms
530	-0.0131652	0.00685667	0.986921	0.973747	1.00027	0.0548502	0.44444	260352	23570	236782	Diseases of esophagus	digestive
415	-0.0715124	0.0373557	0.930985	0.865257	1.0017	0.0555738	0.446134	276111	722	275389	Pulmonary heart disease	circulatory system
276.13	-0.0686815	0.0361341	0.933624	0.86979	1.00214	0.0573365	0.452292	266775	772	266003	Hyperpotassemia	endocrine/metabolic
348.7	-0.125561	0.0660718	0.882002	0.774871	1.00395	0.0573842	0.452292	266277	231	266046	Coma	neurological
497	0.0962094	0.0508051	1.10099	0.996639	1.21627	0.0582651	0.455097	265930	388	265542	Bronchitis	respiratory
345.11	-0.108231	0.0585435	0.89742	0.800136	1.00653	0.0644972	0.497007	266340	294	266046	Generalized convulsive epilepsy	neurological
204.1	-0.0803178	0.0434904	0.922823	0.847421	1.00493	0.0647771	0.497007	276762	533	276229	Lymphoid leukemia	neoplasms
707.1	0.0673454	0.0366257	1.06966	0.99557	1.14927	0.0659527	0.501587	278486	749	277737	Decubitus ulcer	dermatologic
742	-0.0583002	0.0318845	0.943367	0.886218	1.0042	0.0674769	0.508717	277255	991	276264	Derangement of joint, non-traumatic	musculoskeletal
611.3	0.0642839	0.0353577	1.0664	0.994997	1.14292	0.0690484	0.516077	276400	801	275599	Lump or mass in breast	genitourinary
634.1	-0.075689	0.0417862	0.927105	0.854201	1.00623	0.0700885	0.517614	149368	589	148779	Missed abortion/Hydatidiform mole	pregnancy complications
611	0.0638431	0.0352916	1.06593	0.994687	1.14227	0.0704481	0.517614	276403	804	275599	Abnormal findings on mammogram or breast exam	genitourinary
728.7	0.0432719	0.0240319	1.04422	0.996178	1.09458	0.0717653	0.522861	259240	1754	257486	Fasciitis	musculoskeletal
184.1	-0.0445879	0.0250674	0.956392	0.910539	1.00455	0.075286	0.543942	135602	1610	133992	Malignant neoplasm of ovary and other uterine adnexa	neoplasms
736.4	-0.117979	0.0668606	0.888715	0.779562	1.01315	0.07764	0.556313	267710	225	267485	Genu valgum or varum (acquired)	musculoskeletal
535.1	-0.108552	0.0621979	0.897132	0.79417	1.01344	0.0809382	0.575192	239144	260	238884	Acute gastritis	digestive
287.3	-0.0505893	0.0290583	0.950669	0.898038	1.00638	0.0816914	0.575494	279213	1193	278020	Thrombocytopenia	hematopoietic
626.2	-0.0577639	0.0332464	0.943873	0.884329	1.00743	0.0823082	0.575494	128209	916	127293	Dysmenorrhea	genitourinary
635	-0.0560316	0.0323396	0.945509	0.887439	1.00738	0.0831667	0.576844	149795	1016	148779	Hemorrhage during pregnancy; childbirth and postpartum	pregnancy complications
250.1	-0.0429961	0.0250147	0.957915	0.912083	1.00605	0.0856449	0.586824	258989	1615	257374	Type 1 diabetes	endocrine/metabolic
597.1	-0.0366151	0.0213237	0.964047	0.924586	1.00519	0.0859592	0.586824	268973	2232	266741	Urethral stricture (not specified as infectious)	genitourinary
627.1	-0.0240421	0.0141202	0.976245	0.949597	1.00364	0.0886285	0.596111	132520	5227	127293	Postmenopausal bleeding	genitourinary
276	-0.0234072	0.0137501	0.976865	0.95089	1.00355	0.0886948	0.596111	271441	5438	266003	Disorders of fluid, electrolyte, and acid-base balance	endocrine/metabolic
290.1	-0.0552345	0.0326357	0.946263	0.887631	1.00877	0.0905587	0.600145	272513	951	271562	Dementias	mental disorders
352.2	-0.0708851	0.0419744	0.931569	0.857998	1.01145	0.0912637	0.600145	267388	570	266818	Facial nerve disorders [CN7]	neurological
386.2	-0.0989531	0.0586901	0.905785	0.807362	1.01621	0.0917906	0.600145	273273	292	272981	Peripheral or central vertigo	sense organs
720.1	-0.0374107	0.0222073	0.96328	0.922252	1.00613	0.0920637	0.600145	274419	2050	272369	Spinal stenosis of lumbar region	musculoskeletal
418	0.103653	0.0618908	1.10922	0.982504	1.25227	0.093979	0.608058	276974	264	276710	Nonspecific chest pain	circulatory system
225	-0.0687071	0.0412029	0.9336	0.86117	1.01212	0.0954095	0.611377	280007	591	279416	Benign neoplasm of brain and other parts of nervous system	neoplasms
401.1	-0.00887856	0.00535905	0.991161	0.980805	1.00163	0.0975719	0.611377	237611	46993	190618	Essential hypertension	circulatory system
535.8	-0.0226853	0.0137459	0.97757	0.951585	1.00427	0.098875	0.611377	244325	5441	238884	Other specified gastritis	digestive
756.5	-0.111017	0.0673488	0.894924	0.784257	1.02121	0.0992739	0.611377	280620	222	280398	Congenital osteodystrophies	congenital anomalies
225.1	-0.069936	0.0425204	0.932454	0.857894	1.01349	0.100019	0.611377	279971	555	279416	Benign neoplasm of brain, cranial nerves, meninges	neoplasms
597	-0.0326983	0.0199216	0.967831	0.930769	1.00637	0.100725	0.611377	269300	2559	266741	Other disorders of urethra and urinary tract	genitourinary
578.1	0.0458144	0.0279184	1.04688	0.991135	1.10576	0.100795	0.611377	255642	1294	254348	Hematemesis	digestive
401	-0.00878106	0.0053513	0.991257	0.980915	1.00171	0.100814	0.611377	237784	47166	190618	Hypertension	circulatory system
591	-0.0175862	0.0107593	0.982568	0.962064	1.00351	0.10215	0.611377	259097	9026	250071	Urinary tract infection	genitourinary
379	0.0497518	0.0305346	1.05101	0.989956	1.11583	0.103237	0.611377	275599	1078	274521	Other disorders of eye	sense organs
327.3	-0.0288767	0.017754	0.971536	0.938311	1.00594	0.103846	0.611377	278204	3232	274972	Sleep apnea	neurological
512.8	0.0367471	0.0227071	1.03743	0.992272	1.08464	0.105597	0.611377	271640	1956	269684	Cough	respiratory
189.11	-0.0543444	0.0336641	0.947106	0.886632	1.0117	0.10646	0.611377	278228	889	277339	Malignant neoplasm of kidney, except pelvis	neoplasms
536	-0.0195184	0.0121206	0.980671	0.957649	1.00425	0.107322	0.611377	245916	7032	238884	Disorders of function of stomach	digestive
350	0.0538081	0.0334151	1.05528	0.988384	1.12671	0.107334	0.611377	280690	899	279791	Abnormal movement	neurological
536.8	-0.0195219	0.0121256	0.980667	0.957636	1.00425	0.107405	0.611377	245910	7026	238884	Dyspepsia and other specified disorders of function of stomach	digestive
540.11	-0.0912148	0.0567285	0.912822	0.816768	1.02017	0.107853	0.611377	280923	313	280610	Acute appendicitis	digestive
614.1	-0.0426897	0.0265524	0.958209	0.909617	1.0094	0.10789	0.611377	146749	1434	145315	Pelvic peritoneal adhesions, female (postoperative) (postinfection)	genitourinary
374.3	-0.0466057	0.0291341	0.954464	0.901489	1.01055	0.109666	0.617407	274401	1186	273215	Ptosis of eyelid	sense organs
474.2	-0.0634076	0.039719	0.938561	0.868267	1.01455	0.110399	0.617523	264093	638	263455	Chronic tonsillitis and adenoiditis	respiratory
198	-0.0179601	0.011403	0.9822	0.960492	1.0044	0.11525	0.63528	264329	7983	256346	Secondary malignant neoplasm	neoplasms
800.3	0.0568909	0.0361855	1.05854	0.986067	1.13634	0.115904	0.63528	264485	767	263718	Fracture of tibia and fibula	injuries & poisonings
197	-0.0203437	0.0129478	0.979862	0.955309	1.00505	0.116132	0.63528	262476	6130	256346	Chemotherapy	neoplasms
571	-0.0301562	0.0192343	0.970294	0.934396	1.00757	0.116919	0.63528	270382	2740	267642	Chronic liver disease and cirrhosis	digestive
287	-0.0439899	0.0280891	0.956964	0.905703	1.01113	0.117329	0.63528	279297	1277	278020	Purpura and other hemorrhagic conditions	hematopoietic
202.2	0.0396796	0.0253811	1.04048	0.989984	1.09355	0.11797	0.63528	277793	1564	276229	Non-Hodgkins lymphoma	neoplasms
577.1	-0.0427287	0.0276221	0.958171	0.907677	1.01148	0.121887	0.652323	279601	1321	278280	Acute pancreatitis	digestive
204.12	-0.0712313	0.0462095	0.931246	0.850611	1.01953	0.123199	0.655295	276701	472	276229	Lymphoid leukemia, chronic	neoplasms
339	-0.0223428	0.0145458	0.977905	0.950419	1.00619	0.12453	0.655763	274412	4819	269593	Other headache syndromes	neurological
41.4	-0.0353532	0.0230368	0.965264	0.922651	1.00985	0.124872	0.655763	266413	1905	264508	E. coli	infectious diseases
535	-0.0118384	0.00773381	0.988231	0.973365	1.00333	0.125836	0.655763	257007	18123	238884	Gastritis and duodenitis	digestive
380.1	-0.0911309	0.0599148	0.912898	0.811751	1.02665	0.128258	0.655763	280828	280	280548	Otitis externa	sense organs
586.2	-0.0508403	0.0334847	0.95043	0.890058	1.0149	0.128935	0.655763	257414	900	256514	Cyst of kidney, acquired	genitourinary
870.3	0.0974266	0.0641806	1.10233	0.972034	1.25009	0.129012	0.655763	279932	244	279688	Other open wound of head and face	injuries & poisonings
604	-0.0520483	0.0344221	0.949283	0.887351	1.01554	0.130519	0.655763	107462	859	106603	Disorders of penis	genitourinary
743	0.06144	0.0406364	1.06337	0.981959	1.15152	0.130548	0.655763	281096	607	280489	Osteoporosis, osteopenia and pathological fracture	musculoskeletal
967	-0.093946	0.0622469	0.910332	0.805777	1.02845	0.131235	0.655763	245395	259	245136	Adverse effects of sedatives or other central nervous system depressants and anesthetics	injuries & poisonings
289.4	-0.0367932	0.024517	0.963875	0.918654	1.01132	0.133427	0.655763	273498	1680	271818	Lymphadenitis	hematopoietic
250.4	-0.0716093	0.0477903	0.930895	0.847659	1.0223	0.134028	0.655763	257815	441	257374	Abnormal glucose	endocrine/metabolic
202	0.0379728	0.0253573	1.0387	0.988342	1.09163	0.134261	0.655763	277796	1567	276229	Cancer of other lymphoid, histiocytic tissue	neoplasms
364	0.0727214	0.0486107	1.07543	0.977699	1.18293	0.134655	0.655763	267218	424	266794	Corneal opacity and other disorders of cornea	sense organs
571.5	-0.0344729	0.0230533	0.966114	0.923433	1.01077	0.134821	0.655763	269542	1900	267642	Other chronic nonalcoholic liver disease	digestive
627	-0.019568	0.0131437	0.980622	0.955683	1.00621	0.136546	0.655763	133361	6068	127293	Menopausal and postmenopausal disorders	genitourinary
585.1	-0.0220583	0.014876	0.978183	0.950075	1.00712	0.138125	0.655763	261177	4663	256514	Acute renal failure	genitourinary
441	-0.0685361	0.0464823	0.93376	0.852451	1.02282	0.140359	0.655763	270849	465	270384	Vascular insufficiency of intestine	circulatory system
430	-0.047313	0.0321186	0.953789	0.895597	1.01576	0.140731	0.655763	270117	977	269140	Intracranial hemorrhage	circulatory system
189.1	-0.04852	0.0329497	0.952638	0.893061	1.01619	0.140874	0.655763	278267	928	277339	Cancer of kidney and renal pelvis	neoplasms
218	0.0195387	0.0132879	1.01973	0.993516	1.04664	0.141449	0.655763	141363	5906	135457	Benign neoplasm of uterus	neoplasms
622.2	-0.0342461	0.0232959	0.966334	0.923204	1.01148	0.141549	0.655763	144169	1866	142303	Mucous polyp of cervix	genitourinary
578.9	-0.0233084	0.0158667	0.976961	0.947047	1.00782	0.141829	0.655763	258394	4046	254348	Hemorrhage of gastrointestinal tract	digestive
592	-0.0342066	0.0233073	0.966372	0.92322	1.01154	0.142204	0.655763	251930	1859	250071	Cystitis and urethritis	genitourinary
395.1	0.0350258	0.0239102	1.03565	0.988232	1.08534	0.142952	0.655763	270330	1768	268562	Nonrheumatic mitral valve disorders	circulatory system
200.1	-0.0824502	0.0564838	0.920857	0.824353	1.02866	0.144369	0.658777	271877	316	271561	Polycythemia vera	neoplasms
635.2	-0.0702078	0.0482712	0.9322	0.848048	1.0247	0.145823	0.661927	149222	443	148779	Antepartum hemorrhage, abruptio placentae, and placenta previa	pregnancy complications
317	-0.0254595	0.0175538	0.974862	0.941892	1.00899	0.146955	0.663366	270499	3327	267172	Alcohol-related disorders	mental disorders
527	0.0712325	0.0492001	1.07383	0.975117	1.18254	0.14767	0.663366	278177	414	277763	Diseases of the salivary glands	digestive
830	-0.0778687	0.0539638	0.925086	0.832239	1.02829	0.149026	0.666007	268636	346	268290	Dislocation	injuries & poisonings
736	-0.0602524	0.0419274	0.941527	0.867249	1.02217	0.150699	0.668132	268057	572	267485	Other acquired deformities of limbs	musculoskeletal
726	-0.0157774	0.0110154	0.984346	0.963322	1.00583	0.152059	0.668132	266012	8526	257486	Peripheral enthesopathies and allied syndromes	musculoskeletal
332	-0.0441172	0.0308069	0.956842	0.900777	1.0164	0.152129	0.668132	267112	1066	266046	Parkinson's disease	neurological
227.2	-0.0879913	0.0616223	0.915769	0.811583	1.03333	0.153317	0.668132	280105	264	279841	Benign neoplasm of parathyroid gland	neoplasms
783	0.0290839	0.0204193	1.02951	0.989122	1.07155	0.15435	0.668132	279217	2422	276795	Fever of unknown origin	symptoms
626.13	0.0445053	0.0312795	1.04551	0.983339	1.11161	0.154787	0.668132	128321	1028	127293	Irregular menstrual cycle	genitourinary
429.2	-0.079816	0.0561116	0.923286	0.827131	1.03062	0.154896	0.668132	273763	319	273444	Abnormal function study of cardiovascular system	circulatory system
575.7	-0.0483058	0.0340417	0.952842	0.891343	1.01859	0.155893	0.669105	263505	866	262639	Other disorders of gallbladder	digestive
596	-0.0181393	0.0128354	0.982024	0.957628	1.00704	0.157588	0.669119	273026	6285	266741	Other disorders of bladder	genitourinary
216	0.0234461	0.0165951	1.02372	0.990961	1.05757	0.157704	0.669119	278815	3684	275131	Benign neoplasm of skin	neoplasms
586.4	0.0562007	0.0398273	1.05781	0.978378	1.14369	0.158212	0.669119	257147	633	256514	Stricture/obstruction of ureter	genitourinary
614.51	0.0538578	0.0383027	1.05533	0.979009	1.13761	0.159691	0.669305	145997	682	145315	Cervicitis and endocervicitis	genitourinary
916	-0.0478001	0.0341181	0.953324	0.89166	1.01925	0.161209	0.669305	280744	865	279879	Contusion	injuries & poisonings
751.22	-0.0923597	0.0659788	0.911777	0.801175	1.03765	0.161561	0.669305	279858	231	279627	Other specified congenital anomalies of kidney	congenital anomalies
476	-0.0569134	0.0407	0.944676	0.872246	1.02312	0.162004	0.669305	264061	606	263455	Allergic rhinitis	respiratory
624.2	-0.0884345	0.0633108	0.915363	0.808543	1.0363	0.162464	0.669305	145994	250	145744	Atrophy of female genital tract	genitourinary
750.2	0.0922098	0.06608	1.09659	0.963383	1.24823	0.162887	0.669305	279856	229	279627	Lower gastrointestinal congenital anomalies	congenital anomalies
624	-0.060882	0.044127	0.940934	0.862975	1.02594	0.16768	0.685746	146259	515	145744	Symptoms involving female genital tract	genitourinary
262	-0.0953115	0.0699247	0.90909	0.79266	1.04262	0.172864	0.687157	275889	205	275684	Mineral deficiency NEC	endocrine/metabolic
459	0.013425	0.00985827	1.01352	0.994121	1.03329	0.17326	0.687157	260590	10847	249743	Other disorders of circulatory system	circulatory system
540	-0.0508009	0.0373583	0.950468	0.883361	1.02267	0.173884	0.687157	281331	721	280610	Appendiceal conditions	digestive
761	-0.0521059	0.0383368	0.949228	0.880518	1.0233	0.174096	0.687157	281299	684	280615	Cervicalgia	symptoms
454	0.0166097	0.0122272	1.01675	0.992672	1.04141	0.174329	0.687157	261631	6881	254750	Varicose veins	circulatory system
572	-0.0384236	0.0283006	0.962305	0.910381	1.01719	0.17456	0.687157	268899	1257	267642	Ascites (non malignant)	digestive
253	-0.0608277	0.0448968	0.940985	0.861721	1.02754	0.17547	0.687157	277172	499	276673	Disorders of the pituitary gland and its hypothalamic control	endocrine/metabolic
781	-0.0299283	0.0221204	0.970515	0.929337	1.01352	0.176065	0.687157	277555	2073	275482	Symptoms involving nervous and musculoskeletal systems	symptoms
615	-0.0294314	0.0217635	0.970998	0.93045	1.01331	0.176271	0.687157	147469	2154	145315	Endometriosis	genitourinary
218.1	0.0181544	0.0134378	1.01832	0.99185	1.0455	0.176697	0.687157	141227	5770	135457	Uterine leiomyoma	neoplasms
564.1	-0.0230848	0.0171328	0.97718	0.944911	1.01055	0.17785	0.687157	224755	3468	221287	Irritable Bowel Syndrome	digestive
559	0.0419311	0.0311542	1.04282	0.981052	1.10848	0.178328	0.687157	222324	1037	221287	Ileostomy status	digestive
961.1	0.0596078	0.0446014	1.06142	0.972574	1.15838	0.181401	0.695904	245638	502	245136	Poisoning/allergy of sulfonamides	injuries & poisonings
345.1	-0.0695325	0.0524451	0.93283	0.841707	1.03382	0.184901	0.706207	266412	366	266046	Epilepsy	neurological
180.1	-0.0410131	0.0310118	0.959817	0.903215	1.01997	0.186003	0.707299	128627	1046	127581	Cervical cancer	neoplasms
459.9	0.0130309	0.00990165	1.01312	0.993644	1.03297	0.188164	0.712392	260490	10747	249743	Circulatory disease NEC	circulatory system
369	0.0690497	0.0530169	1.07149	0.965739	1.18882	0.192777	0.726684	273571	356	273215	Infection of the eye	sense organs
477	0.0332595	0.025683	1.03382	0.983067	1.08719	0.195321	0.728322	264984	1529	263455	Epistaxis or throat hemorrhage	respiratory
803.2	0.0220162	0.0170197	1.02226	0.988722	1.05694	0.195814	0.728322	267226	3508	263718	Fracture of radius and ulna	injuries & poisonings
290	-0.036809	0.0284845	0.96386	0.911524	1.0192	0.196272	0.728322	272812	1250	271562	Delirium dementia and amnestic and other cognitive disorders	mental disorders
365	-0.0224359	0.0173736	0.977814	0.945078	1.01168	0.196571	0.728322	270172	3378	266794	Glaucoma	sense organs
550.3	0.0693321	0.0541139	1.07179	0.963937	1.19172	0.200115	0.735166	242554	342	242212	Femoral hernia	digestive
635.3	-0.0520017	0.0406884	0.949327	0.876561	1.02813	0.201232	0.736153	149410	631	148779	Placenta previa and abruptio placenta	pregnancy complications
740.11	-0.0152732	0.012014	0.984843	0.961924	1.00831	0.203628	0.741787	237325	7229	230096	Osteoarthrosis, localized, primary	musculoskeletal
790.6	-0.0759941	0.0599284	0.926822	0.82411	1.04233	0.204768	0.742821	281141	280	280861	Other abnormal blood chemistry	symptoms
153.3	0.0301434	0.0239424	1.0306	0.983357	1.08012	0.208033	0.749372	248478	1763	246715	Malignant neoplasm of rectum, rectosigmoid junction, and anus	neoplasms
703.1	0.0533268	0.0426166	1.05477	0.970251	1.14666	0.210819	0.749372	280793	553	280240	Ingrowing nail	dermatologic
694.2	0.0559973	0.0447992	1.05759	0.968693	1.15466	0.211314	0.749372	270386	498	269888	Other dyschromia	dermatologic
960	-0.0118855	0.00951509	0.988185	0.969927	1.00679	0.21162	0.749372	256765	11629	245136	Poisoning by antibiotics	injuries & poisonings
429	-0.0693883	0.0555881	0.932964	0.836659	1.04036	0.211936	0.749372	273769	325	273444	Ill-defined descriptions and complications of heart disease	circulatory system
800.4	-0.076395	0.0612668	0.92645	0.821621	1.04465	0.212426	0.749372	263986	268	263718	Fracture of patella	injuries & poisonings
242	-0.0362541	0.0291223	0.964395	0.91089	1.02104	0.213173	0.749372	261669	1188	260481	Thyrotoxicosis with or without goiter	endocrine/metabolic
703	0.0830991	0.0669908	1.08665	0.952943	1.23912	0.214807	0.749372	280463	223	280240	Diseases of nail, NOS	dermatologic
250.23	-0.0466569	0.0376179	0.954415	0.886578	1.02744	0.214871	0.749372	258087	713	257374	Type 2 diabetes with ophthalmic manifestations	endocrine/metabolic
592.1	-0.029429	0.0237456	0.971	0.926844	1.01726	0.215218	0.749372	251861	1790	250071	Cystitis	genitourinary
198.1	-0.0201833	0.0164232	0.980019	0.948976	1.01208	0.219093	0.751519	260118	3772	256346	Secondary malignancy of lymph nodes	neoplasms
636	-0.0349514	0.0284718	0.965652	0.913241	1.02107	0.219605	0.751519	150091	1312	148779	Early or threatened labor; hemorrhage in early pregnancy	pregnancy complications
289	0.0490875	0.0400343	1.05031	0.971049	1.13605	0.220148	0.751519	272444	626	271818	Other diseases of blood and blood-forming organs	hematopoietic
535.2	0.0779213	0.0637148	1.08104	0.954128	1.22483	0.221341	0.751519	239131	247	238884	Atrophic gastritis	digestive
618.6	-0.0615768	0.0504562	0.940281	0.851744	1.03802	0.222312	0.751519	142605	394	142211	Vaginal enterocele, congenital or acquired	genitourinary
527.2	0.0811665	0.0666909	1.08455	0.951662	1.236	0.223583	0.751519	277988	225	277763	Sialoadenitis	digestive
960.2	-0.0123823	0.0101743	0.987694	0.968193	1.00759	0.2236	0.751519	255231	10095	245136	Allergy/adverse effect of penicillin	injuries & poisonings
193	-0.0765899	0.0629921	0.92627	0.818688	1.04799	0.224036	0.751519	280094	253	279841	Thyroid cancer	neoplasms
290.13	-0.0516145	0.0424625	0.949695	0.873856	1.03212	0.224163	0.751519	272122	560	271562	Senile dementia	mental disorders
747	-0.0431712	0.0355423	0.957747	0.8933	1.02684	0.224502	0.751519	281283	796	280487	Cardiac and circulatory congenital anomalies	congenital anomalies
694	0.0480493	0.0398846	1.04922	0.970326	1.13453	0.228317	0.759865	270517	629	269888	Dyschromia and Vitiligo	dermatologic
458.1	-0.0347764	0.0289379	0.965821	0.912567	1.02218	0.229457	0.759865	250949	1206	249743	Orthostatic hypotension	circulatory system
275	0.0280613	0.023391	1.02846	0.982373	1.07671	0.230271	0.759865	279614	1845	277769	Disorders of mineral metabolism	endocrine/metabolic
531.4	-0.0723966	0.0604385	0.930162	0.826253	1.04714	0.230973	0.759865	273696	276	273420	Peptic ulcer, site unspecified	digestive
701.2	0.031926	0.0267224	1.03244	0.979759	1.08796	0.232194	0.759865	277386	1408	275978	Scar conditions and fibrosis of skin	dermatologic
496	-0.0138551	0.0116006	0.98624	0.96407	1.00892	0.232344	0.759865	273297	7755	265542	Chronic airway obstruction	respiratory
465.2	0.0519798	0.0437215	1.05335	0.966849	1.1476	0.234485	0.759865	279641	524	279117	Acute pharyngitis	respiratory
800	0.0247122	0.0208338	1.02502	0.984008	1.06774	0.235559	0.759865	266048	2330	263718	Fracture of lower limb	injuries & poisonings
473	0.0298677	0.0252179	1.03032	0.980632	1.08252	0.236261	0.759865	265039	1584	263455	Diseases of the larynx and vocal cords	respiratory
202.21	0.0677426	0.0572869	1.07009	0.95644	1.19724	0.237001	0.759865	276534	305	276229	Nodular lymphoma	neoplasms
742.9	-0.0635762	0.0538815	0.938403	0.844355	1.04293	0.23803	0.759865	276610	346	276264	Other derangement of joint	musculoskeletal
320	0.0737954	0.0625571	1.07659	0.952358	1.21702	0.23814	0.759865	281068	256	280812	Meningitis	neurological
555.21	-0.0627701	0.053239	0.939159	0.846101	1.04245	0.238389	0.759865	221641	354	221287	Ulcerative colitis (chronic)	digestive
465	0.0312959	0.0266013	1.03179	0.979374	1.08701	0.239405	0.760307	280538	1421	279117	Acute upper respiratory infections of multiple or unspecified sites	respiratory
614.32	-0.0774808	0.0661573	0.925445	0.8129	1.05357	0.241534	0.761962	145544	229	145315	Chronic inflammatory pelvic disease	genitourinary
696.42	0.052766	0.0450687	1.05418	0.965058	1.15154	0.241684	0.761962	266405	493	265912	Psoriatic arthropathy	dermatologic
290.11	-0.0527002	0.0451921	0.948664	0.86825	1.03653	0.243559	0.762476	272056	494	271562	Alzheimer's disease	mental disorders
426.32	0.0332229	0.0284925	1.03378	0.977633	1.09315	0.243605	0.762476	248566	1243	247323	Left bundle branch block	circulatory system
619.1	0.0593165	0.0514359	1.06111	0.959353	1.17366	0.248823	0.764888	145277	378	144899	Noninflammatory disorders of ovary, fallopian tube, and broad ligament	genitourinary
508	0.0294423	0.0255417	1.02988	0.979593	1.08275	0.249028	0.764888	263609	1544	262065	Pulmonary collapse; interstitial and compensatory emphysema	respiratory
601.1	-0.0366734	0.0318872	0.963991	0.905588	1.02616	0.250103	0.764888	103891	1000	102891	Prostatitis	genitourinary
702.1	0.029359	0.0255591	1.02979	0.979478	1.0827	0.250692	0.764888	276588	1545	275043	Actinic keratosis	dermatologic
378.1	0.0573867	0.0499748	1.05907	0.96025	1.16805	0.25084	0.764888	274922	401	274521	Strabismus (not specified as paralytic)	sense organs
288.1	-0.0240894	0.0210088	0.976198	0.936818	1.01723	0.251535	0.764888	274107	2289	271818	Decreased white blood cell count	hematopoietic
288.11	-0.0240894	0.0210088	0.976198	0.936818	1.01723	0.251535	0.764888	274107	2289	271818	Neutropenia	hematopoietic
755	0.0691263	0.0603	1.07157	0.952124	1.206	0.251641	0.764888	280673	275	280398	Congenital anomalies of limbs	congenital anomalies
540.1	-0.0470733	0.0411213	0.954018	0.880144	1.03409	0.252316	0.764888	281205	595	280610	Appendicitis	digestive
241	-0.0355799	0.0312229	0.965046	0.90776	1.02595	0.254476	0.767893	261513	1032	260481	Nontoxic nodular goiter	endocrine/metabolic
531	-0.0166616	0.0146434	0.983476	0.955651	1.01211	0.255194	0.767893	278199	4779	273420	Peptic ulcer (excl. esophageal)	digestive
577	-0.0255998	0.0225774	0.974725	0.932533	1.01883	0.25685	0.767893	280262	1982	278280	Diseases of pancreas	digestive
614	-0.0195218	0.0172361	0.980668	0.948092	1.01436	0.257378	0.767893	148768	3453	145315	Inflammatory diseases of female pelvic organs	genitourinary
293	-0.0332157	0.0293488	0.96733	0.913257	1.0246	0.257736	0.767893	280223	1173	279050	Symptoms involving head and neck	mental disorders
707	0.0281853	0.0249633	1.02859	0.979472	1.08016	0.258868	0.768626	279358	1621	277737	Chronic ulcer of skin	dermatologic
396	-0.0388894	0.0346521	0.961857	0.8987	1.02945	0.261743	0.771789	269398	836	268562	Abnormal heart sounds	circulatory system
504	-0.0693102	0.0618699	0.933037	0.826485	1.05333	0.262604	0.771789	262327	262	262065	Other alveolar and parietoalveolar pneumonopathy	respiratory
389	-0.0202212	0.0181589	0.979982	0.945717	1.01549	0.265465	0.776471	276478	3078	273400	Hearing loss	sense organs
78	-0.0421751	0.0379154	0.958702	0.890041	1.03266	0.265988	0.776471	276782	699	276083	Viral warts & HPV	infectious diseases
571.8	-0.0389377	0.0353769	0.961811	0.897381	1.03087	0.271048	0.788587	268448	806	267642	Liver abscess and sequelae of chronic liver disease	digestive
596.1	0.032479	0.0295901	1.03301	0.974806	1.09469	0.272366	0.789771	267903	1162	266741	Bladder neck obstruction	genitourinary
215	-0.06189	0.0570328	0.939986	0.840572	1.05116	0.277848	0.798346	275547	308	275239	Other benign neoplasm of connective and other soft tissue	neoplasms
585.3	-0.0178035	0.0164398	0.982354	0.951206	1.01452	0.27883	0.798346	260306	3792	256514	Chronic renal failure [CKD]	genitourinary
687.4	-0.0262458	0.0242807	0.974096	0.928825	1.02157	0.279727	0.798346	276355	1710	274645	Disturbance of skin sensation	dermatologic
158	-0.0461332	0.0428145	0.954915	0.878053	1.0385	0.28125	0.798346	262217	549	261668	Neoplasm of unspecified nature of digestive system	neoplasms
284	0.0573652	0.0532822	1.05904	0.954024	1.17562	0.281646	0.798346	256017	353	255664	Aplastic anemia	hematopoietic
619.5	-0.0395902	0.0369198	0.961183	0.894087	1.03331	0.283571	0.798346	145636	737	144899	Noninflammatory disorders of vulva and perineum	genitourinary
159	-0.045703	0.0426762	0.955326	0.878669	1.03867	0.284203	0.798346	262219	551	261668	Malignant neoplasm of other and ill-defined sites within the digestive organs and peritoneum	neoplasms
286	-0.0416199	0.0389624	0.959234	0.88871	1.03536	0.285428	0.798346	278682	662	278020	Coagulation defects	hematopoietic
414	0.0281136	0.0263494	1.02851	0.976744	1.08302	0.285993	0.798346	246416	1454	244962	Other forms of chronic heart disease	circulatory system
292.3	0.0500979	0.0470651	1.05137	0.958728	1.15297	0.28713	0.798346	272015	453	271562	Memory loss	mental disorders
619.4	0.0342947	0.0322267	1.03489	0.971544	1.10237	0.287252	0.798346	145867	968	144899	Noninflammatory disorders of vagina	genitourinary
159.3	-0.0751766	0.0706496	0.92758	0.807633	1.06534	0.287294	0.798346	261869	201	261668	Malignant neoplasm of gallbladder and extrahepatic bile ducts	neoplasms
696.41	-0.0322181	0.0303571	0.968295	0.912363	1.02766	0.288552	0.799279	267004	1092	265912	Psoriasis vulgaris	dermatologic
241.2	-0.0509148	0.0483077	0.95036	0.864507	1.04474	0.291897	0.802761	260911	430	260481	Nontoxic multinodular goiter	endocrine/metabolic
454.1	0.0131521	0.0124826	1.01324	0.98875	1.03833	0.29205	0.802761	261347	6597	254750	Varicose veins of lower extremity	circulatory system
427.11	-0.0260574	0.0248286	0.974279	0.928003	1.02286	0.293952	0.802761	248960	1637	247323	Paroxysmal supraventricular tachycardia	circulatory system
585.4	0.0734183	0.0700562	1.07618	0.938109	1.23457	0.294643	0.802761	256718	204	256514	Chronic kidney disease, Stage I or II	genitourinary
743.21	0.0736785	0.0703641	1.07646	0.937787	1.23564	0.295051	0.802761	280691	202	280489	Pathologic fracture of vertebrae	musculoskeletal
204	-0.02485	0.0237475	0.975456	0.931095	1.02193	0.295364	0.802761	278023	1794	276229	Leukemia	neoplasms
555.2	-0.0218172	0.0208965	0.978419	0.939156	1.01932	0.296458	0.803215	223607	2320	221287	Ulcerative colitis	digestive
502	0.0368093	0.0353694	1.0375	0.968009	1.11197	0.29801	0.804906	262869	804	262065	Postinflammatory pulmonary fibrosis	respiratory
427.6	-0.051443	0.0495761	0.949858	0.861905	1.04679	0.299429	0.805086	247732	409	247323	Premature beats	circulatory system
411.9	0.0335931	0.0324444	1.03416	0.970449	1.10206	0.300479	0.805086	245918	956	244962	Other acute and subacute forms of ischemic heart disease	circulatory system
153	0.0166718	0.0162086	1.01681	0.985017	1.04963	0.303679	0.805086	250603	3888	246715	Colorectal cancer	neoplasms
337	0.0702645	0.0683323	1.07279	0.93832	1.22654	0.30382	0.805086	266261	215	266046	Disorders of the autonomic nervous system	neurological
360	0.06945	0.0675703	1.07192	0.938957	1.22371	0.304035	0.805086	267013	219	266794	Disorders of the globe	sense organs
41.2	-0.0327801	0.0319341	0.967751	0.909037	1.03026	0.30466	0.805086	265497	989	264508	Streptococcus infection	infectious diseases
386.9	-0.0184181	0.0179511	0.981751	0.94781	1.01691	0.304885	0.805086	276129	3148	272981	Dizziness and giddiness (Light-headedness and vertigo)	sense organs
802	0.0479239	0.0467688	1.04909	0.957202	1.1498	0.305506	0.805086	264177	459	263718	Fracture of pelvis	injuries & poisonings
520	0.0282581	0.027722	1.02866	0.974261	1.0861	0.308043	0.809313	273435	1313	272122	Disorders of tooth development	digestive
550.1	0.0697126	0.0689174	1.0722	0.936727	1.22727	0.311759	0.816601	242426	214	242212	Inguinal hernia	digestive
420	0.0274587	0.0272891	1.02784	0.974309	1.08431	0.314311	0.820229	278670	1353	277317	Carditis	circulatory system
378	0.0340091	0.0339083	1.03459	0.968071	1.10569	0.315873	0.820229	275394	873	274521	Strabismus and other disorders of binocular eye movements	sense organs
473.4	0.0399621	0.0399107	1.04077	0.962461	1.12545	0.316687	0.820229	264084	629	263455	Voice disturbance	respiratory
669	-0.064402	0.0645801	0.937628	0.826152	1.06415	0.318647	0.820229	153398	243	153155	Complications of labor and delivery NEC	pregnancy complications
569.2	-0.0534794	0.053746	0.947925	0.85315	1.05323	0.319717	0.820229	255445	347	255098	Gastrointestinal complications	digestive
578.8	-0.0117085	0.0117728	0.98836	0.965815	1.01143	0.319958	0.820229	261793	7445	254348	Hemorrhage of rectum and anus	digestive
317.11	0.0389068	0.0392328	1.03967	0.962724	1.12277	0.321349	0.820229	267828	656	267172	Alcoholic liver damage	mental disorders
474	-0.0297756	0.0300332	0.970663	0.915175	1.02952	0.321479	0.820229	264573	1118	263455	Acute and chronic tonsillitis	respiratory
965.1	-0.0341239	0.034489	0.966452	0.903281	1.03404	0.322461	0.820229	245980	844	245136	Opiates and related narcotics causing adverse effects in therapeutic use	injuries & poisonings
362.29	0.0230429	0.0234092	1.02331	0.977421	1.07135	0.324941	0.820229	268638	1846	266792	Macular degeneration (senile) of retina NOS	sense organs
557.1	-0.0273278	0.0279336	0.973042	0.921201	1.0278	0.327919	0.820229	222578	1291	221287	Celiac disease	digestive
345	-0.0204092	0.0208893	0.979798	0.940493	1.02075	0.328561	0.820229	268366	2320	266046	Epilepsy, recurrent seizures, convulsions	neurological
276.1	-0.0165428	0.0169737	0.983593	0.95141	1.01687	0.329754	0.820229	269540	3537	266003	Electrolyte imbalance	endocrine/metabolic
742.2	-0.0587952	0.0603276	0.9429	0.83775	1.06125	0.329759	0.820229	276540	276	276264	Pathological, developmental or recurrent dislocation	musculoskeletal
145	0.0445932	0.0458444	1.0456	0.955749	1.1439	0.330698	0.820229	279964	478	279486	Cancer of mouth	neoplasms
362.2	0.0227295	0.0233909	1.02299	0.977149	1.07098	0.331187	0.820229	268641	1849	266792	Degeneration of macula and posterior pole of retina	sense organs
149.1	0.0654829	0.0674778	1.06767	0.935409	1.21864	0.331829	0.820229	279707	221	279486	Cancer of oropharynx	neoplasms
520.2	0.0272226	0.0281188	1.0276	0.972496	1.08582	0.332982	0.820229	273398	1276	272122	Disturbances in tooth eruption	digestive
275.1	-0.0401903	0.0417196	0.960607	0.885185	1.04246	0.335375	0.820229	278349	580	277769	Disorders of iron metabolism	hematopoietic
726.3	-0.0478584	0.0497513	0.953269	0.864703	1.05091	0.336073	0.820229	257893	407	257486	Bursitis	musculoskeletal
695.7	-0.0440938	0.0458829	0.956864	0.87457	1.0469	0.336548	0.820229	270364	476	269888	Prurigo and Lichen	dermatologic
458	-0.0146808	0.0152816	0.985426	0.956349	1.01539	0.336709	0.820229	254129	4386	249743	Hypotension	circulatory system
717	0.0323165	0.0338795	1.03284	0.966488	1.10376	0.340151	0.820229	280564	876	279688	Polymyalgia Rheumatica	musculoskeletal
79	0.0257616	0.0270088	1.0261	0.973191	1.08188	0.340175	0.820229	277463	1380	276083	Viral infection	infectious diseases
451.2	0.0410244	0.0431531	1.04188	0.957381	1.13383	0.341771	0.820229	255289	539	254750	Phlebitis and thrombophlebitis of lower extremities	circulatory system
446.5	0.0523817	0.0551441	1.05378	0.945824	1.17405	0.342161	0.820229	270713	329	270384	Giant cell arteritis	circulatory system
756	-0.0530165	0.056025	0.948364	0.849741	1.05843	0.343995	0.820229	280718	320	280398	Other congenital musculoskeletal anomalies	congenital anomalies
352.1	-0.0539146	0.0570182	0.947513	0.847327	1.05954	0.344369	0.820229	267126	308	266818	Trigeminal nerve disorders [CN5]	neurological
220	-0.0330483	0.0349902	0.967492	0.903366	1.03617	0.344913	0.820229	127056	819	126237	Benign neoplasm of ovary	neoplasms
165.1	-0.0193485	0.0205048	0.980838	0.942201	1.02106	0.345371	0.820229	280062	2416	277646	Cancer of bronchus; lung	neoplasms
747.1	-0.0365291	0.0387286	0.96413	0.893655	1.04016	0.345574	0.820229	281157	670	280487	Cardiac congenital anomalies	congenital anomalies
687	0.0324571	0.0346054	1.03299	0.96525	1.10548	0.348285	0.820229	275483	838	274645	Symptoms affecting skin	dermatologic
567	-0.0391163	0.0417173	0.961639	0.88614	1.04357	0.348422	0.820229	255676	578	255098	Peritonitis and retroperitoneal infections	digestive
270.3	0.058266	0.0621903	1.06	0.938357	1.1974	0.34881	0.820229	280999	259	280740	Disorders of plasma protein metabolism	endocrine/metabolic
361	-0.0364007	0.0388797	0.964254	0.893505	1.0406	0.349151	0.820229	267460	666	266794	Retinal detachments and defects	sense organs
79.9	0.0293806	0.0314541	1.02982	0.968247	1.0953	0.350264	0.820229	277099	1016	276083	Viremia, NOS	infectious diseases
202.24	0.0378405	0.0405436	1.03857	0.959231	1.12446	0.350651	0.820229	276840	611	276229	Large cell lymphoma	neoplasms
441.1	-0.0651269	0.0698278	0.936949	0.817106	1.07437	0.350986	0.820229	270590	206	270384	Acute vascular insufficiency of intestine	circulatory system
695.4	0.0548024	0.0589009	1.05633	0.941161	1.1856	0.352155	0.820749	268934	288	268646	Lupus (localized and systemic)	dermatologic
379.2	0.0395744	0.0427459	1.04037	0.956757	1.13129	0.354547	0.824107	275070	549	274521	Disorders of vitreous body	sense organs
585.33	-0.0209834	0.0230209	0.979235	0.936034	1.02443	0.362035	0.826929	258428	1914	256514	Chronic Kidney Disease, Stage III	genitourinary
195	-0.0149392	0.0163929	0.985172	0.954022	1.01734	0.362124	0.826929	260159	3813	256346	Cancer, suspected or other	neoplasms
172.1	0.0226456	0.0249578	1.0229	0.974071	1.07418	0.364218	0.826929	267169	1618	265551	Melanomas of skin, dx or hx	neoplasms
172.11	0.0226456	0.0249578	1.0229	0.974071	1.07418	0.364218	0.826929	267169	1618	265551	Melanomas of skin	neoplasms
426	0.0139943	0.0154775	1.01409	0.983792	1.04533	0.365907	0.826929	251630	4307	247323	Cardiac conduction disorders	circulatory system
735.21	-0.0269466	0.0298085	0.973413	0.918172	1.03198	0.366	0.826929	268616	1131	267485	Hammer toe (acquired)	musculoskeletal
594.2	-0.038416	0.0425194	0.962313	0.885368	1.04594	0.366264	0.826929	274732	558	274174	Calculus of lower urinary tract	genitourinary
800.2	0.0637116	0.0706202	1.06579	0.92802	1.224	0.366965	0.826929	263919	201	263718	Fracture of unspecified part of femur	injuries & poisonings
585.32	-0.041498	0.0461363	0.959351	0.876408	1.05014	0.368404	0.826929	256987	473	256514	End stage renal disease	genitourinary
274	-0.0219233	0.0244181	0.978315	0.932597	1.02627	0.369277	0.826929	278948	1705	277243	Gout and other crystal arthropathies	endocrine/metabolic
709.2	-0.0482512	0.0537437	0.952894	0.857626	1.05875	0.369291	0.826929	269317	346	268971	Sicca syndrome	dermatologic
531.3	-0.021007	0.0234305	0.979212	0.935261	1.02523	0.369951	0.826929	275267	1847	273420	Duodenal ulcer	digestive
8.6	0.0407629	0.0455801	1.04161	0.952588	1.13894	0.371153	0.826929	278024	482	277542	Viral Enteritis	infectious diseases
530.11	-0.00892849	0.0100059	0.991111	0.971864	1.01074	0.372221	0.826929	247236	10454	236782	GERD	digestive
622	-0.0116166	0.0130565	0.988451	0.963477	1.01407	0.373617	0.826929	148414	6111	142303	Polyp of female genital organs	genitourinary
70	-0.0458792	0.0515899	0.955157	0.8633	1.05679	0.373838	0.826929	276462	379	276083	Viral hepatitis	infectious diseases
728.2	-0.0564653	0.0634985	0.945099	0.834502	1.07035	0.373875	0.826929	257735	249	257486	Laxity of ligament or hypermobility syndrome	musculoskeletal
555	-0.0155191	0.0175227	0.984601	0.95136	1.019	0.375804	0.826929	224598	3311	221287	Inflammatory bowel disease and other gastroenteritis and colitis	digestive
333	-0.037632	0.042615	0.963067	0.885896	1.04696	0.377199	0.826929	266600	554	266046	Extrapyramidal disease and abnormal movement disorders	neurological
270	0.0520866	0.0591861	1.05347	0.938084	1.18304	0.378834	0.826929	281026	286	280740	Disorders of protein plasma/amino-acid transport and metabolism	endocrine/metabolic
709	-0.035499	0.0403432	0.965124	0.891749	1.04454	0.378899	0.826929	269586	615	268971	Diffuse diseases of connective tissue	dermatologic
579	0.027784	0.0316241	1.02817	0.96638	1.09392	0.379633	0.826929	255351	1003	254348	Other symptoms involving abdomen and pelvis	digestive
801.1	-0.0435939	0.0496999	0.957343	0.868486	1.05529	0.380409	0.826929	264125	407	263718	Fracture of foot	injuries & poisonings
195.1	-0.0143944	0.0164609	0.985709	0.954415	1.01803	0.381866	0.826929	260127	3781	256346	Malignant neoplasm, other	neoplasms
301	-0.0566138	0.0649294	0.944959	0.832041	1.0732	0.383247	0.826929	255164	238	254926	Personality disorders	mental disorders
389.4	-0.0450381	0.0516778	0.955961	0.863877	1.05786	0.383472	0.826929	273776	376	273400	Tinnitus	sense organs
788	-0.0112532	0.0129239	0.98881	0.964078	1.01418	0.383904	0.826929	276155	6160	269995	Syncope and collapse	symptoms
601.12	-0.0361529	0.0415649	0.964493	0.889035	1.04635	0.384412	0.826929	103476	585	102891	Chronic prostatitis	genitourinary
500	-0.0496215	0.057186	0.95159	0.850693	1.06445	0.385547	0.826929	262373	308	262065	Lung disease due to external agents	respiratory
569	-0.0165591	0.0191129	0.983577	0.947413	1.02112	0.386282	0.826929	257870	2772	255098	Other disorders of intestine	digestive
550	-0.00598721	0.00698016	0.994031	0.980524	1.00772	0.391032	0.832915	264861	22649	242212	Abdominal hernia	digestive
362.3	-0.0330944	0.0386429	0.967447	0.89688	1.04357	0.391768	0.832915	267466	674	266792	Other nondiabetic retinopathy	sense organs
646	-0.0425722	0.04973	0.958321	0.869322	1.05643	0.39196	0.832915	153350	414	152936	Other complications of pregnancy NEC	pregnancy complications
317.1	-0.0174941	0.020536	0.982658	0.943892	1.02302	0.394283	0.835803	269596	2424	267172	Alcoholism	mental disorders
433.21	0.0191642	0.0226845	1.01935	0.975021	1.06569	0.398216	0.84058	271110	1970	269140	Cerebral artery occlusion, with cerebral infarction	circulatory system
740.9	-0.0103309	0.0122355	0.989722	0.96627	1.01374	0.398481	0.84058	237074	6978	230096	Osteoarthrosis NOS	musculoskeletal
594.8	0.0255546	0.0303279	1.02588	0.966681	1.08871	0.399445	0.84058	275271	1097	274174	Renal colic	genitourinary
112	-0.0262808	0.0314801	0.974061	0.915778	1.03605	0.403809	0.843543	279688	1015	278673	Candidiasis	infectious diseases
575.6	-0.0509401	0.0610346	0.950336	0.843188	1.0711	0.403938	0.843543	262908	269	262639	Cholesterolosis of gallbladder	digestive
385.3	-0.0456367	0.0548065	0.955389	0.858082	1.06373	0.405021	0.843543	278666	335	278331	Cholesteatoma	sense organs
600	-0.00972182	0.0116926	0.990325	0.967888	1.01328	0.405718	0.843543	111162	8271	102891	Hyperplasia of prostate	genitourinary
571.6	0.0576513	0.0702953	1.05935	0.923001	1.21583	0.412142	0.848866	267844	202	267642	Primary biliary cirrhosis	digestive
578.2	0.0196312	0.0239648	1.01983	0.973031	1.06887	0.41269	0.848866	256109	1761	254348	Blood in stool	digestive
977	-0.0136909	0.0167466	0.986402	0.954552	1.01932	0.413622	0.848866	248760	3624	245136	Personal history of allergy to medicinal agents	injuries & poisonings
455	-0.0129554	0.0158635	0.987128	0.956909	1.0183	0.414111	0.848866	258792	4042	254750	Hemorrhoids	circulatory system
800.1	0.0240207	0.0294152	1.02431	0.966927	1.0851	0.414153	0.848866	264882	1164	263718	Fracture of neck of femur	injuries & poisonings
189.21	0.0194902	0.023947	1.01968	0.972928	1.06868	0.415708	0.850044	279109	1770	277339	Malignant neoplasm of bladder	neoplasms
274.21	-0.0540493	0.0666499	0.947385	0.83137	1.07959	0.417398	0.850279	277469	226	277243	Chondrocalcinosis	endocrine/metabolic
386.3	0.0379166	0.0468292	1.03864	0.947558	1.13849	0.418125	0.850279	273438	457	272981	Labyrinthitis	sense organs
334.2	-0.0508998	0.0629507	0.950374	0.840061	1.07517	0.418765	0.850279	266300	254	266046	Anterior horn cell disease	neurological
564.9	0.00825005	0.0102675	1.00828	0.988196	1.02878	0.421679	0.853428	231268	9981	221287	Personal history of diseases of digestive system	digestive
276.11	0.0550655	0.0687513	1.05661	0.923408	1.20903	0.423168	0.853428	266215	212	266003	Hyperosmolality and/or hypernatremia	endocrine/metabolic
348	0.0396351	0.0495484	1.04043	0.944143	1.14654	0.423753	0.853428	266455	409	266046	Other conditions of brain	neurological
764	-0.0268079	0.0338899	0.973548	0.910983	1.04041	0.428927	0.853428	279257	875	278382	Sciatica	symptoms
172	0.0106521	0.013475	1.01071	0.984365	1.03776	0.429231	0.853428	271223	5672	265551	Skin cancer	neoplasms
275.5	0.0256941	0.0326153	1.02603	0.962491	1.09376	0.430818	0.853428	278713	944	277769	Disorders of calcium/phosphorus metabolism	endocrine/metabolic
368.2	0.0363723	0.0462947	1.03704	0.947088	1.13554	0.432062	0.853428	277320	468	276852	Diplopia and disorders of binocular vision	sense organs
702	0.0138239	0.0175953	1.01392	0.97955	1.0495	0.432066	0.853428	272867	3285	269582	Degenerative skin conditions and other dermatoses	dermatologic
451	0.0285124	0.0363151	1.02892	0.958233	1.10483	0.432371	0.853428	255512	762	254750	Phlebitis and thrombophlebitis	circulatory system
751	-0.0267937	0.0341316	0.973562	0.910565	1.04092	0.432447	0.853428	280490	863	279627	Genitourinary congenital anomalies	congenital anomalies
760	-0.0124337	0.015935	0.987643	0.957274	1.01898	0.43523	0.853428	277079	4004	273075	Back pain	symptoms
599	-0.00998078	0.0127992	0.990069	0.965541	1.01522	0.43551	0.853428	266771	6292	260479	Other symptoms/disorders or the urinary system	genitourinary
300.1	-0.012128	0.0155682	0.987945	0.958255	1.01856	0.435968	0.853428	259126	4200	254926	Anxiety disorder	mental disorders
293.1	0.0349019	0.0449224	1.03552	0.948243	1.13083	0.437196	0.853428	279547	497	279050	Swelling, mass, or lump in head and neck [Space-occupying lesion, intracranial NOS]	mental disorders
726.1	-0.0108198	0.0139303	0.989239	0.962595	1.01662	0.437331	0.853428	262755	5269	257486	Enthesopathy	musculoskeletal
727	0.0104211	0.0135347	1.01048	0.984023	1.03764	0.441329	0.853428	263076	5590	257486	Other disorders of synovium, tendon, and bursa	musculoskeletal
803	0.0109466	0.0142206	1.01101	0.983217	1.03958	0.441438	0.853428	268771	5053	263718	Fracture of upper limb	injuries & poisonings
907	-0.034044	0.0442515	0.966529	0.886233	1.0541	0.441698	0.853428	281630	514	281116	Injuries to the nervous system	injuries & poisonings
587	0.0499042	0.0650621	1.05117	0.92532	1.19414	0.443067	0.853428	256751	237	256514	Kidney replaced by transpant	genitourinary
626.1	0.00870683	0.0113525	1.00874	0.986548	1.03144	0.443109	0.853428	135775	8482	127293	Irregular menstrual cycle/bleeding	genitourinary
496.2	-0.0152403	0.0199159	0.984875	0.947172	1.02408	0.444134	0.853428	268108	2566	265542	Chronic bronchitis	respiratory
480.5	0.0441674	0.0578952	1.04516	0.933042	1.17074	0.445532	0.853428	264598	300	264298	Bronchopneumonia and lung abscess	respiratory
281.11	0.0350063	0.0459936	1.03563	0.946353	1.13332	0.44659	0.853428	256138	474	255664	Pernicious anemia	hematopoietic
165	-0.0143166	0.0188381	0.985785	0.950052	1.02286	0.447265	0.853428	280516	2870	277646	Cancer within the respiratory system	neoplasms
427.3	-0.0166379	0.0219657	0.9835	0.942057	1.02677	0.448782	0.853428	249426	2103	247323	Other specified cardiac dysrhythmias	circulatory system
695.42	0.0500054	0.0660258	1.05128	0.923668	1.19652	0.448833	0.853428	268875	229	268646	Systemic lupus erythematosus	dermatologic
200	-0.0263169	0.0348342	0.974026	0.909745	1.04285	0.449955	0.853428	277059	830	276229	Myeloproliferative disease	neoplasms
475	0.0193646	0.0256339	1.01955	0.969595	1.07209	0.449991	0.853428	264987	1532	263455	Chronic sinusitis	respiratory
575.1	0.0360659	0.047846	1.03672	0.943923	1.13865	0.450974	0.853428	263077	438	262639	Cholangitis	digestive
735	-0.00999496	0.01333	0.990055	0.964523	1.01626	0.453368	0.853428	273280	5795	267485	Acquired foot deformities	musculoskeletal
315	-0.041751	0.0557121	0.959109	0.859895	1.06977	0.453612	0.853428	281293	324	280969	Develomental delays and disorders	mental disorders
801	-0.0248049	0.0333181	0.9755	0.913833	1.04133	0.456581	0.853428	264625	907	263718	Fracture of ankle and foot	injuries & poisonings
274.1	-0.0195493	0.026311	0.980641	0.931352	1.03254	0.457476	0.853428	278711	1468	277243	Gout	endocrine/metabolic
608	-0.0188363	0.0253957	0.98134	0.93369	1.03142	0.458262	0.853428	108188	1585	106603	Other disorders of male genital organs	genitourinary
430.1	-0.0332467	0.0448251	0.9673	0.885943	1.05613	0.458271	0.853428	269640	500	269140	Subarachnoid hemorrhage	circulatory system
362	0.0142099	0.0191693	1.01431	0.976909	1.05315	0.458523	0.853428	269555	2763	266792	Other retinal disorders	sense organs
704	0.0469529	0.0633659	1.04807	0.925666	1.18667	0.458705	0.853428	280489	249	280240	Diseases of hair and hair follicles	dermatologic
427.2	0.00716738	0.0097385	1.00719	0.988151	1.0266	0.46174	0.855957	258768	11445	247323	Atrial fibrillation and flutter	circulatory system
334	0.0218305	0.0296871	1.02207	0.964298	1.0833	0.462125	0.855957	267190	1144	266046	Degenerative disease of the spinal cord	neurological
447.1	0.0310622	0.0423264	1.03155	0.949428	1.12078	0.463026	0.855957	270946	562	270384	Stricture of artery	circulatory system
318	-0.00938382	0.0128501	0.99066	0.966021	1.01593	0.465237	0.856035	273405	6233	267172	Tobacco use disorder	mental disorders
782.3	0.0208169	0.0285547	1.02104	0.965461	1.07981	0.465992	0.856035	279380	1234	278146	Edema	symptoms
350.3	-0.0493471	0.0676959	0.951851	0.833578	1.08691	0.466031	0.856035	280010	219	279791	Lack of coordination	neurological
603	-0.0249173	0.0342584	0.975391	0.912048	1.04313	0.467022	0.856043	107469	866	106603	Other disorders of testis	genitourinary
425.1	0.0235818	0.0325187	1.02386	0.960642	1.09124	0.468343	0.856652	278269	952	277317	Primary/intrinsic cardiomyopathies	circulatory system
427.12	0.0270878	0.0375752	1.02746	0.954509	1.10598	0.470974	0.856816	248036	713	247323	Paroxysmal ventricular tachycardia	circulatory system
250.42	-0.0449676	0.0624252	0.956028	0.84593	1.08046	0.471314	0.856816	257632	258	257374	Other abnormal glucose	endocrine/metabolic
578	-0.00642817	0.0089344	0.993592	0.976345	1.01114	0.471842	0.856816	267575	13227	254348	Gastrointestinal hemorrhage	digestive
366	-0.00634844	0.00883441	0.993672	0.976614	1.01103	0.472385	0.856816	264149	14085	250064	Cataract	sense organs
199	-0.0253681	0.035563	0.974951	0.909309	1.04533	0.475643	0.860053	257141	795	256346	Neoplasm of uncertain behavior	neoplasms
528	-0.0207753	0.0292078	0.979439	0.924944	1.03714	0.476903	0.860053	278942	1179	277763	Diseases of the oral soft tissues, excluding lesions specific for gingiva and tongue	digestive
474.1	-0.0393308	0.0555769	0.961433	0.862207	1.07208	0.479142	0.860053	263780	325	263455	Acute tonsillitis	respiratory
603.1	-0.0250422	0.0354595	0.975269	0.90979	1.04546	0.480051	0.860053	107411	808	106603	Hydrocele	genitourinary
427.5	0.0284398	0.040276	1.02885	0.950754	1.11336	0.480112	0.860053	247942	619	247323	Arrhythmia (cardiac) NOS	circulatory system
580.2	0.0319755	0.0452842	1.03249	0.944802	1.12832	0.480122	0.860053	257004	490	256514	Nephrotic syndrome without mention of glomerulonephritis	genitourinary
292.1	-0.028485	0.0404614	0.971917	0.897818	1.05213	0.48143	0.860618	272177	615	271562	Aphasia/speech disturbance	mental disorders
727.1	0.0217449	0.030992	1.02198	0.961752	1.08599	0.48291	0.861488	258532	1046	257486	Synovitis and tenosynovitis	musculoskeletal
277	0.0333887	0.0481489	1.03395	0.940841	1.13628	0.488029	0.868832	280284	432	279852	Other disorders of metabolism	endocrine/metabolic
478	-0.0465653	0.0676719	0.954502	0.835939	1.08988	0.491387	0.871012	263674	219	263455	Throat pain	respiratory
614.3	-0.0305907	0.0445289	0.969873	0.888815	1.05832	0.492092	0.871012	145821	506	145315	Pelvic inflammatory disease (PID)	genitourinary
721.8	0.0454446	0.0662976	1.04649	0.918975	1.19171	0.493052	0.871012	272597	228	272369	Other allied disorders of spine	musculoskeletal
751.1	-0.0388445	0.0566979	0.9619	0.860733	1.07496	0.493272	0.871012	279939	312	279627	Congenital anomalies of genital organs	congenital anomalies
377	-0.0443625	0.06517	0.956607	0.841901	1.08694	0.496049	0.873741	274757	236	274521	Disorders of optic nerve and visual pathways	sense organs
750.1	-0.0450948	0.0664925	0.955907	0.839107	1.08897	0.497649	0.873741	279854	227	279627	Upper gastrointestinal congenital anomalies	congenital anomalies
697	0.0360792	0.0532484	1.03674	0.933994	1.15078	0.498047	0.873741	270241	353	269888	Sarcoidosis	dermatologic
716	-0.041684	0.0621215	0.959173	0.849218	1.08336	0.502215	0.875016	274503	260	274243	Other arthropathies	musculoskeletal
368.1	-0.0352488	0.0525882	0.965365	0.87082	1.07017	0.502679	0.875016	277215	363	276852	Amblyopia	sense organs
274.2	-0.0421266	0.0628671	0.958748	0.847602	1.08447	0.502801	0.875016	277497	254	277243	Crystal arthropathies	endocrine/metabolic
636.3	-0.0284678	0.0425646	0.971934	0.89414	1.0565	0.503613	0.875016	149345	566	148779	Hemorrhage in early pregnancy	pregnancy complications
872	-0.0429041	0.0647126	0.958003	0.843886	1.08755	0.507334	0.877845	279929	241	279688	Traumatic amputation	injuries & poisonings
726.2	-0.0366801	0.0553776	0.963984	0.864834	1.0745	0.507738	0.877845	257813	327	257486	Synoviopathy	musculoskeletal
425	0.0212322	0.0321359	1.02146	0.959107	1.08787	0.508804	0.877845	278292	975	277317	Cardiomyopathy	circulatory system
443.9	0.0156853	0.0237983	1.01581	0.969516	1.06431	0.509836	0.877845	272177	1793	270384	Peripheral vascular disease, unspecified	circulatory system
627.3	-0.025556	0.038823	0.974768	0.903348	1.05183	0.510365	0.877845	127957	664	127293	Postmenopausal atrophic vaginitis	genitourinary
38.2	0.035633	0.0542653	1.03628	0.931718	1.15257	0.51141	0.877845	264849	341	264508	Gram positive septicemia	infectious diseases
614.53	-0.0334658	0.051161	0.967088	0.874818	1.06909	0.51303	0.877845	145698	383	145315	Cyst or abscess of Bartholin's gland	genitourinary
512.7	-0.0103221	0.0158331	0.989731	0.959489	1.02093	0.514446	0.877845	273749	4065	269684	Shortness of breath	respiratory
362.31	-0.0256978	0.0396807	0.97463	0.901703	1.05345	0.517233	0.877845	267431	639	266792	Separation of retinal layers	sense organs
733	0.023095	0.0357767	1.02336	0.954062	1.0977	0.518583	0.877845	265689	782	264907	Other disorders of bone and cartilage	musculoskeletal
70.4	-0.0453112	0.0702579	0.9557	0.832756	1.09679	0.518975	0.877845	276286	203	276083	Chronic hepatitis	infectious diseases
594	0.00995266	0.0154752	1.01	0.979828	1.04111	0.520136	0.877845	278448	4274	274174	Urinary calculus	genitourinary
556	0.0242065	0.0378506	1.0245	0.951249	1.1034	0.522479	0.877845	221987	700	221287	Ulceration of the lower GI tract	digestive
819	0.0260733	0.0408388	1.02642	0.947461	1.11195	0.523186	0.877845	281561	607	280954	Skull and face fracture and other intercranial injury	injuries & poisonings
394.2	-0.0425293	0.0666223	0.958362	0.841048	1.09204	0.523236	0.877845	268788	226	268562	Mitral valve disease	circulatory system
331	0.025326	0.0396833	1.02565	0.9489	1.10861	0.523342	0.877845	266685	639	266046	Other cerebral degenerations	neurological
81	0.0165315	0.0259725	1.01667	0.96621	1.06976	0.524451	0.877845	276024	1493	274531	Infection/inflammation of internal prosthetic device; implant; and graft	infectious diseases
276.12	-0.0157649	0.024822	0.984359	0.937616	1.03343	0.52535	0.877845	267642	1639	266003	Hyposmolality and/or hyponatremia	endocrine/metabolic
939	0.0170731	0.0269415	1.01722	0.9649	1.07238	0.526269	0.877845	277880	1387	276493	Atopic/contact dermatitis due to other or unspecified	dermatologic
433.5	-0.039276	0.0619929	0.961485	0.851479	1.0857	0.526371	0.877845	269401	261	269140	Cerebral aneurysm	circulatory system
211	0.0101858	0.0160823	1.01024	0.978891	1.04259	0.526504	0.877845	267901	3933	263968	Benign neoplasm of other parts of digestive system	neoplasms
840	-0.0341365	0.0542352	0.96644	0.86898	1.07483	0.529077	0.880441	281598	342	281256	Sprains and strains	injuries & poisonings
720	-0.0119796	0.0190969	0.988092	0.951792	1.02578	0.530456	0.881045	275148	2779	272369	Spinal stenosis	musculoskeletal
281	-0.0229418	0.036925	0.977319	0.909088	1.05067	0.534397	0.88173	256401	737	255664	Other deficiency anemia	hematopoietic
353	-0.0326608	0.0526452	0.967867	0.872979	1.07307	0.534998	0.88173	267180	362	266818	Nerve root and plexus disorders	neurological
198.4	-0.0127609	0.0205696	0.98732	0.948307	1.02794	0.53501	0.88173	258739	2393	256346	Secondary malignant neoplasm of liver	neoplasms
372	0.0367907	0.0593236	1.03748	0.923595	1.1654	0.535146	0.88173	273500	285	273215	Disorders of conjunctiva	sense organs
428.1	0.0174485	0.0281907	1.0176	0.962901	1.07541	0.535953	0.88173	274717	1273	273444	Congestive heart failure (CHF) NOS	circulatory system
599.2	-0.00862425	0.0140965	0.991413	0.964396	1.01919	0.54067	0.884887	265729	5250	260479	Retention of urine	genitourinary
735.3	-0.0100098	0.0163637	0.99004	0.958791	1.02231	0.540731	0.884887	271297	3812	267485	Hallux valgus (Bunion)	musculoskeletal
394.1	0.0284601	0.0465491	1.02887	0.939155	1.12715	0.540935	0.884887	269026	464	268562	Mitral valve stenosis and aortic valve stenosis	circulatory system
599.4	-0.0152492	0.0251617	0.984867	0.937475	1.03465	0.544484	0.887069	262072	1593	260479	Urinary incontinence	genitourinary
689	-0.0101322	0.0167535	0.989919	0.957942	1.02296	0.545322	0.887069	277779	3619	274160	Disorder of skin and subcutaneous tissue NOS	dermatologic
686	-0.0204297	0.0337839	0.979778	0.917003	1.04685	0.545367	0.887069	279497	882	278615	Other local infections of skin and subcutaneous tissue	dermatologic
433.2	0.0135139	0.0225444	1.01361	0.969793	1.0594	0.548884	0.887069	271135	1995	269140	Occlusion of cerebral arteries	circulatory system
506	-0.0210687	0.0351646	0.979152	0.91394	1.04902	0.549077	0.887069	262880	815	262065	Empyema and pneumothorax	respiratory
189	-0.0112598	0.0188795	0.988803	0.952883	1.02608	0.550906	0.887069	280202	2863	277339	Cancer of urinary organs (incl. kidney and bladder)	neoplasms
626	0.00630167	0.0105876	1.00632	0.985654	1.02742	0.551715	0.887069	137213	9920	127293	Disorders of menstruation and other abnormal bleeding from female genital tract	genitourinary
426.9	0.0141212	0.0239473	1.01422	0.967718	1.06296	0.555409	0.887069	249093	1770	247323	Cardiac pacemaker/device in situ	circulatory system
331.1	0.0323813	0.0550547	1.03291	0.927258	1.1506	0.556421	0.887069	266377	331	266046	Hydrocephalus	neurological
496.21	-0.0120899	0.0205693	0.987983	0.948944	1.02863	0.556693	0.887069	267946	2404	265542	Obstructive chronic bronchitis	respiratory
599.5	-0.012216	0.0209412	0.987858	0.948133	1.02925	0.559661	0.887069	262791	2312	260479	Frequency of urination and polyuria	genitourinary
580.1	-0.0247835	0.0426011	0.975521	0.897376	1.06047	0.56073	0.887069	257068	554	256514	Glomerulonephritis	genitourinary
701.5	-0.0335658	0.0578607	0.966991	0.863319	1.08311	0.561837	0.887069	276278	300	275978	Abnormal granulation tissue	dermatologic
496.3	-0.0145278	0.0251413	0.985577	0.938189	1.03536	0.56337	0.887069	267139	1597	265542	Bronchiectasis	respiratory
191.1	-0.025277	0.044227	0.97504	0.89408	1.06333	0.567642	0.887069	279930	514	279416	Cancer of brain and nervous system	neoplasms
149	0.0251143	0.043967	1.02543	0.940767	1.11772	0.567858	0.887069	280008	522	279486	Cancer of larynx, pharynx, nasal cavities	neoplasms
585.31	0.0322373	0.0565264	1.03276	0.924454	1.15376	0.568471	0.887069	256828	314	256514	Renal dialysis	genitourinary
740.12	-0.0200467	0.0351952	0.980153	0.91482	1.05015	0.56896	0.887069	230907	811	230096	Osteoarthrosis, localized, secondary	musculoskeletal
763	0.0312456	0.0549993	1.03174	0.926306	1.14917	0.569961	0.887069	278713	331	278382	Thoracic or lumbosacral neuritis or radiculitis, unspecified	symptoms
201	0.039489	0.0695965	1.04028	0.907631	1.19231	0.570442	0.887069	276436	207	276229	Hodgkin's disease	neoplasms
261	0.0176037	0.0311609	1.01776	0.957461	1.08186	0.572121	0.887069	276718	1034	275684	Vitamin deficiency	endocrine/metabolic
560.3	-0.0238615	0.0422809	0.976421	0.898768	1.06078	0.572512	0.887069	221849	562	221287	Peritoneal or intestinal adhesions	digestive
751.21	0.032962	0.0587973	1.03351	0.921015	1.15975	0.575067	0.887069	279917	290	279627	Cystic kidney disease	congenital anomalies
241.1	-0.0317456	0.0566657	0.968753	0.86692	1.08255	0.575326	0.887069	260793	312	260481	Nontoxic uninodular goiter	endocrine/metabolic
614.5	0.014126	0.0252667	1.01423	0.965223	1.06572	0.576108	0.887069	146895	1580	145315	Inflammatory disease of cervix, vagina, and vulva	genitourinary
625	0.0158532	0.0284963	1.01598	0.960791	1.07434	0.577989	0.887069	146987	1243	145744	Pain and other symptoms associated with female genital organs	genitourinary
560	-0.0107392	0.0193119	0.989318	0.952572	1.02748	0.578148	0.887069	224011	2724	221287	Intestinal obstruction without mention of hernia	digestive
564	-0.00483029	0.00868885	0.995181	0.978377	1.01227	0.578267	0.887069	235451	14164	221287	Functional digestive disorders	digestive
871	-0.0254127	0.0457449	0.974907	0.891303	1.06635	0.578531	0.887069	280170	482	279688	Open wounds of extremities	injuries & poisonings
625.1	0.0219489	0.0395134	1.02219	0.946016	1.1045	0.578567	0.887069	146387	643	145744	Dyspareunia	genitourinary
292.4	-0.0134465	0.0242747	0.986644	0.940801	1.03472	0.579626	0.887069	273281	1719	271562	Altered mental status	mental disorders
715.2	0.0355603	0.0642277	1.0362	0.913635	1.17521	0.579811	0.887069	272252	243	272009	Ankylosing spondylitis	musculoskeletal
965	0.01031	0.018639	1.01036	0.974119	1.04796	0.580167	0.887069	248053	2917	245136	Poisoning by analgesics, antipyretics, and antirheumatics	injuries & poisonings
750	0.0258033	0.0467819	1.02614	0.936236	1.12468	0.581247	0.887069	280085	458	279627	Digestive congenital anomalies	congenital anomalies
359	-0.0373462	0.068025	0.963343	0.843097	1.10074	0.583	0.887069	279294	217	279077	Muscular dystrophies and other myopathies	neurological
577.2	-0.0289787	0.0528156	0.971437	0.875907	1.07739	0.583227	0.887069	278641	361	278280	Chronic pancreatitis	digestive
389.2	-0.0336936	0.0614111	0.966868	0.857223	1.09054	0.583241	0.887069	273666	266	273400	Conductive hearing loss	sense organs
426.3	0.0146303	0.02674	1.01474	0.962926	1.06934	0.584288	0.887069	248737	1414	247323	Bundle branch block	circulatory system
560.4	-0.0126702	0.0232531	0.98741	0.943418	1.03345	0.585834	0.887069	223158	1871	221287	Other intestinal obstruction	digestive
724	-0.0353264	0.0648905	0.96529	0.850008	1.09621	0.586167	0.887069	272607	238	272369	Other and unspecified disorders of back	musculoskeletal
300	-0.00810884	0.0149098	0.991924	0.963357	1.02134	0.586539	0.887069	259512	4586	254926	Anxiety disorders	mental disorders
577.3	0.0308555	0.0567654	1.03134	0.922745	1.15271	0.586743	0.887069	278591	311	278280	Cyst and pseudocyst of pancreas	digestive
365.2	-0.0238447	0.0438811	0.976437	0.895968	1.06413	0.586859	0.887069	267315	521	266794	Primary angle-closure glaucoma	sense organs
766	-0.0323484	0.0595984	0.968169	0.861432	1.08813	0.587286	0.887069	278664	282	278382	Neuralgia, neuritis, and radiculitis NOS	symptoms
420.3	-0.026198	0.0490848	0.974142	0.884792	1.07252	0.593529	0.894611	277734	417	277317	Endocarditis	circulatory system
858	-0.0149028	0.0279838	0.985208	0.932627	1.04075	0.594344	0.894611	278920	1286	277634	Complication of internal orthopedic device	injuries & poisonings
242.1	-0.0309936	0.0586044	0.969482	0.864282	1.08749	0.596902	0.896774	260773	292	260481	Graves' disease	endocrine/metabolic
276.14	0.0154116	0.0292164	1.01553	0.959012	1.07538	0.597849	0.896774	267181	1178	266003	Hypopotassemia	endocrine/metabolic
702.2	0.0121554	0.0231743	1.01223	0.967282	1.05927	0.599916	0.898319	276922	1879	275043	Seborrheic keratosis	dermatologic
189.2	0.0118893	0.0228269	1.01196	0.967683	1.05826	0.602474	0.900595	279289	1950	277339	Cancer of bladder	neoplasms
442.11	-0.0187837	0.0364029	0.981392	0.913811	1.05397	0.605858	0.904095	271150	766	270384	Abdominal aortic aneurysm	circulatory system
655	0.0244754	0.047822	1.02478	0.93309	1.12547	0.608789	0.905154	153293	446	152847	Known or suspected fetal abnormality affecting management of mother	pregnancy complications
217.1	0.0277296	0.0542213	1.02812	0.924463	1.14339	0.609061	0.905154	275472	341	275131	Nevus, non-neoplastic	neoplasms
289.5	0.0280387	0.0550133	1.02844	0.923315	1.14552	0.610281	0.905154	272149	331	271818	Diseases of spleen	hematopoietic
292.6	0.034021	0.0668466	1.03461	0.90756	1.17944	0.610793	0.905154	271787	225	271562	Hallucinations	mental disorders
8.52	0.0242868	0.0478538	1.02458	0.932856	1.12533	0.61179	0.905154	277980	438	277542	Intestinal infection due to C. difficile	infectious diseases
521.1	0.0119394	0.0236642	1.01201	0.966145	1.06005	0.613886	0.905154	273923	1801	272122	Dental caries	digestive
771	0.0220572	0.0440888	1.0223	0.937672	1.11457	0.616871	0.905154	281423	516	280907	Musculoskeletal symptoms referable to limbs	symptoms
579.2	0.0280221	0.0560774	1.02842	0.921376	1.1479	0.617283	0.905154	254667	319	254348	Splenomegaly	digestive
367	0.0123956	0.0248553	1.01247	0.964332	1.06302	0.617984	0.905154	277829	1629	276200	Disorders of refraction and accommodation; blindness and low vision	sense organs
528.1	-0.0284539	0.057066	0.971947	0.869096	1.08697	0.618052	0.905154	278071	308	277763	Stomatitis and mucositis	digestive
374	0.0100576	0.0203109	1.01011	0.970687	1.05113	0.62047	0.905204	275668	2453	273215	Other disorders of eyelids	sense organs
279	0.0350093	0.0707436	1.03563	0.901545	1.18966	0.620688	0.905204	281563	200	281363	Disorders involving the immune mechanism	endocrine/metabolic
726.4	0.0241044	0.0487821	1.0244	0.93099	1.12718	0.621219	0.905204	257907	421	257486	Calcaneal spur; Exostosis NOS	musculoskeletal
440	-0.0176107	0.0359578	0.982543	0.915681	1.05429	0.624303	0.905737	271165	781	270384	Atherosclerosis	circulatory system
191.11	-0.0222446	0.0454323	0.978001	0.894679	1.06908	0.624402	0.905737	279903	487	279416	Cancer of brain	neoplasms
395.2	0.0106583	0.0218132	1.01072	0.968415	1.05486	0.625111	0.905737	270699	2137	268562	Nonrheumatic aortic valve disorders	circulatory system
385	-0.0228657	0.0470171	0.977394	0.891351	1.07174	0.626735	0.905737	278786	455	278331	Other disorders of middle ear and mastoid	sense organs
80	-0.00934112	0.0192671	0.990702	0.953988	1.02883	0.627803	0.905737	277259	2728	274531	Postoperative infection	infectious diseases
722.9	0.0211919	0.0437171	1.02142	0.937544	1.1128	0.627853	0.905737	272894	525	272369	Other and unspecified disc disorder	musculoskeletal
198.3	0.0133149	0.0275995	1.0134	0.960041	1.06973	0.629497	0.906602	257667	1321	256346	Secondary malignant neoplasm of digestive systems	neoplasms
687.1	0.0144261	0.0301763	1.01453	0.956267	1.07634	0.632606	0.909292	275748	1103	274645	Rash and other nonspecific skin eruption	dermatologic
612	-0.0216384	0.0455067	0.978594	0.895091	1.06989	0.634431	0.909292	276082	483	275599	Breast conditions, congenital or relating to hormones	genitourinary
70.3	0.032781	0.0695604	1.03332	0.901627	1.18426	0.637455	0.910106	276291	208	276083	Viral hepatitis C	infectious diseases
335	-0.0157219	0.0334049	0.984401	0.922014	1.05101	0.637892	0.910106	266947	901	266046	Multiple sclerosis	neurological
738.4	-0.0149757	0.0318776	0.985136	0.925469	1.04865	0.638507	0.910106	268473	988	267485	Acquired spondylolisthesis	musculoskeletal
280.1	-0.00616683	0.0131571	0.993852	0.968551	1.01981	0.639278	0.910106	261591	5927	255664	Iron deficiency anemias, unspecified or not due to blood loss	hematopoietic
530.14	-0.00581872	0.0124555	0.994198	0.970221	1.01877	0.640385	0.910186	243430	6648	236782	Reflux esophagitis	digestive
426.24	-0.0204379	0.0440393	0.97977	0.898747	1.0681	0.642588	0.911784	247842	519	247323	Atrioventricular block, complete	circulatory system
835	0.00523582	0.0113345	1.00525	0.983164	1.02783	0.644127	0.911784	276340	8050	268290	Internal derangement of knee	injuries & poisonings
529	0.0166566	0.0361167	1.0168	0.947308	1.09138	0.644664	0.911784	278533	770	277763	Diseases and other conditions of the tongue	digestive
619.2	0.0104653	0.022944	1.01052	0.966084	1.057	0.6483	0.911834	146819	1920	144899	Disorders of uterus, NEC	genitourinary
530.3	-0.0123901	0.0273796	0.987686	0.936081	1.04214	0.650887	0.911834	238130	1348	236782	Stricture and stenosis of esophagus	digestive
276.4	0.0152664	0.0339571	1.01538	0.950005	1.08526	0.653015	0.911834	266875	872	266003	Acid-base balance disorder	endocrine/metabolic
151	-0.0189119	0.0421079	0.981266	0.903534	1.06569	0.653338	0.911834	262237	569	261668	Cancer of stomach	neoplasms
798.1	-0.0235498	0.052473	0.976725	0.881267	1.08252	0.653577	0.911834	276830	364	276466	Chronic fatigue syndrome	symptoms
735.23	-0.0150659	0.0336034	0.985047	0.922261	1.05211	0.653905	0.911834	268374	889	267485	Hallux rigidus	musculoskeletal
565.1	0.00643963	0.014381	1.00646	0.978488	1.03523	0.654307	0.911834	260050	4952	255098	Anal and rectal polyp	digestive
182	-0.0147607	0.0331108	0.985348	0.923433	1.05141	0.655743	0.911834	128526	916	127610	Malignant neoplasm of uterus	neoplasms
251.1	-0.0161897	0.0365329	0.983941	0.91595	1.05698	0.657654	0.911834	254848	755	254093	Hypoglycemia	endocrine/metabolic
698	0.0200696	0.0456173	1.02027	0.933011	1.1157	0.65997	0.911834	281538	482	281056	Pruritus and related conditions	dermatologic
368.4	0.0295941	0.0678112	1.03004	0.901844	1.17645	0.662533	0.911834	277070	218	276852	Visual field defects	sense organs
519.8	0.00561168	0.0128744	1.00563	0.98057	1.03133	0.662923	0.911834	274475	6208	268267	Other diseases of respiratory system, NEC	respiratory
601	-0.0119056	0.0273745	0.988165	0.936544	1.04263	0.663622	0.911834	104252	1361	102891	Inflammatory diseases of prostate	genitourinary
433.31	0.0120291	0.0277231	1.0121	0.958575	1.06862	0.664361	0.911834	270455	1315	269140	Transient cerebral ischemia	circulatory system
622.1	-0.0065396	0.0150785	0.993482	0.964551	1.02328	0.664503	0.911834	146840	4537	142303	Polyp of corpus uteri	genitourinary
214	-0.00731121	0.0169005	0.992715	0.960371	1.02615	0.665304	0.911834	278796	3557	275239	Lipoma	neoplasms
803.1	-0.01336	0.0309827	0.986729	0.928593	1.0485	0.666316	0.911834	264766	1048	263718	Fracture of humerus	injuries & poisonings
509.8	0.0248026	0.057612	1.02511	0.915656	1.14765	0.666824	0.911834	262368	303	262065	Dependence on respirator [Ventilator] or supplemental oxygen	respiratory
426.91	0.0107086	0.0249611	1.01077	0.962507	1.06145	0.667914	0.911834	248951	1628	247323	Cardiac pacemaker in situ	circulatory system
172.3	0.0189547	0.0442552	1.01914	0.934462	1.11148	0.66843	0.911834	266064	513	265551	Carcinoma in situ of skin	neoplasms
286.7	-0.0274925	0.0642917	0.972882	0.857699	1.10353	0.668926	0.911834	278263	243	278020	Other and unspecified coagulation defects	hematopoietic
357	-0.0139442	0.0326201	0.986153	0.925077	1.05126	0.669036	0.911834	280022	945	279077	Inflammatory and toxic neuropathy	neurological
8	0.00870693	0.0204107	1.00874	0.969187	1.04992	0.66968	0.911834	279968	2426	277542	Intestinal infection	infectious diseases
327	0.0154375	0.0363063	1.01556	0.945803	1.09046	0.67069	0.911834	275736	764	274972	Sleep disorders	neurological
751.11	-0.0294648	0.0694875	0.970965	0.847336	1.11263	0.671544	0.911834	152499	207	152292	Congenital anomalies of female genital organs	congenital anomalies
255	0.0212635	0.0502905	1.02149	0.925608	1.12731	0.672432	0.911834	277069	396	276673	Disorders of adrenal glands	endocrine/metabolic
427.1	-0.00886408	0.0210265	0.991175	0.951158	1.03288	0.673341	0.911834	249614	2291	247323	Paroxysmal tachycardia, unspecified	circulatory system
374.1	0.0157008	0.0373416	1.01582	0.944134	1.09296	0.674147	0.911834	273937	722	273215	Ectropion or entropion	sense organs
426.23	0.0213732	0.0510771	1.0216	0.924284	1.12917	0.675619	0.912401	247708	385	247323	Second degree AV block	circulatory system
244.4	-0.00459682	0.0110255	0.995414	0.974134	1.01716	0.676732	0.912483	269107	8626	260481	Hypothyroidism NOS	endocrine/metabolic
276.41	0.0147673	0.0358337	1.01488	0.946045	1.08872	0.680262	0.915593	266786	783	266003	Acidosis	endocrine/metabolic
619	0.00582626	0.0141975	1.00584	0.97824	1.03423	0.681534	0.915593	150035	5136	144899	Noninflammatory female genital disorders	genitourinary
479	-0.0143613	0.0351874	0.985741	0.92005	1.05612	0.683172	0.915593	264268	813	263455	Other upper respiratory disease	respiratory
747.11	-0.0219685	0.0538423	0.978271	0.880296	1.08715	0.683263	0.915593	280833	346	280487	Cardiac shunt/ heart septal defect	congenital anomalies
610.1	0.0178599	0.0440162	1.01802	0.933877	1.10974	0.684921	0.916376	147889	516	147373	Cystic mastopathy	genitourinary
204.21	-0.0210642	0.0520949	0.979156	0.884115	1.08441	0.685961	0.916376	276599	370	276229	Myeloid leukemia, acute	neoplasms
592.12	0.0176209	0.0438431	1.01778	0.933971	1.1091	0.687752	0.917355	250592	521	250071	Chronic cystitis	genitourinary
365.1	0.0132935	0.0332796	1.01338	0.949392	1.08169	0.689562	0.917473	267702	908	266794	Open-angle glaucoma	sense organs
690	0.0090664	0.0228794	1.00911	0.964856	1.05539	0.691906	0.917473	271813	1925	269888	Erythematosquamous dermatosis	dermatologic
291.8	-0.0246169	0.0621572	0.975684	0.863775	1.10209	0.692073	0.917473	271822	260	271562	Alteration of consciousness	mental disorders
289.8	-0.0274007	0.0695184	0.972971	0.849035	1.115	0.69347	0.917921	271255	208	271047	Polycythemia, secondary	hematopoietic
522.5	0.0149067	0.038165	1.01502	0.941863	1.09386	0.696103	0.919355	272811	689	272122	Periapical abscess	digestive
285.2	-0.0172483	0.0442476	0.9829	0.901251	1.07195	0.696674	0.919355	256177	513	255664	Anemia of chronic disease	hematopoietic
618.2	0.00703809	0.0182215	1.00706	0.971732	1.04368	0.699311	0.921433	145288	3077	142211	Uterine/Uterovaginal prolapse	genitourinary
501	-0.0151374	0.0393804	0.984977	0.911812	1.06401	0.700691	0.92185	262714	649	262065	Pneumonitis due to inhalation of food or vomitus	respiratory
444	0.0155177	0.0411185	1.01564	0.936999	1.10088	0.705885	0.927276	270979	595	270384	Arterial embolism and thrombosis	circulatory system
401.22	-0.0127447	0.0341098	0.987336	0.923487	1.0556	0.708673	0.928334	191488	870	190618	Hypertensive chronic kidney disease	circulatory system
990	0.00739133	0.0198404	1.00742	0.968996	1.04737	0.709492	0.928334	271052	2572	268480	Effects radiation NOS	injuries & poisonings
416	0.00856266	0.0231595	1.0086	0.963841	1.05544	0.711587	0.928334	277277	1888	275389	Cardiomegaly	circulatory system
696	-0.00953133	0.0257818	0.990514	0.941706	1.04185	0.711611	0.928334	267427	1515	265912	Psoriasis and related disorders	dermatologic
285.22	-0.022208	0.0604089	0.978037	0.86883	1.10097	0.713151	0.928334	255939	275	255664	Anemia in neoplastic disease	hematopoietic
528.11	-0.0225668	0.0613973	0.977686	0.866838	1.10271	0.713206	0.928334	278029	266	277763	Stomatitis and mucositis (ulcerative)	digestive
214.1	-0.00730771	0.0199533	0.992719	0.954645	1.03231	0.714185	0.928334	277777	2538	275239	Lipoma of skin and subcutaneous tissue	neoplasms
386.1	0.0190457	0.0524859	1.01923	0.919592	1.12966	0.7167	0.928725	273345	364	272981	Meniere's disease	sense organs
561	0.00383762	0.0106499	1.00384	0.983108	1.02502	0.718591	0.928725	230516	9229	221287	Symptoms involving digestive system	digestive
741	0.00823528	0.0228739	1.00827	0.964065	1.0545	0.718825	0.928725	278190	1926	276264	Symptoms and disorders of the joints	musculoskeletal
261.2	0.0152834	0.0425188	1.0154	0.934212	1.10365	0.719258	0.928725	276239	555	275684	Vitamin B-complex deficiencies	endocrine/metabolic
375.2	0.0153704	0.0428874	1.01549	0.933618	1.10454	0.720052	0.928725	275066	545	274521	Epiphora	sense organs
368	-0.00805015	0.022687	0.991982	0.948839	1.03709	0.722714	0.928725	278812	1960	276852	Visual disturbances	sense organs
443	0.0070372	0.0198948	1.00706	0.968549	1.04711	0.723548	0.928725	272948	2564	270384	Peripheral vascular disease	circulatory system
701.3	-0.0195787	0.0555527	0.980612	0.879449	1.09341	0.724513	0.928725	276302	324	275978	Circumscribed scleroderma	dermatologic
427	-0.00277222	0.00787305	0.997232	0.981962	1.01274	0.724752	0.928725	265081	17758	247323	Cardiac dysrhythmias	circulatory system
244	-0.00378443	0.0107659	0.996223	0.975422	1.01747	0.725199	0.928725	269547	9066	260481	Hypothyroidism	endocrine/metabolic
191	-0.0141876	0.0406604	0.985913	0.910391	1.0677	0.727143	0.929112	280024	608	279416	Manlignant and unknown neoplasms of brain and nervous system	neoplasms
938	0.0218416	0.0627161	1.02208	0.903861	1.15577	0.727644	0.929112	276748	255	276493	Dermatitis due to solar radiation	dermatologic
804	-0.0102481	0.0297023	0.989804	0.933828	1.04914	0.730073	0.929945	264863	1145	263718	Fracture of hand or wrist	injuries & poisonings
614.52	-0.0179398	0.0520691	0.98222	0.886926	1.08775	0.730442	0.929945	145684	369	145315	Vaginitis and vulvovaginitis	genitourinary
690.1	0.00775938	0.0229451	1.00779	0.963472	1.05415	0.735234	0.932783	271802	1914	269888	Seborrheic dermatitis	dermatologic
741.4	-0.011438	0.0339354	0.988627	0.925011	1.05662	0.736077	0.932783	277137	873	276264	Joint effusions	musculoskeletal
246	-0.0212418	0.0633347	0.978982	0.864697	1.10837	0.737331	0.932783	260731	250	260481	Other disorders of thyroid	endocrine/metabolic
514	0.00781512	0.0235317	1.00785	0.962418	1.05542	0.739806	0.932783	279858	1825	278033	Abnormal findings examination of lungs	respiratory
212	-0.0231627	0.0700226	0.977104	0.851799	1.12084	0.740804	0.932783	281831	205	281626	Benign neoplasm of respiratory and intrathoracic organs	neoplasms
285	0.00359143	0.010936	1.0036	0.982315	1.02534	0.742607	0.932783	264350	8686	255664	Other anemias	hematopoietic
217	0.0169222	0.0519196	1.01707	0.918661	1.12601	0.744476	0.932783	275503	372	275131	Vascular hamartomas and non-neoplastic nevi	neoplasms
323	-0.0221296	0.0679697	0.978113	0.856117	1.11749	0.744742	0.932783	281029	217	280812	Encephalitis	neurological
571.81	-0.0160033	0.049211	0.984124	0.893637	1.08377	0.745032	0.932783	268058	416	267642	Portal hypertension	digestive
276.6	0.0149907	0.0464169	1.0151	0.92683	1.11178	0.746728	0.932783	266469	466	266003	Fluid overload	endocrine/metabolic
418.1	-0.00670499	0.020831	0.993317	0.953579	1.03471	0.747547	0.932783	279039	2329	276710	Precordial pain	circulatory system
260.6	0.0136507	0.0424931	1.01374	0.932735	1.10179	0.748024	0.932783	276239	555	275684	Anorexia	endocrine/metabolic
979	0.022582	0.0704624	1.02284	0.890901	1.17432	0.748602	0.932783	245338	202	245136	Adverse drug events and drug allergies	injuries & poisonings
521	0.0075002	0.0234524	1.00753	0.962265	1.05492	0.749116	0.932783	273956	1834	272122	Diseases of hard tissues of teeth	digestive
371.3	0.00891649	0.0280149	1.00896	0.95505	1.06591	0.750275	0.932783	274497	1282	273215	Inflammation of eyelids	sense organs
706.2	0.00458881	0.0144281	1.0046	0.976589	1.03341	0.75045	0.932783	278488	4902	273586	Sebaceous cyst	dermatologic
721	0.00864884	0.0273387	1.00869	0.956061	1.06421	0.75173	0.932783	273716	1347	272369	Spondylosis and allied disorders	musculoskeletal
381.1	-0.0102172	0.0323375	0.989835	0.929045	1.0546	0.752036	0.932783	279293	962	278331	Otitis media	sense organs
599.3	0.0116874	0.0372252	1.01176	0.940567	1.08833	0.753547	0.933322	261205	726	260479	Dysuria	genitourinary
480.11	-0.00451318	0.0145067	0.995497	0.967591	1.02421	0.755716	0.933434	269170	4872	264298	Pneumococcal pneumonia	respiratory
433.1	0.010548	0.0339152	1.0106	0.945611	1.08006	0.755791	0.933434	270019	879	269140	Occlusion and stenosis of precerebral arteries	circulatory system
714.1	0.0070435	0.022858	1.00707	0.962947	1.05321	0.757975	0.934501	273939	1930	272009	Rheumatoid arthritis	musculoskeletal
580	0.0091335	0.0297899	1.00918	0.95194	1.06985	0.75915	0.934501	257649	1135	256514	Nephritis; nephrosis; renal sclerosis	genitourinary
530.5	0.0144128	0.0471579	1.01452	0.924951	1.11276	0.759888	0.934501	237233	451	236782	Disorders of esophageal motility	digestive
695.9	0.0173147	0.0572404	1.01747	0.909487	1.13826	0.762278	0.936057	270194	306	269888	Unspecified erythematous condition	dermatologic
471	0.00703993	0.023486	1.00706	0.961759	1.05451	0.764367	0.936057	265290	1835	263455	Nasal polyps	respiratory
427.8	-0.0162522	0.0542248	0.983879	0.884679	1.0942	0.764392	0.936057	247664	341	247323	Sinoatrial node dysfunction (Bradycardia)	circulatory system
386	-0.00887691	0.0299706	0.991162	0.934617	1.05113	0.767087	0.938031	274101	1120	272981	Vertiginous syndromes and other disorders of vestibular system	sense organs
752.1	0.0169913	0.058118	1.01714	0.907631	1.13985	0.770012	0.940282	281451	296	281155	Neural tube defects	congenital anomalies
741.2	-0.0178097	0.0623172	0.982348	0.869402	1.10997	0.775038	0.945088	276522	258	276264	Stiffness of joint	musculoskeletal
714	0.00614989	0.0216465	1.00617	0.964374	1.04978	0.776329	0.945286	274163	2154	272009	Rheumatoid arthritis and other inflammatory polyarthropathies	musculoskeletal
512	-0.00377632	0.0133783	0.996231	0.970448	1.0227	0.777735	0.945286	275410	5726	269684	Other symptoms of respiratory system	respiratory
619.3	0.00711048	0.0253346	1.00714	0.958348	1.05841	0.778969	0.945286	146473	1574	144899	Noninflammatory disorders of cervix	genitourinary
586	0.0058686	0.0209687	1.00589	0.965384	1.04809	0.779574	0.945286	258819	2305	256514	Other disorders of the kidney and ureters	genitourinary
737.3	-0.0150914	0.0541937	0.985022	0.88576	1.09541	0.780651	0.945286	267826	341	267485	Kyphoscoliosis and scoliosis	musculoskeletal
427.9	-0.00555248	0.0202383	0.994463	0.955788	1.0347	0.783811	0.947789	249789	2466	247323	Palpitations	circulatory system
185	-0.00365871	0.0134302	0.996348	0.970464	1.02292	0.785296	0.947852	108976	6085	102891	Cancer of prostate	neoplasms
602	-0.00993759	0.0366102	0.990112	0.921555	1.06377	0.78605	0.947852	103648	757	102891	Other disorders of prostate	genitourinary
751.2	-0.0114686	0.0431738	0.988597	0.908384	1.07589	0.790519	0.951916	280166	539	279627	Congenital anomalies of urinary system	congenital anomalies
610.8	0.0136233	0.0521806	1.01372	0.915167	1.12288	0.794031	0.952662	147740	367	147373	Other specified benign mammary dysplasias	genitourinary
244.1	-0.00956829	0.0368957	0.990477	0.92138	1.06476	0.795378	0.952662	261219	738	260481	Secondary hypothyroidism	endocrine/metabolic
696.4	-0.00675426	0.0260649	0.993269	0.9438	1.04533	0.795533	0.952662	267394	1482	265912	Psoriasis	dermatologic
281.1	-0.00975261	0.0379321	0.990295	0.919341	1.06672	0.797096	0.953217	256362	698	255664	Megaloblastic anemia	hematopoietic
727.6	-0.00517674	0.0202753	0.994837	0.956078	1.03517	0.798474	0.953549	259949	2463	257486	Rupture of tendon, nontraumatic	musculoskeletal
367.9	-0.0118946	0.0470856	0.988176	0.901062	1.08371	0.800564	0.954731	276653	453	276200	Blindness and low vision	sense organs
196	0.00663218	0.0270405	1.00665	0.954692	1.06144	0.806249	0.959354	257724	1378	256346	Radiotherapy	neoplasms
707.2	-0.00816831	0.0333748	0.991865	0.92906	1.05892	0.806654	0.959354	278642	905	277737	Chronic ulcer of leg or foot	dermatologic
580.14	-0.0116217	0.0481618	0.988446	0.899409	1.0863	0.809319	0.960058	256947	433	256514	Chronic glomerulonephritis, NOS	genitourinary
287.31	0.0137514	0.0570307	1.01385	0.906625	1.13375	0.80946	0.960058	278328	308	278020	Primary thrombocytopenia	hematopoietic
575.9	-0.0154341	0.0647228	0.984684	0.867371	1.11786	0.811521	0.961187	262878	239	262639	Nonspecific abnormal findings on radiological and other examination of biliary tract	digestive
470	0.00468364	0.0198775	1.00469	0.966305	1.04461	0.813723	0.961412	266023	2568	263455	Septal Deviations/Turbinate Hypertrophy	respiratory
204.2	0.0106368	0.0453479	1.01069	0.924739	1.10464	0.814551	0.961412	276717	488	276229	Myeloid leukemia	neoplasms
296.1	0.00907316	0.0395964	1.00911	0.933761	1.09055	0.81876	0.961412	255566	640	254926	Bipolar	mental disorders
729.1	0.015985	0.070365	1.01611	0.885212	1.16637	0.82029	0.961412	257688	202	257486	Rheumatism, unspecified and fibrositis	musculoskeletal
170	0.0124387	0.0548441	1.01252	0.909324	1.12742	0.820579	0.961412	281703	334	281369	Cancer of bone and connective tissue	neoplasms
443.1	-0.00807083	0.035837	0.991962	0.924678	1.06414	0.821816	0.961412	271165	781	270384	Raynaud's syndrome	circulatory system
706	0.003219	0.0143765	1.00322	0.97535	1.03189	0.82283	0.961412	278524	4938	273586	Diseases of sebaceous glands	dermatologic
426.2	-0.00535812	0.024029	0.994656	0.948898	1.04262	0.823547	0.961412	249085	1762	247323	Atrioventricular [AV] block	circulatory system
580.32	0.0155876	0.0701274	1.01571	0.885273	1.16537	0.824099	0.961412	256718	204	256514	Nephritis and nephropathy with pathological lesion	genitourinary
752	0.0121566	0.0548061	1.01223	0.909135	1.12702	0.824461	0.961412	281488	333	281155	Nervous system congenital anomalies	congenital anomalies
745	-0.00338872	0.0153387	0.996617	0.967101	1.02703	0.82515	0.961412	277850	4326	273524	Pain in joint	musculoskeletal
440.2	-0.00896419	0.0408664	0.991076	0.91479	1.07372	0.826375	0.961412	270988	604	270384	Atherosclerosis of the extremities	circulatory system
798	-0.00467016	0.0213869	0.995341	0.954481	1.03795	0.827144	0.961412	278673	2207	276466	Malaise and fatigue	symptoms
596.5	0.00715448	0.0327814	1.00718	0.944503	1.07402	0.827236	0.961412	267677	936	266741	Functional disorders of bladder	genitourinary
150	0.00776711	0.0358464	1.0078	0.939422	1.08115	0.82846	0.961545	262455	787	261668	Cancer of esophagus	neoplasms
252	0.00846349	0.0397272	1.0085	0.932953	1.09016	0.831295	0.962324	277308	635	276673	Disorders of parathyroid gland	endocrine/metabolic
8.5	-0.00528304	0.0248064	0.994731	0.947524	1.04429	0.83135	0.962324	279181	1639	277542	Bacterial enteritis	infectious diseases
573	-0.00634377	0.0302381	0.993676	0.936497	1.05435	0.833829	0.962772	268742	1100	267642	Other disorders of liver	digestive
722	0.00801314	0.0382449	1.00805	0.935246	1.08651	0.834041	0.962772	273056	687	272369	Intervertebral disc disorders	musculoskeletal
565	-0.00216462	0.0103966	0.997838	0.977711	1.01838	0.835069	0.962772	264740	9642	255098	Anal and rectal conditions	digestive
522	-0.00631692	0.0312962	0.993703	0.934582	1.05656	0.840039	0.965445	273148	1026	272122	Diseases of pulp and periapical tissues	digestive
458.9	0.0039791	0.0197403	1.00399	0.965884	1.04359	0.840251	0.965445	252344	2601	249743	Hypotension NOS	circulatory system
523.3	0.00749765	0.0373086	1.00753	0.936481	1.08396	0.840728	0.965445	272843	721	272122	Periodontitis (acute or chronic)	digestive
295.1	0.010013	0.0510894	1.01006	0.913821	1.11644	0.844618	0.965957	255311	385	254926	Schizophrenia	mental disorders
153.2	0.0038648	0.0198414	1.00387	0.965583	1.04368	0.845561	0.965957	249293	2578	246715	Colon cancer	neoplasms
480.1	-0.00270055	0.0140544	0.997303	0.970206	1.02516	0.847624	0.965957	269497	5199	264298	Bacterial pneumonia	respiratory
695	0.00481369	0.025153	1.00483	0.95649	1.0556	0.848231	0.965957	271478	1590	269888	Erythematous conditions	dermatologic
721.1	-0.00591661	0.0309308	0.994101	0.935626	1.05623	0.848302	0.965957	273420	1051	272369	Spondylosis without myelopathy	musculoskeletal
427.21	-0.00593118	0.0316082	0.994086	0.934371	1.05762	0.851154	0.965957	248330	1007	247323	Atrial fibrillation	circulatory system
738	-0.00541238	0.0288543	0.994602	0.939915	1.05247	0.851209	0.965957	268692	1207	267485	Other acquired musculoskeletal deformity	musculoskeletal
618.1	-0.00288449	0.0154869	0.99712	0.967308	1.02785	0.852245	0.965957	146514	4303	142211	Prolapse of vaginal walls	genitourinary
389.1	-0.00993637	0.0535082	0.990113	0.891535	1.09959	0.852682	0.965957	273750	350	273400	Sensorineural hearing loss	sense organs
595	-0.00735075	0.0396489	0.992676	0.918456	1.07289	0.852918	0.965957	274814	640	274174	Hydronephrosis	genitourinary
454.11	0.00851765	0.0464589	1.00855	0.920774	1.1047	0.854533	0.965957	255215	465	254750	Varicose veins of lower extremity, symptomtic	circulatory system
187.1	0.00419112	0.0229989	1.0042	0.959939	1.0505	0.855401	0.965957	119714	1939	117775	Malignant neoplasm of unspecified male genital organ	neoplasms
331.9	-0.0110864	0.0609461	0.988975	0.877623	1.11446	0.855658	0.965957	266317	271	266046	Cerebral degeneration, unspecified	neurological
803.3	-0.00702543	0.0390554	0.992999	0.919824	1.072	0.857244	0.96649	264379	661	263718	Fracture of clavicle or scapula	injuries & poisonings
555.1	-0.00490208	0.0283125	0.99511	0.941394	1.05189	0.86254	0.969944	222542	1255	221287	Regional enteritis	digestive
172.2	-0.00281375	0.0162517	0.99719	0.965927	1.02946	0.862545	0.969944	269430	3879	265551	Other non-epithelial cancer of skin	neoplasms
371	0.00428374	0.0249832	1.00429	0.956301	1.05469	0.863858	0.969963	274829	1614	273215	Inflammation of the eye	sense organs
525	0.00446996	0.0262526	1.00448	0.954103	1.05752	0.8648	0.969963	273583	1461	272122	Other diseases of the teeth and supporting structures	digestive
450	0.00716454	0.0427369	1.00719	0.926262	1.09519	0.866864	0.971022	281173	549	280624	Noninfectious disorders of lymphatic channels	circulatory system
530.2	0.00594446	0.037192	1.00596	0.935242	1.08203	0.873014	0.974874	237508	726	236782	Esophageal bleeding (varices/hemorrhage)	digestive
523.32	0.00630587	0.0400688	1.00633	0.930319	1.08854	0.874949	0.974874	272747	625	272122	Chronic periodontitis	digestive
516.1	0.00442575	0.028402	1.00444	0.95005	1.06193	0.876171	0.974874	280891	1250	279641	Hemoptysis	respiratory
433.3	-0.00354945	0.0228274	0.996457	0.952857	1.04205	0.876435	0.974874	271086	1946	269140	Cerebral ischemia	circulatory system
593	0.00164952	0.0106122	1.00165	0.981032	1.0227	0.876478	0.974874	259363	9292	250071	Hematuria	genitourinary
187	-0.00340101	0.021983	0.996605	0.954577	1.04048	0.877049	0.974874	119899	2124	117775	Cancer of other male genital organs	neoplasms
368.9	-0.00737153	0.0490534	0.992656	0.901663	1.09283	0.880547	0.976347	277269	417	276852	Subjective visual disturbances	sense organs
480	-0.00171858	0.0114438	0.998283	0.976141	1.02093	0.880626	0.976347	272246	7948	264298	Pneumonia	respiratory
594.1	-0.00304285	0.0209537	0.996962	0.956847	1.03876	0.884539	0.976542	276484	2310	274174	Calculus of kidney	genitourinary
613	-0.00435975	0.0302822	0.99565	0.938275	1.05653	0.885524	0.976542	281282	1097	280185	Other nonmalignant breast conditions	genitourinary
375	0.0038639	0.0271624	1.00387	0.951826	1.05876	0.886881	0.976542	275886	1365	274521	Disorders of lacrimal system	sense organs
446	0.00544322	0.038781	1.00546	0.931866	1.08486	0.888377	0.976542	271051	667	270384	Polyarteritis nodosa and allied conditions	circulatory system
715	-0.00441137	0.0314846	0.995598	0.936018	1.05897	0.888572	0.976542	273022	1013	272009	Other inflammatory spondylopathies	musculoskeletal
695.3	-0.00957236	0.0685887	0.990473	0.865884	1.13299	0.889006	0.976542	270101	213	269888	Rosacea	dermatologic
770	0.00509745	0.0372694	1.00511	0.934308	1.08128	0.89121	0.976542	280786	722	280064	Myalgia and myositis unspecified	symptoms
291	-0.00822783	0.0602108	0.991806	0.881404	1.11604	0.891307	0.976542	271839	277	271562	Other specified nonpsychotic and/or transient mental disorders	mental disorders
472	-0.00562467	0.0414087	0.994391	0.916875	1.07846	0.891953	0.976542	264041	586	263455	Chronic pharyngitis and nasopharyngitis	respiratory
537	0.00287029	0.0212389	1.00287	0.961984	1.0455	0.892499	0.976542	241130	2246	238884	Other disorders of stomach and duodenum	digestive
300.12	0.0058027	0.0432342	1.00582	0.9241	1.09477	0.893232	0.976542	255462	536	254926	Agorophobia, social phobia, and panic disorder	mental disorders
286.1	0.00779667	0.0586913	1.00783	0.898314	1.13069	0.894318	0.976542	278311	291	278020	Congenital coagulation defects	hematopoietic
613.1	-0.00654874	0.0500692	0.993473	0.90061	1.09591	0.895938	0.97708	280584	399	280185	Inflammatory disease of breast	genitourinary
946	0.00702251	0.055457	1.00705	0.903326	1.12268	0.899233	0.979441	276819	326	276493	Anaphylactic shock NOS	injuries & poisonings
401.2	-0.00395845	0.0321874	0.996049	0.935153	1.06091	0.902122	0.980836	191596	978	190618	Hypertensive heart and/or renal disease	circulatory system
947	-0.00768601	0.0629202	0.992343	0.877211	1.12259	0.902776	0.980836	276746	253	276493	Urticaria	dermatologic
427.4	0.00544895	0.0459844	1.00546	0.918807	1.10029	0.905675	0.981579	247799	476	247323	Cardiac arrest and ventricular fibrillation	circulatory system
342	0.00367504	0.0310305	1.00368	0.944458	1.06662	0.905724	0.981579	267094	1048	266046	Hemiplegia	neurological
857	-0.00466238	0.0405553	0.995348	0.919294	1.0777	0.908474	0.982464	278245	611	277634	Mechanical complication of unspecified genitourinary device, implant, and graft	injuries & poisonings
727.5	-0.00699833	0.0616699	0.993026	0.879968	1.12061	0.90965	0.982464	257750	264	257486	Rupture of synovium	musculoskeletal
642	-0.00468881	0.0414523	0.995322	0.917655	1.07956	0.909941	0.982464	153250	599	152651	Hypertension complicating pregnancy, childbirth, and the puerperium	pregnancy complications
550.2	-0.000821749	0.00767425	0.999179	0.984262	1.01432	0.914727	0.98532	260653	18441	242212	Diaphragmatic hernia	digestive
394	0.00253469	0.0240105	1.00254	0.956452	1.05084	0.915927	0.98532	270316	1754	268562	Rheumatic disease of the heart valves	circulatory system
742.8	-0.00688197	0.068007	0.993142	0.869208	1.13475	0.919396	0.98532	276481	217	276264	Articular cartilage disorder	musculoskeletal
626.8	-0.00383766	0.0383245	0.99617	0.924084	1.07388	0.920236	0.98532	127988	695	127293	Infertility, female	genitourinary
444.1	0.00503723	0.0507197	1.00505	0.909945	1.1101	0.920888	0.98532	270775	391	270384	Arterial embolism and thrombosis of lower extremity artery	circulatory system
198.2	-0.00221091	0.0223501	0.997792	0.955026	1.04247	0.921201	0.98532	258368	2022	256346	Secondary malignancy of respiratory organs	neoplasms
344	0.00490662	0.0499169	1.00492	0.911258	1.10821	0.921697	0.98532	266449	403	266046	Other paralytic syndromes	neurological
531.2	-0.00188638	0.0194136	0.998115	0.960851	1.03683	0.922593	0.98532	276111	2691	273420	Gastric ulcer	digestive
426.21	0.00344313	0.0355366	1.00345	0.935937	1.07583	0.922814	0.98532	248124	801	247323	First degree AV block	circulatory system
277.4	0.00606554	0.0663686	1.00608	0.883367	1.14585	0.927181	0.98758	280080	228	279852	Disorders of bilirubin excretion	endocrine/metabolic
556.1	0.00423176	0.046936	1.00424	0.91598	1.10101	0.92816	0.98758	221742	455	221287	Ulceration of intestine	digestive
442.1	-0.00269842	0.0300081	0.997305	0.940341	1.05772	0.928348	0.98758	271510	1126	270384	Aortic aneurysm	circulatory system
366.2	-0.00127458	0.0148828	0.998726	0.970014	1.02829	0.931752	0.989265	254755	4691	250064	Senile cataract	sense organs
145.2	0.00549652	0.0650112	1.00551	0.885216	1.14215	0.932621	0.989265	279724	238	279486	Cancer of tongue	neoplasms
381	0.0024394	0.029171	1.00244	0.946736	1.06143	0.933355	0.989265	279514	1183	278331	Otitis media and Eustachian tube disorders	sense organs
170.2	-0.00509214	0.0646881	0.994921	0.876448	1.12941	0.937257	0.992187	281609	240	281369	Cancer of connective tissue	neoplasms
579.8	-0.00207383	0.0288694	0.997928	0.94303	1.05602	0.942733	0.992824	255555	1207	254348	Nonspecific abnormal findings in stool contents	digestive
340	-0.00160968	0.0230784	0.998392	0.954238	1.04459	0.944394	0.992824	271487	1894	269593	Migraine	neurological
590	0.00217508	0.0326464	1.00218	0.940061	1.0684	0.94688	0.992824	251012	941	250071	Pyelonephritis	genitourinary
737	0.00321445	0.050864	1.00322	0.908031	1.10839	0.94961	0.992824	267872	387	267485	Curvature of spine	musculoskeletal
510	-0.00235358	0.038868	0.997649	0.924471	1.07662	0.951715	0.992824	280746	665	280081	Other diseases of lung	respiratory
621	-0.00263739	0.0442225	0.997366	0.91456	1.08767	0.952443	0.992824	142816	513	142303	Endometrial hyperplasia	genitourinary
481	0.00394811	0.0672709	1.00396	0.879941	1.14545	0.953199	0.992824	264520	222	264298	Influenza	respiratory
187.2	0.00126149	0.0224316	1.00126	0.958195	1.04626	0.955153	0.992824	119813	2038	117775	Malignant neoplasm of testis	neoplasms
295	-0.00248098	0.0461061	0.997522	0.911333	1.09186	0.957086	0.992824	255399	473	254926	Schizophrenia and other psychotic disorders	mental disorders
626.14	-0.00119214	0.0222082	0.998809	0.956266	1.04324	0.95719	0.992824	129362	2069	127293	Irregular menstrual bleeding	genitourinary
580.3	0.00369974	0.0689638	1.00371	0.876808	1.14897	0.957216	0.992824	256725	211	256514	Nephritis and nephropathy without mention of glomerulonephritis	genitourinary
381.11	-0.00240018	0.0454238	0.997603	0.912626	1.09049	0.95786	0.992824	278818	487	278331	Suppurative and unspecified otitis media	sense organs
735.2	-0.000966673	0.0184872	0.999034	0.963483	1.0359	0.958299	0.992824	270454	2969	267485	Acquired toe deformities	musculoskeletal
729	-0.00277858	0.0536452	0.997225	0.897698	1.10779	0.958692	0.992824	257834	348	257486	Other disorders of soft tissues	musculoskeletal
442	-0.00136667	0.026436	0.998634	0.948209	1.05174	0.95877	0.992824	271835	1451	270384	Other aneurysm	circulatory system
433	-0.000721567	0.0142718	0.999279	0.971714	1.02763	0.959677	0.992824	274196	5056	269140	Cerebrovascular disease	circulatory system
204.4	0.00193013	0.0383233	1.00193	0.929431	1.08009	0.959832	0.992824	276914	685	276229	Multiple myeloma	neoplasms
292	-0.000942812	0.0192304	0.999058	0.962103	1.03743	0.960898	0.992824	274309	2747	271562	Neurological disorders	mental disorders
624.9	0.000845739	0.0173579	1.00085	0.967369	1.03548	0.96114	0.992824	149135	3391	145744	stress incontinence, female	genitourinary
427.41	-0.0032085	0.0665393	0.996797	0.87492	1.13565	0.961541	0.992824	247550	227	247323	Ventricular fibrillation and flutter	circulatory system
516	-0.001321	0.0279214	0.99868	0.945496	1.05486	0.962265	0.992824	280935	1294	279641	Abnormal sputum	respiratory
367.1	-0.00158749	0.034467	0.998414	0.933195	1.06819	0.963264	0.992824	277044	844	276200	Myopia	sense organs
428.2	-0.000902851	0.0201132	0.999098	0.960478	1.03927	0.964196	0.992824	275968	2524	273444	Heart failure NOS	circulatory system
427.42	-0.0026193	0.0619417	0.997384	0.88336	1.12613	0.96627	0.993391	247585	262	247323	Cardiac arrest	circulatory system
530.12	0.000736789	0.0178296	1.00074	0.96637	1.03633	0.967038	0.993391	239989	3207	236782	Ulcer of esophagus	digestive
371.1	-0.00225863	0.0624532	0.997744	0.882793	1.12766	0.971151	0.994723	273472	257	273215	Uveitis, noninfectious or NOS	sense organs
303	0.00212361	0.0611326	1.00213	0.888968	1.12969	0.972289	0.994723	255194	268	254926	Psychogenic and somatoform disorders	mental disorders
252.1	-0.00140899	0.0417513	0.998592	0.92013	1.08374	0.973079	0.994723	277248	575	276673	Hyperparathyroidism	endocrine/metabolic
300.13	0.00167484	0.0509238	1.00168	0.906527	1.10681	0.973763	0.994723	255312	386	254926	Phobia	mental disorders
612.2	-0.00154398	0.0475039	0.998457	0.909691	1.09588	0.974072	0.994723	276042	443	275599	Hypertrophy of breast (Gynecomastia)	genitourinary
613.7	0.0015356	0.0510148	1.00154	0.90624	1.10686	0.975986	0.995161	280570	385	280185	Other signs and symptoms in breast	genitourinary
280	-0.00037518	0.0128987	0.999625	0.97467	1.02522	0.976795	0.995161	261836	6172	255664	Iron deficiency anemias	hematopoietic
519	0.000294796	0.0126601	1.00029	0.97578	1.02543	0.981423	0.996656	274693	6426	268267	Other diseases of respiratory system, not elsewhere classified	respiratory
428	0.000369629	0.0174251	1.00037	0.966781	1.03512	0.983076	0.996656	276823	3379	273444	Congestive heart failure; nonhypertensive	circulatory system
351	0.000244213	0.0118153	1.00024	0.977347	1.02368	0.98351	0.996656	274196	7378	266818	Other peripheral nerve disorders	neurological
394.7	-0.00133141	0.0663303	0.998669	0.876923	1.13732	0.983986	0.996656	268790	228	268562	Disease of tricuspid valve	circulatory system
626.12	-0.000284029	0.0141725	0.999716	0.972329	1.02787	0.984011	0.996656	132598	5305	127293	Excessive or frequent menstruation	genitourinary
618	0.000194556	0.0124448	1.00019	0.976094	1.02489	0.987527	0.99703	148997	6786	142211	Genital prolapse	genitourinary
447	-0.000478885	0.0340568	0.999521	0.934981	1.06852	0.988781	0.99703	271253	869	270384	Other disorders of arteries and arterioles	circulatory system
507	0.000198074	0.014745	1.0002	0.971706	1.02953	0.989282	0.99703	266787	4722	262065	Pleurisy; pleural effusion	respiratory
560.1	0.000635126	0.0511182	1.00064	0.905241	1.10608	0.990087	0.99703	221672	385	221287	Paralytic ileus	digestive
618.5	0.000737631	0.0596262	1.00074	0.890362	1.1248	0.99013	0.99703	142492	281	142211	Prolapse of vaginal vault after hysterectomy	genitourinary
585.34	-0.000505079	0.0560271	0.999495	0.895551	1.1155	0.992807	0.998566	256834	320	256514	Chronic Kidney Disease, Stage IV	genitourinary
261.4	-0.000224237	0.0452531	0.999776	0.91492	1.0925	0.996046	0.999304	276173	489	275684	Vitamin D deficiency	endocrine/metabolic
523	0.000122022	0.0309688	1.00012	0.941222	1.06271	0.996856	0.999304	273170	1048	272122	Gingival and periodontal diseases	digestive
701	-6.73633e-05	0.0179083	0.999933	0.965444	1.03565	0.996999	0.999304	279135	3157	275978	Other hypertrophic and atrophic conditions of skin	dermatologic
528.5	9.2603e-05	0.0505743	1.00009	0.905714	1.10431	0.998539	0.999649	278155	392	277763	Diseases of lips	digestive
623	1.71131e-05	0.0389403	1.00002	0.926534	1.07933	0.999649	0.999649	142966	663	142303	Hypertrophy of female genital organs	genitourinary
