# Supplementary material for: Associations of genetically predicted fatty acid levels across the phenome: A mendelian randomisation study
Source: PLoS Med. 2022 Dec 29;19(12):e1004141. doi: 10.1371/journal.pmed.1004141 (PMC9799317; doi:10.1371/journal.pmed.1004141)
Supplement: S7 Table — (XLSX) [file pmed.1004141.s008.xlsx]

## Sheet: Sheet1
Supplementary Table 7: Phenome-wide association study results of linoleic acid (LA) genetic risk score.
Phecode	Beta	SE	OR	Lower 95% CI	Upper 95% CI	P-value	5% FDR P-value	N total	N cases	N controls	Phenotype	Category
272.1	0.184391	0.00728728	1.20249	1.18543	1.21978	2.9521e-141	1.73319e-138	258402	21560	236842	Disorders of lipoid metabolism	endocrine/metabolic
272	0.184099	0.00727919	1.20213	1.18511	1.21941	3.99814e-141	1.73319e-138	258457	21615	236842	Hypercholesterolemia	endocrine/metabolic
272.11	0.183648	0.00753272	1.20159	1.18398	1.21946	2.78418e-131	8.04627e-129	256856	20014	236842	Ischemic Heart Disease	circulatory system
411	0.053512	0.00720816	1.05497	1.04017	1.06998	1.13798e-13	2.46658e-11	267204	22242	244962	Coronary atherosclerosis	circulatory system
411.4	0.0599921	0.00870279	1.06183	1.04387	1.0801	5.4463e-12	9.44389e-10	259740	14778	244962	Angina pectoris	circulatory system
411.3	0.0651239	0.0100197	1.06729	1.04654	1.08846	8.05536e-11	1.164e-08	255699	10737	244962	Dementias	mental disorders
290.1	0.166028	0.0325356	1.18061	1.10767	1.25834	3.34411e-07	4.14192e-05	272513	951	271562	Delirium dementia and amnestic and other cognitive disorders	mental disorders
290	0.142095	0.0284137	1.15269	1.09025	1.2187	5.70497e-07	6.18276e-05	272812	1250	271562	Other chronic ischemic heart disease, unspecified	circulatory system
411.8	0.0494672	0.0106502	1.05071	1.02901	1.07287	3.40518e-06	0.000328032	254483	9521	244962	Alzheimer's disease	mental disorders
290.11	0.200133	0.0450256	1.22157	1.11838	1.33427	8.79402e-06	0.000762441	272056	494	271562	Myocardial infarction	circulatory system
411.2	0.0506416	0.0131925	1.05195	1.02509	1.0795	0.000123707	0.00915066	250999	6037	244962	Duodenitis	digestive
535.6	-0.0568786	0.0148397	0.944709	0.917627	0.972589	0.000126653	0.00915066	243555	4671	238884	Unstable angina (intermediate coronary syndrome)	circulatory system
411.1	0.0672367	0.0179776	1.06955	1.03252	1.10791	0.000184004	0.0122717	248127	3165	244962	Celiac disease	digestive
557.1	-0.0962643	0.0280293	0.908224	0.859675	0.959514	0.000593821	0.0367745	222578	1291	221287	Senile dementia	mental disorders
290.13	0.14456	0.0423564	1.15553	1.06348	1.25555	0.00064266	0.0371457	272122	560	271562	Benign neoplasm of uterus	neoplasms
218	0.0440001	0.0133342	1.04498	1.01803	1.07265	0.000967583	0.0524309	141363	5906	135457	Osteoarthrosis	musculoskeletal
740	-0.0213453	0.00655376	0.978881	0.966388	0.991536	0.00112616	0.0540054	256840	26744	230096	Missed abortion/Hydatidiform mole	pregnancy complications
634.1	-0.136791	0.0420541	0.872153	0.803149	0.947085	0.00114301	0.0540054	149368	589	148779	Uterine leiomyoma	neoplasms
218.1	0.043724	0.0134833	1.04469	1.01745	1.07267	0.00118351	0.0540054	141227	5770	135457	Disorders of magnesium metabolism	endocrine/metabolic
275.3	0.152678	0.0491123	1.16495	1.05804	1.28266	0.00187881	0.0814465	278183	414	277769	Cancer of liver and intrahepatic bile duct	neoplasms
155	-0.145608	0.047229	0.864496	0.788064	0.948341	0.00204911	0.084599	262121	453	261668	Osteoarthritis; localized	musculoskeletal
740.1	-0.0205394	0.00705957	0.97967	0.966208	0.993319	0.0036207	0.142688	252672	22576	230096	Type 2 diabetes	endocrine/metabolic
250.2	-0.0274757	0.00958171	0.972898	0.954798	0.991342	0.0041371	0.155951	268954	11580	257374	Diabetes mellitus	endocrine/metabolic
250	-0.0265017	0.00935276	0.973846	0.956157	0.991863	0.0046032	0.16629	269538	12164	257374	Multiple sclerosis	neurological
335	-0.0910531	0.0335195	0.912969	0.854918	0.974963	0.00659912	0.228858	266947	901	266046	Cholelithiasis and cholecystitis	digestive
574	-0.0284087	0.0105679	0.971991	0.952066	0.992333	0.00718355	0.239544	272014	9375	262639	Hypoglycemia	endocrine/metabolic
251.1	-0.0963464	0.0365681	0.908149	0.845338	0.975628	0.00842082	0.262178	254848	755	254093	Ventral hernia	digestive
550.5	-0.0561735	0.0213356	0.945375	0.906657	0.985746	0.00846712	0.262178	244448	2236	242212	Diseases of lips	digestive
528.5	0.130603	0.0504929	1.13952	1.03214	1.25806	0.00969401	0.289818	278155	392	277763	stress incontinence, female	genitourinary
624.9	-0.0439915	0.0174431	0.956962	0.924799	0.990244	0.0116692	0.329555	149135	3391	145744	Cyst or abscess of Bartholin's gland	genitourinary
614.53	-0.129835	0.0515512	0.87824	0.79384	0.971614	0.0117834	0.329555	145698	383	145315	Miscarriage; stillbirth	pregnancy complications
634	-0.0668192	0.0267296	0.935364	0.887623	0.985673	0.0124255	0.336655	150267	1488	148779	Hemiplegia	neurological
342	-0.077104	0.0310644	0.925794	0.871108	0.983912	0.0130623	0.343182	267094	1048	266046	Cardiac and circulatory congenital anomalies	congenital anomalies
747	-0.0879485	0.0356225	0.915808	0.854049	0.982034	0.0135526	0.345592	281283	796	280487	Type 2 diabetes with ophthalmic manifestations	endocrine/metabolic
250.23	-0.092082	0.0376455	0.91203	0.84716	0.981868	0.014444	0.357799	258087	713	257374	Cardiomegaly	circulatory system
416	0.0557503	0.02313	1.05733	1.01047	1.10637	0.0159393	0.382074	277277	1888	275389	Diseases of the oral soft tissues, excluding lesions specific for gingiva and tongue	digestive
528	0.0701071	0.0291869	1.07262	1.01299	1.13577	0.0163053	0.382074	278942	1179	277763	Decubitus ulcer	dermatologic
707.1	0.0869842	0.0366179	1.09088	1.01533	1.17205	0.0175272	0.391812	278486	749	277737	Cholecystitis without cholelithiasis	digestive
574.3	-0.0585683	0.0246769	0.943114	0.898585	0.989849	0.0176248	0.391812	264303	1664	262639	Primary pulmonary hypertension	circulatory system
415.21	-0.13724	0.0585082	0.871761	0.777311	0.977687	0.0189936	0.404793	275685	296	275389	Hammer toe (acquired)	musculoskeletal
735.21	-0.070296	0.0300058	0.932118	0.878881	0.98858	0.0191425	0.404793	268616	1131	267485	Heart valve disorders	circulatory system
395	0.0353641	0.0156404	1.036	1.00472	1.06825	0.0237546	0.468313	272756	4194	268562	Abdominal pain	symptoms
785	-0.0220336	0.00976762	0.978207	0.959658	0.997115	0.0240842	0.468313	272566	11004	261562	Nonrheumatic mitral valve disorders	circulatory system
395.1	0.0538909	0.0239108	1.05537	1.00705	1.10601	0.0242066	0.468313	270330	1768	268562	Calculus of lower urinary tract	genitourinary
594.2	-0.0958182	0.0425434	0.908629	0.835937	0.987642	0.0243069	0.468313	274732	558	274174	Osteoarthrosis, localized, primary	musculoskeletal
740.11	-0.0265833	0.0120303	0.973767	0.951075	0.997	0.0271268	0.510567	237325	7229	230096	Fracture of neck of femur	injuries & poisonings
800.1	-0.0651064	0.0295693	0.936968	0.88421	0.992874	0.0276778	0.510567	264882	1164	263718	Nonspecific abnormal findings on radiological and other examination of biliary tract	digestive
575.9	-0.141706	0.065075	0.867877	0.763952	0.985939	0.0294379	0.531721	262878	239	262639	Kyphoscoliosis and scoliosis	musculoskeletal
737.3	-0.118101	0.054511	0.888607	0.798564	0.988802	0.0302695	0.535586	267826	341	267485	Benign mammary dysplasias	genitourinary
610	-0.0557787	0.0261411	0.945748	0.898513	0.995467	0.0328631	0.569846	148864	1491	147373	Disorder of skin and subcutaneous tissue NOS	dermatologic
689	-0.0354065	0.0167831	0.965213	0.93398	0.997491	0.034888	0.590951	277779	3619	274160	Bacterial infection NOS	infectious diseases
41	-0.0294167	0.0139909	0.971012	0.944747	0.998007	0.0355048	0.590951	269755	5247	264508	Peyronie's disease	genitourinary
604.3	-0.0985841	0.0470453	0.906119	0.826305	0.993643	0.036125	0.590951	107058	455	106603	Cardiac congenital anomalies	congenital anomalies
747.1	-0.0807396	0.0388168	0.922434	0.854859	0.995351	0.037524	0.592066	281157	670	280487	Cancer of bronchus; lung	neoplasms
165.1	-0.042701	0.0205329	0.958198	0.920402	0.997546	0.037559	0.592066	280062	2416	277646	Open wounds of extremities	injuries & poisonings
871	-0.0938639	0.0457669	0.910407	0.832297	0.995846	0.0402756	0.623552	280170	482	279688	Cholelithiasis	digestive
574.1	-0.0228057	0.0111809	0.977452	0.956265	0.999109	0.0413802	0.629415	270974	8335	262639	Other conditions of brain	neurological
348	0.0997736	0.04942	1.10492	1.00292	1.2173	0.0434985	0.649036	266455	409	266046	Degeneration of macula and posterior pole of retina	sense organs
362.2	0.0471964	0.0234516	1.04833	1.00123	1.09764	0.0441674	0.649036	268641	1849	266792	Macular degeneration (senile) of retina NOS	sense organs
362.29	0.0465969	0.0234705	1.0477	1.0006	1.09702	0.047107	0.680696	268638	1846	266792	Breast cancer [female]	neoplasms
174.1	0.0278492	0.0142154	1.02824	0.999988	1.05729	0.050102	0.70066	138450	5188	133262	Secondary malignancy of bone	neoplasms
198.6	-0.0430707	0.0219853	0.957844	0.917446	1.00002	0.0501049	0.70066	258452	2106	256346	Antepartum hemorrhage, abruptio placentae, and placenta previa	pregnancy complications
635.2	0.0941686	0.0484258	1.09874	0.999256	1.20814	0.0518237	0.711653	149222	443	148779	Rheumatoid arthritis and other inflammatory polyarthropathies	musculoskeletal
714	0.0420061	0.0216892	1.0429	0.999496	1.08819	0.052779	0.711653	274163	2154	272009	Other disorders of arteries and arterioles	circulatory system
447	-0.0658486	0.0340823	0.936273	0.875773	1.00095	0.0533535	0.711653	271253	869	270384	Prolapse of vaginal walls	genitourinary
618.1	-0.0294863	0.0155687	0.970944	0.941764	1.00103	0.0582323	0.747273	146514	4303	142211	Hypertension	circulatory system
401	0.0101123	0.00535797	1.01016	0.999611	1.02083	0.0591148	0.747273	237784	47166	190618	Back pain	symptoms
760	-0.0301404	0.01597	0.970309	0.940408	1.00116	0.0591176	0.747273	277079	4004	273075	Esophagitis, GERD and related diseases	digestive
530.1	-0.0132695	0.00705895	0.986818	0.973259	1.00057	0.0601327	0.747273	258987	22205	236782	Essential hypertension	circulatory system
401.1	0.0100631	0.00536591	1.01011	0.999546	1.02079	0.0607412	0.747273	237611	46993	190618	Breast cancer	neoplasms
174	0.0263737	0.0140902	1.02672	0.998758	1.05547	0.0612371	0.747273	262288	5280	257008	Cancer of bone and connective tissue	neoplasms
170	0.102135	0.0547378	1.10753	0.994864	1.23296	0.0620573	0.747273	281703	334	281369	Viral warts & HPV	infectious diseases
78	-0.070634	0.0380046	0.931803	0.864917	1.00386	0.0630887	0.749287	276782	699	276083	Acute appendicitis	digestive
540.11	-0.104631	0.0568196	0.900657	0.805739	1.00676	0.0655549	0.757814	280923	313	280610	Other disorders of testis	genitourinary
603	-0.0623945	0.0341349	0.939512	0.878712	1.00452	0.0675676	0.768513	107469	866	106603	Cardiac shunt/ heart septal defect	congenital anomalies
747.11	-0.09817	0.0539809	0.906495	0.815486	1.00766	0.0689717	0.768513	280833	346	280487	Complication of internal orthopedic device	injuries & poisonings
858	-0.0509362	0.0280727	0.950339	0.899463	1.00409	0.06961	0.768513	278920	1286	277634	Frequency of urination and polyuria	genitourinary
599.5	0.0378793	0.0209076	1.03861	0.996906	1.08205	0.070026	0.768513	262791	2312	260479	Other abnormal blood chemistry	symptoms
790.6	-0.108011	0.0600785	0.897618	0.797907	1.00979	0.0722038	0.782509	281141	280	280861	Congestive heart failure; nonhypertensive	circulatory system
428	0.0311069	0.0173938	1.0316	0.99702	1.06737	0.0737138	0.782682	276823	3379	273444	Other retinal disorders	sense organs
362	0.0343034	0.0192019	1.0349	0.996674	1.07459	0.0740253	0.782682	269555	2763	266792	Nerve root and plexus disorders	neurological
353	-0.0932839	0.0528238	0.910935	0.821341	1.0103	0.077405	0.804206	267180	362	266818	Disorders of uterus, NEC	genitourinary
619.2	0.0404885	0.0230234	1.04132	0.995374	1.08939	0.0786492	0.804206	146819	1920	144899	Osteoarthrosis, generalized	musculoskeletal
740.2	-0.0277279	0.0157775	0.972653	0.943036	1.0032	0.0788438	0.804206	234233	4137	230096	Diseases of the salivary glands	digestive
527	0.0860896	0.0492035	1.0899	0.989706	1.20025	0.0801767	0.805076	278177	414	277763	Congestive heart failure (CHF) NOS	circulatory system
428.1	0.0490895	0.0281367	1.05031	0.993961	1.10986	0.0810414	0.805076	274717	1273	273444	Malignant neoplasm of female breast	neoplasms
174.11	0.0264005	0.0152245	1.02675	0.996567	1.05785	0.0829033	0.805076	137764	4502	133262	Cancer of other lymphoid, histiocytic tissue	neoplasms
202	0.0438497	0.0253784	1.04483	0.994126	1.09811	0.0840181	0.805076	277796	1567	276229	Atrioventricular block, complete	circulatory system
426.24	-0.0759857	0.04403	0.926829	0.850201	1.01036	0.0843884	0.805076	247842	519	247323	Abdominal aortic aneurysm	circulatory system
442.11	0.0623795	0.0362017	1.06437	0.991462	1.14263	0.0848689	0.805076	271150	766	270384	Non-Hodgkins lymphoma	neoplasms
202.2	0.0436934	0.0254029	1.04466	0.993923	1.09799	0.0854291	0.805076	277793	1564	276229	Barrett's esophagus	digestive
530.13	-0.0335195	0.0197629	0.967036	0.930295	1.00523	0.0898701	0.809048	239393	2611	236782	Disorders of iron metabolism	hematopoietic
275.1	-0.0706218	0.0416788	0.931814	0.858722	1.01113	0.0901835	0.809048	278349	580	277769	Other disorders of thyroid	endocrine/metabolic
246	-0.107938	0.0637169	0.897683	0.792295	1.01709	0.0902591	0.809048	260731	250	260481	Hydrocele	genitourinary
603.1	-0.0596229	0.0353256	0.94212	0.879097	1.00966	0.0914483	0.809048	107411	808	106603	Urinary tract infection	genitourinary
591	-0.0181927	0.010779	0.981972	0.961444	1.00294	0.0914494	0.809048	259097	9026	250071	Peptic ulcer, site unspecified	digestive
531.4	-0.101555	0.0604653	0.903432	0.802467	1.0171	0.0930438	0.814838	273696	276	273420	Cancer within the respiratory system	neoplasms
165	-0.0313595	0.0188535	0.969127	0.933969	1.00561	0.0962463	0.825279	280516	2870	277646	Rheumatoid arthritis	musculoskeletal
714.1	0.0380857	0.0229064	1.03882	0.993213	1.08652	0.0963801	0.825279	273939	1930	272009	Urethral stricture (not specified as infectious)	genitourinary
597.1	-0.0351404	0.0213191	0.96547	0.925959	1.00667	0.0992891	0.825279	268973	2232	266741	Rheumatism, unspecified and fibrositis	musculoskeletal
729.1	0.11587	0.0704266	1.12285	0.97808	1.28905	0.0999166	0.825279	257688	202	257486	Overweight, obesity and other hyperalimentation	endocrine/metabolic
278	-0.0187325	0.011402	0.981442	0.959752	1.00362	0.100402	0.825279	269567	7969	261598	Other disorders of urethra and urinary tract	genitourinary
597	-0.0325749	0.0199248	0.96795	0.930878	1.0065	0.102071	0.825279	269300	2559	266741	Sialoadenitis	digestive
527.2	0.108913	0.0666561	1.11507	0.978504	1.27069	0.102268	0.825279	277988	225	277763	Diseases of esophagus	digestive
530	-0.0112175	0.0068705	0.988845	0.975619	1.00225	0.10253	0.825279	260352	23570	236782	Ascites (non malignant)	digestive
572	-0.0460673	0.0283664	0.954978	0.903333	1.00958	0.104374	0.825279	268899	1257	267642	Benign neoplasm of breast	genitourinary
610.4	-0.0585185	0.0360846	0.943161	0.87876	1.01228	0.104867	0.825279	148151	778	147373	Allergy/adverse effect of penicillin	injuries & poisonings
960.2	-0.0164809	0.0101987	0.983654	0.964187	1.00351	0.106098	0.825279	255231	10095	245136	Inflammation of eyelids	sense organs
371.3	-0.0453618	0.0280779	0.955652	0.904481	1.00972	0.106187	0.825279	274497	1282	273215	Obesity	endocrine/metabolic
278.1	-0.018441	0.0114585	0.981728	0.959926	1.00403	0.107534	0.825279	269486	7888	261598	Appendicitis	digestive
540.1	-0.0662674	0.0411791	0.935881	0.863314	1.01455	0.107562	0.825279	281205	595	280610	Methicillin sensitive Staphylococcus aureus	infectious diseases
41.11	-0.043334	0.0270085	0.957592	0.908219	1.00965	0.108614	0.826036	265894	1386	264508	Streptococcus infection	infectious diseases
41.2	-0.0508272	0.0319561	0.950443	0.89274	1.01188	0.111715	0.842233	265497	989	264508	Chronic pulmonary heart disease	circulatory system
415.2	-0.0608573	0.0384772	0.940957	0.872606	1.01466	0.11373	0.843873	276072	683	275389	Peripheral enthesopathies and allied syndromes	musculoskeletal
726	-0.0174115	0.0110379	0.982739	0.961707	1.00423	0.114696	0.843873	266012	8526	257486	Hemorrhage during pregnancy; childbirth and postpartum	pregnancy complications
635	0.0511344	0.0324302	1.05246	0.987649	1.12153	0.114852	0.843873	149795	1016	148779	Allergic rhinitis	respiratory
476	-0.0641003	0.0408143	0.937911	0.865806	1.01602	0.11629	0.847258	264061	606	263455	Other local infections of skin and subcutaneous tissue	dermatologic
686	-0.0529011	0.0338291	0.948474	0.887626	1.01349	0.117871	0.847335	279497	882	278615	Symptoms involving female genital tract	genitourinary
624	-0.0691991	0.0443922	0.933141	0.855383	1.01797	0.119041	0.847335	146259	515	145744	Other disorders of male genital organs	genitourinary
608	-0.039361	0.0252879	0.961404	0.914915	1.01025	0.119585	0.847335	108188	1585	106603	Radiotherapy	neoplasms
196	-0.0421488	0.0271247	0.958727	0.909089	1.01108	0.12021	0.847335	257724	1378	256346	Urticaria	dermatologic
947	0.0964509	0.0629023	1.10126	0.973522	1.24575	0.125191	0.854831	276746	253	276493	Vascular hamartomas and non-neoplastic nevi	neoplasms
217	-0.0798505	0.0521055	0.923254	0.833622	1.02252	0.125405	0.854831	275503	372	275131	Intracranial hemorrhage	circulatory system
430	-0.0492082	0.0321689	0.951983	0.893814	1.01394	0.126096	0.854831	270117	977	269140	Curvature of spine	musculoskeletal
737	-0.0773294	0.0511244	0.925585	0.837335	1.02314	0.130388	0.854831	267872	387	267485	Polycythemia vera	neoplasms
200.1	-0.0851843	0.0564749	0.918343	0.822117	1.02583	0.131463	0.854831	271877	316	271561	Benign neoplasm of pituitary gland and craniopharyngeal duct (pouch)	neoplasms
227.3	-0.0949355	0.0631532	0.909432	0.803552	1.02926	0.132772	0.854831	280094	253	279841	Septicemia	infectious diseases
38	-0.0263834	0.017564	0.973962	0.941004	1.00807	0.133064	0.854831	267815	3307	264508	Nontoxic uninodular goiter	endocrine/metabolic
241.1	-0.0852884	0.0569849	0.918247	0.82121	1.02675	0.134475	0.854831	260793	312	260481	Chondrocalcinosis	endocrine/metabolic
274.21	-0.0999363	0.066835	0.904895	0.793795	1.03155	0.134844	0.854831	277469	226	277243	Other alveolar and parietoalveolar pneumonopathy	respiratory
504	-0.0927839	0.0620981	0.91139	0.80695	1.02935	0.135136	0.854831	262327	262	262065	Abnormal findings examination of lungs	respiratory
514	0.0350973	0.023526	1.03572	0.989048	1.0846	0.135737	0.854831	279858	1825	278033	Inflammation of the eye	sense organs
371	-0.0373048	0.0250376	0.963382	0.917248	1.01184	0.136237	0.854831	274829	1614	273215	Chronic hepatitis	infectious diseases
70.4	-0.104758	0.0706451	0.900542	0.784099	1.03428	0.138106	0.854831	276286	203	276083	Cancer of urinary organs (incl. kidney and bladder)	neoplasms
189	0.0277428	0.0188662	1.02813	0.990808	1.06686	0.141427	0.854831	280202	2863	277339	Intestinal infection	infectious diseases
8	-0.0300263	0.0204506	0.97042	0.932292	1.01011	0.14204	0.854831	279968	2426	277542	Fluid overload	endocrine/metabolic
276.6	-0.0681402	0.046549	0.93413	0.852677	1.02336	0.143239	0.854831	266469	466	266003	Nevus, non-neoplastic	neoplasms
217.1	-0.0791311	0.0544182	0.923919	0.830449	1.02791	0.145911	0.854831	275472	341	275131	Lump or mass in breast	genitourinary
611.3	0.0514775	0.0354838	1.05283	0.982093	1.12865	0.146855	0.854831	276400	801	275599	Empyema and pneumothorax	respiratory
506	0.0507528	0.0351077	1.05206	0.982105	1.127	0.14828	0.854831	262880	815	262065	Coagulation defects	hematopoietic
286	-0.0560422	0.0390453	0.945499	0.875842	1.0207	0.151198	0.854831	278682	662	278020	Chronic ulcer of skin	dermatologic
707	0.0356275	0.0249624	1.03627	0.98679	1.08823	0.153508	0.854831	279358	1621	277737	Cancer of other female genital organs (excluding uterus and ovary)	neoplasms
184.2	-0.0967885	0.0681665	0.907748	0.794222	1.0375	0.155642	0.854831	134210	218	133992	Personal history of allergy to medicinal agents	injuries & poisonings
977	0.0238189	0.0167799	1.0241	0.990972	1.05835	0.155758	0.854831	248760	3624	245136	Memory loss	mental disorders
292.3	0.0666996	0.0470846	1.06897	0.97474	1.17232	0.156603	0.854831	272015	453	271562	Other disorders of gallbladder	digestive
575.7	-0.0483381	0.0341343	0.952812	0.891152	1.01874	0.156742	0.854831	263505	866	262639	Hyperosmolality and/or hypernatremia	endocrine/metabolic
276.11	0.0971746	0.0686969	1.10205	0.963224	1.26089	0.157203	0.854831	266215	212	266003	Gastritis and duodenitis	digestive
535	-0.0109561	0.00774598	0.989104	0.974201	1.00423	0.157239	0.854831	257007	18123	238884	Other disorders of liver	digestive
573	-0.0426867	0.0303188	0.958212	0.90293	1.01688	0.159153	0.854831	268742	1100	267642	Inguinal hernia	digestive
550.1	0.0958922	0.068123	1.10064	0.963073	1.25786	0.15924	0.854831	242426	214	242212	Other acute and subacute forms of ischemic heart disease	circulatory system
411.9	0.0456476	0.0324802	1.04671	0.982149	1.11551	0.159903	0.854831	245918	956	244962	Abnormal findings on mammogram or breast exam	genitourinary
611	0.0497011	0.0354193	1.05096	0.980474	1.12651	0.160552	0.854831	276403	804	275599	Sepsis and SIRS	injuries & poisonings
994	-0.0254431	0.018163	0.974878	0.940784	1.01021	0.161268	0.854831	277489	3086	274403	Sepsis	injuries & poisonings
994.2	-0.0254431	0.018163	0.974878	0.940784	1.01021	0.161268	0.854831	277489	3086	274403	Genital prolapse	genitourinary
618	-0.0175148	0.0125121	0.982638	0.958833	1.00703	0.161566	0.854831	148997	6786	142211	Other aneurysm	circulatory system
442	0.0368905	0.0263792	1.03758	0.985297	1.09264	0.161973	0.854831	271835	1451	270384	Atrial fibrillation and flutter	circulatory system
427.2	-0.0136237	0.00974752	0.986469	0.967801	1.0055	0.162214	0.854831	258768	11445	247323	Stomatitis and mucositis	digestive
528.1	0.0795166	0.0570117	1.08276	0.968289	1.21077	0.163094	0.854831	278071	308	277763	Rheumatic disease of the heart valves	circulatory system
394	0.0334874	0.0240161	1.03405	0.986508	1.08389	0.163206	0.854831	270316	1754	268562	Ingrowing nail	dermatologic
703.1	0.0593553	0.0425703	1.06115	0.976207	1.15349	0.163231	0.854831	280793	553	280240	Open wounds of head; neck; and trunk	injuries & poisonings
870	0.0627129	0.0449904	1.06472	0.974855	1.16287	0.163342	0.854831	280183	495	279688	Anal and rectal polyp	digestive
565.1	0.0199815	0.01439	1.02018	0.991811	1.04937	0.164963	0.854831	260050	4952	255098	Disorders of penis	genitourinary
604	-0.0475301	0.034245	0.953582	0.891679	1.01978	0.165155	0.854831	107462	859	106603	Irritable Bowel Syndrome	digestive
564.1	-0.0237969	0.0171669	0.976484	0.944175	1.0099	0.165683	0.854831	224755	3468	221287	Ulcerative colitis (chronic)	digestive
555.21	0.0730108	0.0531422	1.07574	0.969334	1.19383	0.16948	0.854831	221641	354	221287	Polyp of corpus uteri	genitourinary
622.1	0.0206833	0.0151301	1.0209	0.991069	1.05163	0.171616	0.854831	146840	4537	142303	Arrhythmia (cardiac) NOS	circulatory system
427.5	0.0549716	0.0402394	1.05651	0.976387	1.14321	0.171904	0.854831	247942	619	247323	Congenital osteodystrophies	congenital anomalies
756.5	-0.0920212	0.0674134	0.912086	0.799196	1.04092	0.172244	0.854831	280620	222	280398	Hyperplasia of prostate	genitourinary
600	-0.0159442	0.0116865	0.984182	0.961896	1.00699	0.172467	0.854831	111162	8271	102891	Cystic mastopathy	genitourinary
610.1	-0.0604554	0.0443553	0.941336	0.862957	1.02683	0.172889	0.854831	147889	516	147373	Disorders of conjunctiva	sense organs
372	0.08078	0.059378	1.08413	0.965027	1.21794	0.173692	0.854831	273500	285	273215	Hemorrhoids	circulatory system
455	-0.0215601	0.0158772	0.978671	0.948685	1.0096	0.174486	0.854831	258792	4042	254750	Acute and chronic tonsillitis	respiratory
474	-0.0406712	0.0300654	0.960145	0.905201	1.01842	0.176133	0.854831	264573	1118	263455	Cerebral degeneration, unspecified	neurological
331.9	0.0820587	0.0607285	1.08552	0.963708	1.22273	0.176619	0.854831	266317	271	266046	Heartburn	digestive
530.9	-0.0380157	0.0281936	0.962698	0.910944	1.01739	0.177537	0.854831	238059	1277	236782	Aortic aneurysm	circulatory system
442.1	0.0402287	0.029917	1.04105	0.981761	1.10392	0.17873	0.854831	271510	1126	270384	Type 1 diabetes	endocrine/metabolic
250.1	-0.0336316	0.0250169	0.966928	0.920661	1.01552	0.178833	0.854831	258989	1615	257374	Other disorders of soft tissues	musculoskeletal
729	0.0722614	0.0537573	1.07494	0.967441	1.19438	0.178878	0.854831	257834	348	257486	Pulmonary heart disease	circulatory system
415	-0.0501677	0.0374157	0.95107	0.883821	1.02344	0.17998	0.854831	276111	722	275389	Cancer of prostate	neoplasms
185	-0.0179111	0.0133722	0.982248	0.956839	1.00833	0.180431	0.854831	108976	6085	102891	Postmenopausal atrophic vaginitis	genitourinary
627.3	-0.052179	0.0390996	0.949159	0.879138	1.02476	0.182035	0.857742	127957	664	127293	Herpes zoster	infectious diseases
53	0.0789785	0.0595017	1.08218	0.963057	1.21604	0.184399	0.864183	276366	283	276083	Cancer of esophagus	neoplasms
150	-0.0473614	0.0357835	0.953743	0.889144	1.02303	0.185651	0.865372	262455	787	261668	Bipolar	mental disorders
296.1	-0.0523684	0.0397209	0.948979	0.877902	1.02581	0.187367	0.868701	255566	640	254926	Nontoxic nodular goiter	endocrine/metabolic
241	-0.0411671	0.0313561	0.959669	0.902466	1.0205	0.18922	0.872627	261513	1032	260481	Hypertrophy of female genital organs	genitourinary
623	-0.0511638	0.0390842	0.950123	0.880058	1.02577	0.190512	0.873936	142966	663	142303	Tachycardia NOS	circulatory system
427.7	-0.0335888	0.0257438	0.966969	0.919389	1.01701	0.191984	0.874963	248847	1524	247323	Symptoms involving digestive system	digestive
561	-0.0138769	0.0106689	0.986219	0.965811	1.00706	0.193366	0.874963	230516	9229	221287	Other and unspecified disc disorder	musculoskeletal
722.9	0.0567945	0.043704	1.05844	0.971549	1.1531	0.193763	0.874963	272894	525	272369	Pelvic inflammatory disease (PID)	genitourinary
614.3	0.0576308	0.044593	1.05932	0.970669	1.15608	0.196228	0.880357	145821	506	145315	Abnormal results of function study of liver	digestive
573.7	-0.0267033	0.0207417	0.97365	0.934862	1.01405	0.197947	0.880357	270000	2358	267642	Breast conditions, congenital or relating to hormones	genitourinary
612	0.0586559	0.0455665	1.06041	0.969812	1.15947	0.198004	0.880357	276082	483	275599	Pyelonephritis	genitourinary
590	0.041842	0.0326952	1.04273	0.978006	1.11174	0.20063	0.883219	251012	941	250071	Esophageal bleeding (varices/hemorrhage)	digestive
530.2	0.0476428	0.0372447	1.0488	0.974963	1.12822	0.200833	0.883219	237508	726	236782	Hemorrhage of rectum and anus	digestive
578.8	-0.0150276	0.0117851	0.985085	0.962592	1.0081	0.20226	0.883219	261793	7445	254348	Diseases of spleen	hematopoietic
289.5	-0.0703332	0.0552139	0.932083	0.836482	1.03861	0.202723	0.883219	272149	331	271818	Chronic inflammatory pelvic disease	genitourinary
614.32	0.0837047	0.0661164	1.08731	0.955156	1.23774	0.205506	0.886705	145544	229	145315	Heart valve replaced	circulatory system
395.6	0.0388629	0.0307011	1.03963	0.978915	1.10411	0.205568	0.886705	269630	1068	268562	Phobia	mental disorders
300.13	0.0643724	0.0509812	1.06649	0.965076	1.17856	0.206708	0.887206	255312	386	254926	Hemorrhage from gastrointestinal ulcer	digestive
531.1	-0.063168	0.0502128	0.938786	0.850796	1.03588	0.20839	0.890022	273819	399	273420	Other non-epithelial cancer of skin	neoplasms
172.2	-0.0203656	0.0162585	0.97984	0.949109	1.01157	0.210347	0.89003	269430	3879	265551	Other and unspecified disorders of back	musculoskeletal
724	-0.0809649	0.0652075	0.922226	0.811582	1.04795	0.214366	0.89003	272607	238	272369	Chronic glomerulonephritis, NOS	genitourinary
580.14	0.0594993	0.0481701	1.0613	0.96569	1.16639	0.21676	0.89003	256947	433	256514	Staphylococcus infections	infectious diseases
41.1	-0.028324	0.0229925	0.972073	0.92924	1.01688	0.217993	0.89003	266423	1915	264508	Other disorders of intestine	digestive
569	0.0235571	0.0191284	1.02384	0.986163	1.06295	0.218127	0.89003	257870	2772	255098	Cancer of other female genital organs	neoplasms
184	-0.0288163	0.023546	0.971595	0.927775	1.01748	0.221017	0.89003	135840	1848	133992	Other acquired musculoskeletal deformity	musculoskeletal
738	-0.0354259	0.0289562	0.965194	0.911942	1.02156	0.221168	0.89003	268692	1207	267485	Other abnormal glucose	endocrine/metabolic
250.42	-0.0762933	0.062401	0.926544	0.81988	1.04709	0.22147	0.89003	257632	258	257374	Cancer of stomach	neoplasms
151	-0.0514287	0.0420641	0.949871	0.874701	1.0315	0.22147	0.89003	262237	569	261668	Cholelithiasis with acute cholecystitis	digestive
574.11	-0.0390663	0.0319798	0.961687	0.903259	1.02389	0.221862	0.89003	263626	987	262639	Diseases of white blood cells	hematopoietic
288	0.0740823	0.0607683	1.0769	0.955977	1.21311	0.222808	0.89003	272089	271	271818	Influenza	respiratory
481	-0.08216	0.0674319	0.921125	0.807087	1.05128	0.223066	0.89003	264520	222	264298	Sarcoidosis	dermatologic
697	0.0647949	0.0532818	1.06694	0.96114	1.18439	0.223955	0.89003	270241	353	269888	Prurigo and Lichen	dermatologic
695.7	0.0555594	0.0459404	1.05713	0.966106	1.15673	0.226516	0.89003	270364	476	269888	Stomatitis and mucositis (ulcerative)	digestive
528.11	0.0741052	0.0613576	1.07692	0.954895	1.21454	0.22714	0.89003	278029	266	277763	Ileostomy status	digestive
559	0.0375025	0.0311374	1.03821	0.976749	1.10355	0.228428	0.89003	222324	1037	221287	Other specified benign mammary dysplasias	genitourinary
610.8	0.0630558	0.0523643	1.06509	0.961197	1.1802	0.228522	0.89003	147740	367	147373	Poisoning by antibiotics	injuries & poisonings
960	-0.0114608	0.00953475	0.988605	0.970301	1.00725	0.229362	0.89003	256765	11629	245136	Irregular menstrual bleeding	genitourinary
626.14	0.0267545	0.022276	1.02712	0.983236	1.07295	0.229734	0.89003	129362	2069	127293	Hypertrophy of breast (Gynecomastia)	genitourinary
612.2	0.0571161	0.0475774	1.05878	0.964511	1.16226	0.22995	0.89003	276042	443	275599	Fracture of unspecified part of femur	injuries & poisonings
800.2	0.0844506	0.0706146	1.08812	0.947478	1.24964	0.231721	0.891435	263919	201	263718	Contracture of palmar fascia [Dupuytren's disease]	musculoskeletal
728.71	0.0298164	0.0249661	1.03027	0.981065	1.08193	0.23237	0.891435	259108	1622	257486	Malignant neoplasm of bladder	neoplasms
189.21	0.0284616	0.0239263	1.02887	0.981736	1.07827	0.234222	0.891915	279109	1770	277339	Stricture of artery	circulatory system
447.1	-0.050141	0.0423287	0.951095	0.875374	1.03337	0.236191	0.891915	270946	562	270384	Malignant neoplasm of uterus	neoplasms
182	-0.0394065	0.033378	0.96136	0.900481	1.02635	0.237756	0.891915	128526	916	127610	Hypovolemia	endocrine/metabolic
276.5	-0.0253799	0.0215313	0.97494	0.934652	1.01696	0.238501	0.891915	268193	2190	266003	Premature beats	circulatory system
427.6	-0.0582834	0.0496037	0.943383	0.855983	1.03971	0.240002	0.891915	247732	409	247323	Anterior horn cell disease	neurological
334.2	0.0735399	0.062784	1.07631	0.951691	1.21725	0.241472	0.891915	266300	254	266046	Nodular lymphoma	neoplasms
202.21	0.067163	0.0573438	1.06947	0.955779	1.19668	0.241504	0.891915	276534	305	276229	Bacterial enteritis	infectious diseases
8.5	-0.0290839	0.0248473	0.971335	0.925164	1.01981	0.241799	0.891915	279181	1639	277542	Other disorders of synovium, tendon, and bursa	musculoskeletal
727	-0.0158625	0.0135637	0.984263	0.958441	1.01078	0.242211	0.891915	263076	5590	257486	Fracture of hand or wrist	injuries & poisonings
804	0.0346332	0.0296501	1.03524	0.976793	1.09718	0.242782	0.891915	264863	1145	263718	Polycythemia, secondary	hematopoietic
289.8	0.0804633	0.0692911	1.08379	0.946159	1.24144	0.245546	0.898264	271255	208	271047	Other disorders of eye	sense organs
379	0.0351538	0.030558	1.03578	0.975565	1.09971	0.249982	0.910648	275599	1078	274521	Hypothyroidism NOS	endocrine/metabolic
244.4	-0.0126898	0.0110593	0.98739	0.966218	1.00903	0.251207	0.911281	269107	8626	260481	Laxity of ligament or hypermobility syndrome	musculoskeletal
728.2	0.072423	0.0634664	1.07511	0.949358	1.21752	0.253819	0.91692	257735	249	257486	Infection/inflammation of internal prosthetic device; implant; and graft	infectious diseases
81	0.0292369	0.0259968	1.02967	0.978518	1.08349	0.260744	0.931263	276024	1493	274531	Other forms of chronic heart disease	circulatory system
414	0.0296356	0.026396	1.03008	0.978143	1.08477	0.261552	0.931263	246416	1454	244962	Other deficiency anemia	hematopoietic
281	-0.0415195	0.0370222	0.959331	0.892185	1.03153	0.262086	0.931263	256401	737	255664	Chronic tonsillitis and adenoiditis	respiratory
474.2	-0.0444083	0.0397648	0.956563	0.884842	1.0341	0.264091	0.931885	264093	638	263455	Bronchitis	respiratory
497	-0.056929	0.0510104	0.944661	0.854783	1.04399	0.26441	0.931885	265930	388	265542	Disorders of refraction and accommodation; blindness and low vision	sense organs
367	0.0275907	0.0249034	1.02797	0.979004	1.07939	0.267901	0.933244	277829	1629	276200	Myeloproliferative disease	neoplasms
200	-0.0386285	0.0348797	0.962108	0.898533	1.03018	0.268088	0.933244	277059	830	276229	Other disorders of stomach and duodenum	digestive
537	-0.023496	0.0212717	0.976778	0.936892	1.01836	0.269347	0.933244	241130	2246	238884	Malignant neoplasm of unspecified male genital organ	neoplasms
187.1	-0.0253851	0.0229955	0.974934	0.931969	1.01988	0.269631	0.933244	119714	1939	117775	Acquired absence of breast	neoplasms
175	0.0239678	0.0217365	1.02426	0.981538	1.06884	0.270178	0.933244	134569	2161	132408	Crystal arthropathies	endocrine/metabolic
274.2	-0.0689756	0.0629994	0.933349	0.824934	1.05601	0.273577	0.933389	277497	254	277243	Nonrheumatic aortic valve disorders	circulatory system
395.2	0.023816	0.0218028	1.0241	0.981261	1.06881	0.274684	0.933389	270699	2137	268562	Mitral valve stenosis and aortic valve stenosis	circulatory system
394.1	0.0506953	0.0465067	1.052	0.960351	1.1524	0.275685	0.933389	269026	464	268562	Bronchiectasis	respiratory
496.3	-0.0274385	0.0251996	0.972935	0.926048	1.02219	0.276222	0.933389	267139	1597	265542	Other biliary tract disease	digestive
575	-0.0210001	0.0193185	0.979219	0.942835	1.01701	0.277017	0.933389	265359	2720	262639	Hypothyroidism	endocrine/metabolic
244	-0.0116892	0.0108003	0.988379	0.967676	1.00952	0.27912	0.933389	269547	9066	260481	E. coli	infectious diseases
41.4	-0.0249758	0.0230816	0.975334	0.932194	1.02047	0.279224	0.933389	266413	1905	264508	Second degree AV block	circulatory system
426.23	0.0549564	0.0509974	1.05649	0.956001	1.16755	0.281198	0.933389	247708	385	247323	Osteoarthrosis, localized, secondary	musculoskeletal
740.12	-0.0379735	0.0352574	0.962738	0.898457	1.03162	0.281464	0.933389	230907	811	230096	Noninfectious disorders of lymphatic channels	circulatory system
450	0.0459497	0.0427889	1.04702	0.962795	1.13862	0.282881	0.933389	281173	549	280624	Duodenal ulcer	digestive
531.3	0.0250543	0.0233817	1.02537	0.979441	1.07345	0.283929	0.933389	275267	1847	273420	Disorders of mineral metabolism	endocrine/metabolic
275	0.0249368	0.0233973	1.02525	0.979296	1.07336	0.286515	0.933389	279614	1845	277769	Colorectal cancer	neoplasms
153	0.0172146	0.0162165	1.01736	0.985536	1.05022	0.288442	0.933389	250603	3888	246715	Senile cataract	sense organs
366.2	0.0158052	0.014912	1.01593	0.986668	1.04606	0.289191	0.933389	254755	4691	250064	Atrial fibrillation	circulatory system
427.21	-0.0335387	0.0316494	0.967017	0.908854	1.0289	0.289283	0.933389	248330	1007	247323	Benign neoplasm of ovary	neoplasms
220	0.0371755	0.0351104	1.03788	0.968856	1.11181	0.289682	0.933389	127056	819	126237	Secondary malignancy of lymph nodes	neoplasms
198.1	0.0174152	0.0164547	1.01757	0.985274	1.05092	0.289884	0.933389	260118	3772	256346	Pernicious anemia	hematopoietic
281.11	-0.0486804	0.046149	0.952485	0.870114	1.04265	0.291493	0.933389	256138	474	255664	Bursitis	musculoskeletal
726.3	-0.0523861	0.0497433	0.948962	0.86081	1.04614	0.292282	0.933389	257893	407	257486	Aphasia/speech disturbance	mental disorders
292.1	-0.0425284	0.0404991	0.958363	0.885232	1.03754	0.293669	0.933389	272177	615	271562	Pneumococcal pneumonia	respiratory
480.11	-0.0152347	0.0145263	0.984881	0.957236	1.01332	0.294288	0.933389	269170	4872	264298	Cancer of bladder	neoplasms
189.2	0.0238789	0.0228053	1.02417	0.979396	1.07098	0.295065	0.933389	279289	1950	277339	Corneal opacity and other disorders of cornea	sense organs
364	0.0508334	0.0487039	1.05215	0.956357	1.15753	0.296613	0.933389	267218	424	266794	Chronic renal failure [CKD]	genitourinary
585.3	0.0171616	0.0164504	1.01731	0.985032	1.05064	0.296842	0.933389	260306	3792	256514	Meningitis	neurological
320	-0.0652858	0.0627345	0.9368	0.828413	1.05937	0.29803	0.933389	281068	256	280812	Genitourinary congenital anomalies	congenital anomalies
751	-0.0355663	0.0341892	0.965059	0.90251	1.03194	0.298211	0.933389	280490	863	279627	Inflammatory disease of breast	genitourinary
613.1	-0.0522809	0.050378	0.949062	0.85983	1.04755	0.299376	0.933666	280584	399	280185	Megaloblastic anemia	hematopoietic
281.1	-0.03915	0.0380362	0.961606	0.892526	1.03603	0.303347	0.942659	256362	698	255664	Atopic/contact dermatitis due to other or unspecified	dermatologic
939	-0.0276295	0.0269862	0.972749	0.922635	1.02558	0.305911	0.944119	277880	1387	276493	Other disorders of bladder	genitourinary
596	-0.0130952	0.0128279	0.98699	0.962484	1.01212	0.30733	0.944119	273026	6285	266741	Cervical intraepithelial neoplasia [CIN] [Cervical dysplasia]	neoplasms
180.3	-0.0271334	0.0266052	0.973231	0.923783	1.02533	0.307797	0.944119	129020	1439	127581	Cancer of oropharynx	neoplasms
149.1	-0.0686388	0.0674506	0.933664	0.818044	1.06563	0.30886	0.944119	279707	221	279486	Heart failure NOS	circulatory system
428.2	0.0203698	0.0200779	1.02058	0.981197	1.06154	0.310325	0.944119	275968	2524	273444	Osteoarthrosis NOS	musculoskeletal
740.9	-0.0123816	0.0122679	0.987695	0.964229	1.01173	0.312844	0.944119	237074	6978	230096	Paralytic ileus	digestive
560.1	0.0513993	0.0510145	1.05274	0.952574	1.16345	0.313674	0.944119	221672	385	221287	Purpura and other hemorrhagic conditions	hematopoietic
287	-0.028253	0.028128	0.972142	0.919999	1.02724	0.315165	0.944119	279297	1277	278020	Bacterial pneumonia	respiratory
480.1	-0.0140903	0.0140721	0.986009	0.959185	1.01358	0.316686	0.944119	269497	5199	264298	Anal and rectal conditions	digestive
565	0.0104149	0.0104028	1.01047	0.990075	1.03128	0.316748	0.944119	264740	9642	255098	Polyp of female genital organs	genitourinary
622	0.0130933	0.0131123	1.01318	0.987473	1.03956	0.318011	0.944119	148414	6111	142303	Gastrointestinal hemorrhage	digestive
578	-0.00890642	0.00894015	0.991133	0.973917	1.00865	0.31914	0.944119	267575	13227	254348	Swelling, mass, or lump in head and neck [Space-occupying lesion, intracranial NOS]	mental disorders
293.1	-0.0447735	0.045021	0.956214	0.875454	1.04442	0.319979	0.944119	279547	497	279050	Glomerulonephritis	genitourinary
580.1	0.0423262	0.0426011	1.04323	0.959666	1.13408	0.320443	0.944119	257068	554	256514	Cancer of tongue	neoplasms
145.2	-0.0643511	0.065013	0.937676	0.825493	1.0651	0.322263	0.944119	279724	238	279486	Other diseases of respiratory system, not elsewhere classified	respiratory
519	-0.0124917	0.0126681	0.987586	0.963367	1.01241	0.324096	0.944119	274693	6426	268267	Intracerebral hemorrhage	circulatory system
430.2	-0.0447233	0.0456199	0.956262	0.874471	1.0457	0.326915	0.944119	269625	485	269140	Ptosis of eyelid	sense organs
374.3	-0.0286205	0.0292317	0.971785	0.917673	1.02909	0.327535	0.944119	274401	1186	273215	Vitamin deficiency	endocrine/metabolic
261	0.0304406	0.031211	1.03091	0.969736	1.09594	0.329403	0.944119	276718	1034	275684	End stage renal disease	genitourinary
585.32	-0.0449255	0.0461458	0.956069	0.873393	1.04657	0.330277	0.944119	256987	473	256514	Acute renal failure	genitourinary
585.1	-0.0144736	0.0148769	0.985631	0.957306	1.01479	0.330605	0.944119	261177	4663	256514	Endometriosis	genitourinary
615	0.0211745	0.0218234	1.0214	0.978633	1.06604	0.331915	0.944119	147469	2154	145315	Gastrointestinal complications	digestive
569.2	0.0518465	0.0537507	1.05321	0.947903	1.17022	0.334759	0.944119	255445	347	255098	Inflammatory diseases of female pelvic organs	genitourinary
614	-0.0166648	0.0172943	0.983473	0.950696	1.01738	0.335245	0.944119	148768	3453	145315	Hemangioma and lymphangioma, any site	neoplasms
228	-0.0327332	0.0340563	0.967797	0.905306	1.0346	0.336476	0.944119	281106	870	280236	Other symptoms/disorders or the urinary system	genitourinary
599	0.0122612	0.0127936	1.01234	0.987268	1.03804	0.337869	0.944119	266771	6292	260479	Chronic Kidney Disease, Stage III	genitourinary
585.33	0.0220807	0.0230521	1.02233	0.977164	1.06958	0.338133	0.944119	258428	1914	256514	Splenomegaly	digestive
579.2	0.0536175	0.0560116	1.05508	0.945385	1.17751	0.338437	0.944119	254667	319	254348	Multiple myeloma	neoplasms
204.4	0.0364947	0.0383173	1.03717	0.96213	1.11806	0.340877	0.944119	276914	685	276229	Aplastic anemia	hematopoietic
284	0.0506179	0.0532909	1.05192	0.947593	1.16774	0.342193	0.944119	256017	353	255664	Fracture of pelvis	injuries & poisonings
802	0.0444446	0.046834	1.04545	0.953755	1.14595	0.342629	0.944119	264177	459	263718	Syncope and collapse	symptoms
788	-0.0122601	0.0129339	0.987815	0.963088	1.01318	0.343179	0.944119	276155	6160	269995	Chronic airway obstruction	respiratory
496	-0.0109841	0.0116082	0.989076	0.966827	1.01184	0.344029	0.944119	273297	7755	265542	Fracture of tibia and fibula	injuries & poisonings
800.3	0.0341807	0.0362166	1.03477	0.963867	1.11089	0.345279	0.944119	264485	767	263718	Chronic kidney disease, Stage I or II	genitourinary
585.4	-0.0663486	0.0703072	0.935805	0.815342	1.07407	0.345325	0.944119	256718	204	256514	Malignant neoplasm of other and ill-defined sites within the digestive organs and peritoneum	neoplasms
159	-0.0402546	0.0427881	0.960545	0.883276	1.04457	0.346812	0.944119	262219	551	261668	Pelvic peritoneal adhesions, female (postoperative) (postinfection)	genitourinary
614.1	-0.025019	0.026623	0.975291	0.925705	1.02753	0.347344	0.944119	146749	1434	145315	Internal derangement of knee	injuries & poisonings
835	-0.0105862	0.0113358	0.98947	0.967728	1.0117	0.350372	0.944119	276340	8050	268290	Chronic fatigue syndrome	symptoms
798.1	0.0485513	0.0524926	1.04975	0.947117	1.1635	0.355009	0.944119	276830	364	276466	Other diseases of blood and blood-forming organs	hematopoietic
289	-0.0370974	0.0401456	0.963582	0.89067	1.04246	0.355449	0.944119	272444	626	271818	Appendiceal conditions	digestive
540	-0.0343872	0.0373783	0.966197	0.897944	1.03964	0.357584	0.944119	281331	721	280610	Cancer of other male genital organs	neoplasms
187	-0.0201996	0.0219686	0.980003	0.938702	1.02312	0.357846	0.944119	119899	2124	117775	Benign neoplasm of brain and other parts of nervous system	neoplasms
225	-0.037972	0.0413287	0.96274	0.88783	1.04397	0.358211	0.944119	280007	591	279416	Disorders of menstruation and other abnormal bleeding from female genital tract	genitourinary
626	0.00973635	0.0106155	1.00978	0.988991	1.03101	0.359047	0.944119	137213	9920	127293	Malignant neoplasm of rectum, rectosigmoid junction, and anus	neoplasms
153.3	0.0219582	0.023943	1.0222	0.97534	1.07131	0.359088	0.944119	248478	1763	246715	Hypopotassemia	endocrine/metabolic
276.14	-0.0268683	0.0293157	0.973489	0.919132	1.03106	0.359397	0.944119	267181	1178	266003	Acidosis	endocrine/metabolic
276.41	0.0327457	0.0358402	1.03329	0.963195	1.10848	0.360897	0.944119	266786	783	266003	Prostatitis	genitourinary
601.1	0.0286979	0.0317509	1.02911	0.967023	1.09519	0.366077	0.944119	103891	1000	102891	Hydrocephalus	neurological
331.1	-0.0494592	0.0551792	0.951744	0.854184	1.06045	0.370072	0.944119	266377	331	266046	Nonspecific abnormal findings in stool contents	digestive
579.8	-0.0258971	0.0289159	0.974435	0.920746	1.03126	0.370467	0.944119	255555	1207	254348	Thrombocytopenia	hematopoietic
287.3	-0.0260391	0.0290957	0.974297	0.920291	1.03147	0.370815	0.944119	279213	1193	278020	Inflammatory disease of cervix, vagina, and vulva	genitourinary
614.5	-0.0227142	0.0253822	0.977542	0.930101	1.0274	0.370847	0.944119	146895	1580	145315	Respiratory abnormalities	respiratory
513	-0.0456882	0.0510591	0.95534	0.864363	1.05589	0.370889	0.944119	281637	386	281251	Dizziness and giddiness (Light-headedness and vertigo)	sense organs
386.9	-0.0159688	0.017978	0.984158	0.950084	1.01945	0.37441	0.944119	276129	3148	272981	Nasal polyps	respiratory
471	-0.0208071	0.0234679	0.979408	0.935379	1.02551	0.375284	0.944119	265290	1835	263455	Sensorineural hearing loss	sense organs
389.1	0.0474414	0.0535588	1.04858	0.944092	1.16464	0.375736	0.944119	273750	350	273400	Noninflammatory female genital disorders	genitourinary
619	0.0125886	0.0142452	1.01267	0.984785	1.04134	0.376853	0.944119	150035	5136	144899	Spondylosis and allied disorders	musculoskeletal
721	-0.0241342	0.0274072	0.976155	0.925102	1.03002	0.378546	0.944119	273716	1347	272369	Fasciitis	musculoskeletal
728.7	0.021041	0.0240156	1.02126	0.974307	1.07048	0.380953	0.944119	259240	1754	257486	Intervertebral disc disorders	musculoskeletal
722	0.0334462	0.038251	1.03401	0.959326	1.11451	0.381907	0.944119	273056	687	272369	Menopausal and postmenopausal disorders	genitourinary
627	-0.0115089	0.0132183	0.988557	0.963275	1.0145	0.383929	0.944119	133361	6068	127293	Edema	symptoms
782.3	-0.024852	0.028608	0.975454	0.922265	1.03171	0.385008	0.944119	279380	1234	278146	Nausea and vomiting	symptoms
789	-0.0100536	0.011699	0.989997	0.967555	1.01296	0.390141	0.944119	274447	7559	266888	Postmenopausal bleeding	genitourinary
627.1	-0.0121803	0.0142015	0.987894	0.960775	1.01578	0.39107	0.944119	132520	5227	127293	Raynaud's syndrome	circulatory system
443.1	-0.0307572	0.0359727	0.969711	0.903696	1.04055	0.392543	0.944119	271165	781	270384	Cardiac arrest	circulatory system
427.42	-0.0528569	0.0619047	0.948516	0.840139	1.07087	0.393192	0.944119	247585	262	247323	Atherosclerosis	circulatory system
440	0.0305757	0.0358639	1.03105	0.961062	1.10613	0.39391	0.944119	271165	781	270384	Lack of coordination	neurological
350.3	0.0573941	0.0675542	1.05907	0.927734	1.20901	0.395547	0.944119	280010	219	279791	Diplopia and disorders of binocular vision	sense organs
368.2	0.039265	0.0462915	1.04005	0.949837	1.13882	0.396321	0.944119	277320	468	276852	Palpitations	circulatory system
427.9	0.0171564	0.0202637	1.0173	0.977693	1.05852	0.397187	0.944119	249789	2466	247323	Hypertension complicating pregnancy, childbirth, and the puerperium	pregnancy complications
642	0.0351543	0.0415483	1.03578	0.954776	1.12366	0.397493	0.944119	153250	599	152651	Osteochondropathies	musculoskeletal
732	-0.0519196	0.0616021	0.949405	0.841426	1.07124	0.399327	0.944119	265172	265	264907	Poisoning/allergy of sulfonamides	injuries & poisonings
961.1	0.0377248	0.0447888	1.03845	0.951173	1.13373	0.399629	0.944119	245638	502	245136	Respiratory failure	respiratory
509.1	-0.0207683	0.0246653	0.979446	0.933223	1.02796	0.399785	0.944119	263730	1665	262065	Infertility, female	genitourinary
626.8	0.0323203	0.0385214	1.03285	0.957739	1.11385	0.401457	0.944119	127988	695	127293	Sprains and strains	injuries & poisonings
840	0.0453765	0.0541014	1.04642	0.941143	1.16348	0.401621	0.944119	281598	342	281256	Dislocation	injuries & poisonings
830	-0.0450069	0.0539054	0.955991	0.86014	1.06252	0.403761	0.944119	268636	346	268290	Respiratory insufficiency	respiratory
509.2	0.024462	0.0293173	1.02476	0.96754	1.08537	0.404063	0.944119	263238	1173	262065	Cardiac dysrhythmias	circulatory system
427	-0.00654227	0.00788323	0.993479	0.978247	1.00895	0.406597	0.944119	265081	17758	247323	Other diseases of respiratory system, NEC	respiratory
519.8	-0.0106841	0.0128839	0.989373	0.964702	1.01467	0.406956	0.944119	274475	6208	268267	Disorders of plasma protein metabolism	endocrine/metabolic
270.3	0.0514302	0.0622803	1.05278	0.9318	1.18946	0.408926	0.944119	280999	259	280740	Cancer of larynx, pharynx, nasal cavities	neoplasms
149	-0.0361765	0.0438753	0.96447	0.884997	1.05108	0.409639	0.944119	280008	522	279486	Stricture/obstruction of ureter	genitourinary
586.4	0.0327509	0.0398371	1.03329	0.955684	1.11721	0.411008	0.944119	257147	633	256514	Noninflammatory disorders of cervix	genitourinary
619.3	-0.0208471	0.0254288	0.979369	0.931754	1.02942	0.412317	0.944119	146473	1574	144899	Malignant neoplasm of testis	neoplasms
187.2	-0.0183318	0.02242	0.981835	0.939625	1.02594	0.413555	0.944119	119813	2038	117775	Atherosclerosis of the extremities	circulatory system
440.2	0.0332961	0.0407562	1.03386	0.954484	1.11983	0.413952	0.944119	270988	604	270384	Pleurisy; pleural effusion	respiratory
507	0.0120175	0.0147585	1.01209	0.983233	1.04179	0.415489	0.944119	266787	4722	262065	Chronic sinusitis	respiratory
475	-0.020887	0.0256667	0.97933	0.931282	1.02986	0.415774	0.944119	264987	1532	263455	Secondary malignant neoplasm	neoplasms
198	0.00929193	0.0114246	1.00934	0.986985	1.03219	0.416033	0.944119	264329	7983	256346	Alcoholism	mental disorders
317.1	-0.0165742	0.020494	0.983562	0.944838	1.02387	0.418669	0.944119	269596	2424	267172	Other specified cardiac dysrhythmias	circulatory system
427.3	-0.0175345	0.0219637	0.982618	0.941216	1.02584	0.424673	0.944119	249426	2103	247323	Strabismus and other disorders of binocular eye movements	sense organs
378	-0.0270925	0.0339775	0.973271	0.910568	1.04029	0.425239	0.944119	275394	873	274521	Abnormal involuntary movements	neurological
350.1	-0.0317893	0.0399154	0.968711	0.895814	1.04754	0.42579	0.944119	280423	632	279791	Disorders of optic nerve and visual pathways	sense organs
377	-0.0519952	0.0653383	0.949333	0.835224	1.07903	0.426157	0.944119	274757	236	274521	Malignant neoplasm of ovary	neoplasms
184.11	-0.0201666	0.0255026	0.980035	0.932253	1.03027	0.429079	0.944119	135565	1573	133992	Benign neoplasm of other endocrine glands and related structures	neoplasms
227	-0.0311876	0.0394578	0.969294	0.897158	1.04723	0.429291	0.944119	280489	648	279841	Colon cancer	neoplasms
153.2	0.0156381	0.019848	1.01576	0.977005	1.05605	0.430759	0.944119	249293	2578	246715	Pruritus and related conditions	dermatologic
698	0.0359523	0.045639	1.03661	0.947907	1.13361	0.43084	0.944119	281538	482	281056	Subarachnoid hemorrhage	circulatory system
430.1	-0.0353122	0.0449121	0.965304	0.883965	1.05413	0.43172	0.944119	269640	500	269140	Diseases and other conditions of the tongue	digestive
529	0.0283418	0.0361182	1.02875	0.95844	1.10421	0.432631	0.944119	278533	770	277763	Paroxysmal ventricular tachycardia	circulatory system
427.12	0.0293219	0.0374893	1.02976	0.956805	1.10827	0.434132	0.944119	248036	713	247323	Vitamin B-complex deficiencies	endocrine/metabolic
261.2	0.033249	0.042545	1.03381	0.951098	1.12371	0.434507	0.944119	276239	555	275684	Lower gastrointestinal congenital anomalies	congenital anomalies
750.2	-0.0517943	0.0663503	0.949524	0.833736	1.08139	0.435026	0.944119	279856	229	279627	Other specified congenital anomalies of kidney	congenital anomalies
751.22	-0.0515611	0.0660747	0.949746	0.834381	1.08106	0.435188	0.944119	279858	231	279627	Thyroid cancer	neoplasms
193	0.0491615	0.0630076	1.05039	0.928364	1.18845	0.435246	0.944119	280094	253	279841	Degenerative disease of the spinal cord	neurological
334	0.0231407	0.0296595	1.02341	0.965614	1.08467	0.435267	0.944119	267190	1144	266046	Diseases of the larynx and vocal cords	respiratory
473	0.0196487	0.0252272	1.01984	0.970644	1.07154	0.436058	0.944119	265039	1584	263455	Other complications of pregnancy NEC	pregnancy complications
646	-0.038788	0.0498288	0.961955	0.872449	1.06064	0.436318	0.944119	153350	414	152936	Ganglion and cyst of synovium, tendon, and bursa	musculoskeletal
727.4	-0.0182713	0.0235069	0.981895	0.937682	1.02819	0.436996	0.944119	259321	1835	257486	Vaginitis and vulvovaginitis	genitourinary
614.52	0.0405475	0.0522025	1.04138	0.940102	1.15357	0.437315	0.944119	145684	369	145315	Hodgkin's disease	neoplasms
201	0.0539931	0.0695346	1.05548	0.921003	1.20959	0.437458	0.944119	276436	207	276229	Neural tube defects	congenital anomalies
752.1	0.0452077	0.0582272	1.04625	0.933405	1.17273	0.437513	0.944119	281451	296	281155	Epistaxis or throat hemorrhage	respiratory
477	0.0199403	0.0256862	1.02014	0.970054	1.07281	0.437568	0.944119	264984	1529	263455	Strabismus (not specified as paralytic)	sense organs
378.1	0.0387313	0.0499969	1.03949	0.942461	1.14651	0.438532	0.944119	274922	401	274521	Cancer of connective tissue	neoplasms
170.2	0.0497343	0.06462	1.05099	0.925965	1.1929	0.441512	0.944119	281609	240	281369	Adverse effects of sedatives or other central nervous system depressants and anesthetics	injuries & poisonings
967	0.0478692	0.0622588	1.04903	0.928527	1.18518	0.441967	0.944119	245395	259	245136	Epilepsy	neurological
345.1	-0.040227	0.0524402	0.960571	0.866747	1.06455	0.443021	0.944119	266412	366	266046	Cholelithiasis with other cholecystitis	digestive
574.12	-0.0135156	0.0176247	0.986575	0.953077	1.02125	0.443167	0.944119	265921	3282	262639	Hemorrhage of gastrointestinal tract	digestive
578.9	-0.0121066	0.0158702	0.987966	0.957709	1.01918	0.445554	0.944119	258394	4046	254348	Urinary incontinence	genitourinary
599.4	0.0191946	0.0251901	1.01938	0.970274	1.07097	0.446066	0.944119	262072	1593	260479	Noninflammatory disorders of vulva and perineum	genitourinary
619.5	-0.0282452	0.0370839	0.97215	0.903998	1.04544	0.446265	0.944119	145636	737	144899	Poisoning by analgesics, antipyretics, and antirheumatics	injuries & poisonings
965	-0.0142216	0.018699	0.985879	0.950401	1.02268	0.446924	0.944119	248053	2917	245136	Traumatic amputation	injuries & poisonings
872	-0.0489172	0.0645981	0.95226	0.839015	1.08079	0.448898	0.944119	279929	241	279688	Congenital anomalies of genital organs	congenital anomalies
751.1	-0.042996	0.056793	0.957915	0.857008	1.0707	0.449011	0.944119	279939	312	279627	Sicca syndrome	dermatologic
709.2	-0.0408685	0.0540436	0.959955	0.863473	1.06722	0.449521	0.944119	269317	346	268971	Varicose veins of lower extremity	circulatory system
454.1	0.00945022	0.0125024	1.0095	0.985059	1.03454	0.449727	0.944119	261347	6597	254750	Diseases of hair and hair follicles	dermatologic
704	0.0479092	0.0634095	1.04908	0.926472	1.1879	0.449918	0.944119	280489	249	280240	Dependence on respirator [Ventilator] or supplemental oxygen	respiratory
509.8	0.0433609	0.0575326	1.04431	0.932952	1.16897	0.451045	0.944119	262368	303	262065	Noninfectious gastroenteritis	digestive
558	-0.00813541	0.0108419	0.991898	0.971042	1.0132	0.453032	0.944119	230177	8890	221287	Disorders of protein plasma/amino-acid transport and metabolism	endocrine/metabolic
270	0.0443229	0.059259	1.04532	0.930696	1.17406	0.454489	0.944119	281026	286	280740	Thyrotoxicosis with or without goiter	endocrine/metabolic
242	-0.0217925	0.0292013	0.978443	0.924016	1.03608	0.455495	0.944119	261669	1188	260481	Trigeminal nerve disorders [CN5]	neurological
352.1	0.0425435	0.0571235	1.04346	0.932938	1.16708	0.456415	0.944119	267126	308	266818	Symptoms involving nervous and musculoskeletal systems	symptoms
781	-0.0164224	0.022167	0.983712	0.941888	1.02739	0.458784	0.944119	277555	2073	275482	Disease of tricuspid valve	circulatory system
394.7	0.0491215	0.0663124	1.05035	0.922334	1.19613	0.458839	0.944119	268790	228	268562	Renal dialysis	genitourinary
585.31	-0.0419094	0.0566104	0.958957	0.858247	1.07148	0.45911	0.944119	256828	314	256514	Myeloid leukemia, acute	neoplasms
204.21	0.0384236	0.052065	1.03917	0.93836	1.15081	0.460519	0.944119	276599	370	276229	Cervical cancer	neoplasms
180.1	0.0229801	0.031158	1.02325	0.962628	1.08768	0.460798	0.944119	128627	1046	127581	Malaise and fatigue	symptoms
798	-0.0157898	0.0214187	0.984334	0.943867	1.02654	0.461002	0.944119	278673	2207	276466	Gout	endocrine/metabolic
274.1	0.0193276	0.0262296	1.01952	0.968428	1.0733	0.461207	0.944119	278711	1468	277243	Blood in stool	digestive
578.2	0.0176167	0.023942	1.01777	0.971117	1.06667	0.461849	0.944119	256109	1761	254348	Primary thrombocytopenia	hematopoietic
287.31	-0.0419096	0.0571737	0.958956	0.857299	1.07267	0.463545	0.944119	278328	308	278020	Chemotherapy	neoplasms
197	0.00950674	0.0129745	1.00955	0.984203	1.03555	0.463727	0.944119	262476	6130	256346	Poisoning by other anti-infectives	injuries & poisonings
961	0.0477798	0.0652274	1.04894	0.923058	1.19199	0.463856	0.944119	245372	236	245136	Rosacea	dermatologic
695.3	-0.0502742	0.0687276	0.950969	0.831123	1.0881	0.464474	0.944119	270101	213	269888	Schizophrenia	mental disorders
295.1	0.037241	0.0509684	1.03794	0.939267	1.14699	0.464981	0.944119	255311	385	254926	Dyspepsia and other specified disorders of function of stomach	digestive
536.8	0.00883316	0.0121429	1.00887	0.985145	1.03317	0.466961	0.945922	245910	7026	238884	Opiates and related narcotics causing adverse effects in therapeutic use	injuries & poisonings
965.1	0.0250355	0.0345625	1.02535	0.958193	1.09722	0.468849	0.946605	245980	844	245136	Digestive congenital anomalies	congenital anomalies
750	-0.033848	0.0469088	0.966718	0.881802	1.05981	0.470559	0.946605	280085	458	279627	Cough	respiratory
512.8	0.0163629	0.0227322	1.0165	0.972202	1.06281	0.471641	0.946605	271640	1956	269684	Benign neoplasm of brain, cranial nerves, meninges	neoplasms
225.1	-0.0306878	0.0426354	0.969778	0.892033	1.0543	0.471665	0.946605	279971	555	279416	Viral hepatitis C	infectious diseases
70.3	0.0495577	0.0692895	1.05081	0.917367	1.20365	0.474469	0.950033	276291	208	276083	Abnormal granulation tissue	dermatologic
701.5	-0.0411313	0.0579503	0.959703	0.856662	1.07514	0.477848	0.954543	276278	300	275978	Other hypertrophic and atrophic conditions of skin	dermatologic
701	-0.0127087	0.0179492	0.987372	0.95324	1.02273	0.478923	0.954543	279135	3157	275978	Acquired spondylolisthesis	musculoskeletal
738.4	-0.0223821	0.0320068	0.977866	0.918407	1.04118	0.484369	0.955426	268473	988	267485	Joint effusions	musculoskeletal
741.4	-0.0237478	0.0339714	0.976532	0.913629	1.04377	0.484518	0.955426	277137	873	276264	Chronic pancreatitis	digestive
577.2	0.0367959	0.0526977	1.03748	0.935673	1.15037	0.485024	0.955426	278641	361	278280	Cyst and pseudocyst of pancreas	digestive
577.3	0.0395478	0.0568246	1.04034	0.930692	1.16291	0.486452	0.955426	278591	311	278280	Hallux valgus (Bunion)	musculoskeletal
735.3	-0.0114316	0.016444	0.988633	0.957278	1.02102	0.486939	0.955426	271297	3812	267485	Respiratory failure, insufficiency, arrest	respiratory
509	-0.0155138	0.0223602	0.984606	0.942387	1.02872	0.487798	0.955426	264094	2029	262065	GERD	digestive
530.11	-0.00696173	0.0100379	0.993062	0.973716	1.01279	0.487966	0.955426	247236	10454	236782	Fracture of upper limb	injuries & poisonings
803	0.0098207	0.0142586	1.00987	0.982038	1.03849	0.490976	0.955426	268771	5053	263718	Disorders of function of stomach	digestive
536	0.00835292	0.0121379	1.00839	0.984682	1.03267	0.491348	0.955426	245916	7032	238884	Other diseases of lung	respiratory
510	0.0266785	0.0388739	1.02704	0.951693	1.10835	0.492534	0.955426	280746	665	280081	Generalized convulsive epilepsy	neurological
345.11	-0.0401306	0.058492	0.960664	0.85661	1.07736	0.492658	0.955426	266340	294	266046	Mechanical complication of unspecified genitourinary device, implant, and graft	injuries & poisonings
857	-0.0277545	0.0406043	0.972627	0.898223	1.0532	0.494269	0.955426	278245	611	277634	Stricture and stenosis of esophagus	digestive
530.3	-0.0187086	0.0274036	0.981465	0.930141	1.03562	0.494794	0.955426	238130	1348	236782	Systemic lupus erythematosus	dermatologic
695.42	-0.0447867	0.0663446	0.956201	0.839608	1.08899	0.499637	0.960499	268875	229	268646	Functional digestive disorders	digestive
564	-0.0058421	0.00869948	0.994175	0.977367	1.01127	0.501873	0.962663	235451	14164	221287	Fracture of patella	injuries & poisonings
800.4	0.0405383	0.0611964	1.04137	0.923666	1.17408	0.507695	0.965137	263986	268	263718	Left bundle branch block	circulatory system
426.32	0.0188406	0.0284726	1.01902	0.96371	1.0775	0.508156	0.965137	248566	1243	247323	Hematemesis	digestive
578.1	0.0183435	0.0278855	1.01851	0.96434	1.07573	0.510658	0.965137	255642	1294	254348	Retention of urine	genitourinary
599.2	-0.00917535	0.0140785	0.990867	0.963899	1.01859	0.514577	0.965137	265729	5250	260479	Disturbance of skin sensation	dermatologic
687.4	-0.0158182	0.0243039	0.984306	0.938518	1.03233	0.515142	0.965137	276355	1710	274645	Rupture of tendon, nontraumatic	musculoskeletal
727.6	-0.0131897	0.0203069	0.986897	0.948389	1.02697	0.516002	0.965137	259949	2463	257486	Jaundice (not of newborn)	digestive
573.5	-0.026659	0.0411296	0.973693	0.898282	1.05544	0.516874	0.965137	268237	595	267642	Other nonmalignant breast conditions	genitourinary
613	-0.0195606	0.0304355	0.980629	0.923843	1.04091	0.520425	0.965137	281282	1097	280185	Dysuria	genitourinary
599.3	0.0237771	0.03719	1.02406	0.952073	1.10149	0.522601	0.965137	261205	726	260479	Occlusion of cerebral arteries	circulatory system
433.2	-0.0144059	0.0225599	0.985697	0.943063	1.03026	0.523107	0.965137	271135	1995	269140	Other anemias	hematopoietic
285	0.0069905	0.0109511	1.00701	0.985631	1.02886	0.523254	0.965137	264350	8686	255664	Malignant neoplasm, other	neoplasms
195.1	-0.0105009	0.0164766	0.989554	0.958108	1.02203	0.523915	0.965137	260127	3781	256346	Paroxysmal tachycardia, unspecified	circulatory system
427.1	0.0133895	0.0210172	1.01348	0.972579	1.0561	0.524077	0.965137	249614	2291	247323	Migraine	neurological
340	-0.0147162	0.0231282	0.985392	0.941721	1.03109	0.524587	0.965137	271487	1894	269593	Acid-base balance disorder	endocrine/metabolic
276.4	0.0216069	0.0339811	1.02184	0.956002	1.09222	0.524874	0.965137	266875	872	266003	Cerebral ischemia	circulatory system
433.3	0.0145205	0.0228375	1.01463	0.970212	1.06107	0.524895	0.965137	271086	1946	269140	Atrophy of female genital tract	genitourinary
624.2	-0.040425	0.0635861	0.960381	0.84785	1.08785	0.524938	0.965137	145994	250	145744	Enthesopathy	musculoskeletal
726.1	-0.00878198	0.0139585	0.991256	0.964505	1.01875	0.529252	0.965137	262755	5269	257486	Visual disturbances	sense organs
368	0.0142224	0.0227076	1.01432	0.97017	1.06049	0.531098	0.965137	278812	1960	276852	Chronic cystitis	genitourinary
592.12	0.0275228	0.0439621	1.02791	0.943045	1.1204	0.531277	0.965137	250592	521	250071	Acute pancreatitis	digestive
577.1	-0.0173077	0.0276511	0.982841	0.930994	1.03758	0.531361	0.965137	279601	1321	278280	Vaginal enterocele, congenital or acquired	genitourinary
618.6	-0.0316896	0.0506367	0.968807	0.877274	1.06989	0.531431	0.965137	142605	394	142211	Urinary calculus	genitourinary
594	-0.00965136	0.0154653	0.990395	0.960825	1.02088	0.532586	0.965137	278448	4274	274174	Inflammatory and toxic neuropathy	neurological
357	-0.0202768	0.0326524	0.979927	0.919179	1.04469	0.534606	0.965137	280022	945	279077	Degenerative skin conditions and other dermatoses	dermatologic
702	-0.0108473	0.0176218	0.989211	0.955629	1.02397	0.538183	0.965137	272867	3285	269582	Reflux esophagitis	digestive
530.14	-0.00762549	0.0124833	0.992404	0.968417	1.01698	0.541296	0.965137	243430	6648	236782	Myalgia and myositis unspecified	symptoms
770	-0.0227905	0.0373715	0.977467	0.90843	1.05175	0.54197	0.965137	280786	722	280064	Anxiety disorders	mental disorders
300	0.00904216	0.0149271	1.00908	0.979989	1.03904	0.544678	0.965137	259512	4586	254926	Anxiety disorder	mental disorders
300.1	0.00934772	0.0155887	1.00939	0.979018	1.04071	0.548741	0.965137	259126	4200	254926	Cellulitis and abscess of fingers/toes	dermatologic
681.1	-0.033409	0.0557442	0.967143	0.867044	1.0788	0.548954	0.965137	278939	324	278615	Fracture of lower limb	injuries & poisonings
800	-0.0125116	0.0208895	0.987566	0.947949	1.02884	0.549211	0.965137	266048	2330	263718	Bundle branch block	circulatory system
426.3	0.0159819	0.0267184	1.01611	0.964269	1.07074	0.549732	0.965137	248737	1414	247323	Other congenital musculoskeletal anomalies	congenital anomalies
756	-0.0335286	0.0560746	0.967027	0.866379	1.07937	0.549888	0.965137	280718	320	280398	Ovarian cyst	genitourinary
628	0.0116105	0.0194217	1.01168	0.973892	1.05093	0.549964	0.965137	130019	2726	127293	Ectropion or entropion	sense organs
374.1	-0.0221905	0.0373983	0.978054	0.908928	1.05244	0.552942	0.965137	273937	722	273215	Diffuse diseases of connective tissue	dermatologic
709	-0.0239836	0.0405334	0.976302	0.901741	1.05703	0.554052	0.965137	269586	615	268971	Neurological disorders	mental disorders
292	0.0113807	0.01924	1.01145	0.974015	1.05032	0.554176	0.965137	274309	2747	271562	Otitis media and Eustachian tube disorders	sense organs
381	-0.0172172	0.0291826	0.98293	0.928287	1.04079	0.555203	0.965137	279514	1183	278331	Cerebrovascular disease	circulatory system
433	-0.00839166	0.0142818	0.991643	0.96427	1.01979	0.556817	0.965137	274196	5056	269140	Irregular menstrual cycle/bleeding	genitourinary
626.1	0.00660815	0.0113834	1.00663	0.98442	1.02934	0.561572	0.965137	135775	8482	127293	Sinoatrial node dysfunction (Bradycardia)	circulatory system
427.8	0.0314355	0.0542233	1.03193	0.927892	1.14764	0.562089	0.965137	247664	341	247323	Sleep disorders	neurological
327	-0.0209752	0.0363061	0.979243	0.911983	1.05146	0.563445	0.965137	275736	764	274972	Other chronic nonalcoholic liver disease	digestive
571.5	-0.0133023	0.0230759	0.986786	0.94315	1.03244	0.564306	0.965137	269542	1900	267642	Develomental delays and disorders	mental disorders
315	-0.0320974	0.0556988	0.968412	0.868259	1.08012	0.564435	0.965137	281293	324	280969	Other allied disorders of spine	musculoskeletal
721.8	-0.0381561	0.0664231	0.962563	0.845064	1.0964	0.56567	0.965137	272597	228	272369	Disorders of the globe	sense organs
360	-0.0386688	0.0678555	0.962069	0.842263	1.09892	0.568766	0.965137	267013	219	266794	Endocarditis	circulatory system
420.3	0.027841	0.0490688	1.02823	0.93395	1.13203	0.570451	0.965137	277734	417	277317	Malignant neoplasm of ovary and other uterine adnexa	neoplasms
184.1	-0.0142768	0.0252085	0.985825	0.938301	1.03576	0.571158	0.965137	135602	1610	133992	Conductive hearing loss	sense organs
389.2	0.0347145	0.0613981	1.03532	0.91794	1.16772	0.571801	0.965137	273666	266	273400	Otitis media	sense organs
381.1	-0.0182339	0.0323486	0.981931	0.921607	1.0462	0.572978	0.965137	279293	962	278331	Iron deficiency anemias, unspecified or not due to blood loss	hematopoietic
280.1	0.0074241	0.0131734	1.00745	0.981773	1.0338	0.573048	0.965137	261591	5927	255664	Disorders of fluid, electrolyte, and acid-base balance	endocrine/metabolic
276	-0.0077412	0.0137648	0.992289	0.965876	1.01942	0.573849	0.965137	271441	5438	266003	Open-angle glaucoma	sense organs
365.1	0.0187515	0.0333542	1.01893	0.954449	1.08776	0.573984	0.965137	267702	908	266794	Mucous polyp of cervix	genitourinary
622.2	-0.0131547	0.0234045	0.986931	0.942682	1.03326	0.574075	0.965137	144169	1866	142303	Renal colic	genitourinary
594.8	-0.0169345	0.0303129	0.983208	0.926495	1.04339	0.576395	0.965137	275271	1097	274174	Hypertensive heart and/or renal disease	circulatory system
401.2	-0.0179017	0.0321466	0.982258	0.922279	1.04614	0.577611	0.965137	191596	978	190618	Abnormal function study of cardiovascular system	circulatory system
429.2	-0.0309342	0.0561459	0.969539	0.868508	1.08232	0.58166	0.965137	273763	319	273444	Skull and face fracture and other intercranial injury	injuries & poisonings
819	-0.0224142	0.0407297	0.977835	0.90281	1.05909	0.582103	0.965137	281561	607	280954	Symptoms involving head and neck	mental disorders
293	0.0160649	0.0292978	1.01619	0.959486	1.07626	0.583464	0.965137	280223	1173	279050	Glaucoma	sense organs
365	0.00952731	0.0174063	1.00957	0.975711	1.04461	0.58414	0.965137	270172	3378	266794	Varicose veins	circulatory system
454	0.00669207	0.0122455	1.00671	0.98284	1.03117	0.584727	0.965137	261631	6881	254750	Noninflammatory disorders of ovary, fallopian tube, and broad ligament	genitourinary
619.1	0.0281329	0.0516286	1.02853	0.929547	1.13806	0.585817	0.965137	145277	378	144899	Disorders of calcium/phosphorus metabolism	endocrine/metabolic
275.5	0.0177803	0.032678	1.01794	0.954787	1.08527	0.586367	0.965137	278713	944	277769	Dyspareunia	genitourinary
625.1	0.0215197	0.0396267	1.02175	0.9454	1.10427	0.587087	0.965137	146387	643	145744	Primary angle-closure glaucoma	sense organs
365.2	-0.0238799	0.0440545	0.976403	0.895633	1.06446	0.587782	0.965137	267315	521	266794	Cancer, suspected or other	neoplasms
195	-0.00889316	0.0164076	0.991146	0.95978	1.02354	0.587809	0.965137	260159	3813	256346	Bladder neck obstruction	genitourinary
596.1	0.015919	0.0294907	1.01605	0.958983	1.07651	0.589336	0.965137	267903	1162	266741	Altered mental status	mental disorders
292.4	0.0130418	0.0242732	1.01313	0.966057	1.06249	0.591066	0.965137	273281	1719	271562	Acquired toe deformities	musculoskeletal
735.2	-0.00996564	0.0185666	0.990084	0.954702	1.02678	0.591441	0.965137	270454	2969	267485	Portal hypertension	digestive
571.81	-0.0263311	0.0491504	0.974013	0.884561	1.07251	0.592149	0.965137	268058	416	267642	Vitamin D deficiency	endocrine/metabolic
261.4	0.0242311	0.0453679	1.02453	0.93736	1.1198	0.59327	0.965137	276173	489	275684	Abdominal hernia	digestive
550	-0.0037346	0.00699508	0.996272	0.982707	1.01003	0.593418	0.965137	264861	22649	242212	Precordial pain	circulatory system
418.1	0.0110966	0.0208359	1.01116	0.970697	1.05331	0.594331	0.965137	279039	2329	276710	Irregular menstrual cycle	genitourinary
626.13	-0.0167208	0.0314026	0.983418	0.924716	1.04585	0.594402	0.965137	128321	1028	127293	Other cerebral degenerations	neurological
331	0.0210387	0.0396537	1.02126	0.944895	1.1038	0.595723	0.965137	266685	639	266046	Cerebral artery occlusion, with cerebral infarction	circulatory system
433.21	-0.0119495	0.0227002	0.988122	0.945122	1.03308	0.598609	0.965137	271110	1970	269140	Stiffness of joint	musculoskeletal
741.2	0.0327032	0.0623443	1.03324	0.914398	1.16754	0.599891	0.965137	276522	258	276264	Other benign neoplasm of connective and other soft tissue	neoplasms
215	0.0298167	0.0570639	1.03027	0.921248	1.15218	0.601313	0.965137	275547	308	275239	Iron deficiency anemias	hematopoietic
280	0.00674166	0.0129141	1.00676	0.981602	1.03257	0.601643	0.965137	261836	6172	255664	Hypotension NOS	circulatory system
458.9	0.0102857	0.0197584	1.01034	0.971961	1.05023	0.602663	0.965137	252344	2601	249743	Muscular dystrophies and other myopathies	neurological
359	-0.0352807	0.0680593	0.965334	0.844784	1.10309	0.604192	0.965137	279294	217	279077	Alcohol-related disorders	mental disorders
317	-0.00906524	0.0175233	0.990976	0.957518	1.0256	0.60493	0.965137	270499	3327	267172	Cyst of kidney, acquired	genitourinary
586.2	-0.0172911	0.0334817	0.982858	0.92043	1.04952	0.605551	0.965137	257414	900	256514	Dyschromia and Vitiligo	dermatologic
694	-0.0204892	0.0400268	0.979719	0.905797	1.05967	0.60873	0.965137	270517	629	269888	Cholesterolosis of gallbladder	digestive
575.6	-0.0313034	0.0611808	0.969182	0.859662	1.09265	0.608894	0.965137	262908	269	262639	Carcinoma in situ of skin	neoplasms
172.3	-0.0226426	0.0443379	0.977612	0.896243	1.06637	0.609574	0.965137	266064	513	265551	Hallux rigidus	musculoskeletal
735.23	0.0172067	0.0337034	1.01736	0.952323	1.08683	0.609678	0.965137	268374	889	267485	Fracture of foot	injuries & poisonings
801.1	-0.0253066	0.0497806	0.975011	0.884374	1.07494	0.611199	0.965137	264125	407	263718	Lymphadenitis	hematopoietic
289.4	0.0123983	0.0245113	1.01248	0.964985	1.0623	0.612984	0.965137	273498	1680	271818	Other and unspecified coagulation defects	hematopoietic
286.7	-0.0324024	0.0643503	0.968117	0.8534	1.09825	0.614591	0.965137	278263	243	278020	Neuralgia, neuritis, and radiculitis NOS	symptoms
766	0.029921	0.0596798	1.03037	0.916632	1.15823	0.616118	0.965137	278664	282	278382	Other disorders of metabolism	endocrine/metabolic
277	0.0241314	0.0482315	1.02442	0.93202	1.12599	0.616846	0.965137	280284	432	279852	Abnormal heart sounds	circulatory system
396	-0.0172799	0.0347325	0.982868	0.918187	1.05211	0.618826	0.965137	269398	836	268562	Lupus (localized and systemic)	dermatologic
695.4	-0.0293399	0.0591531	0.971086	0.864782	1.09046	0.619894	0.965137	268934	288	268646	Myeloid leukemia	neoplasms
204.2	0.0224809	0.0453499	1.02274	0.935753	1.1178	0.620092	0.965137	276717	488	276229	Hydronephrosis	genitourinary
595	0.0195618	0.0396112	1.01975	0.94358	1.10208	0.621415	0.965137	274814	640	274174	Ill-defined descriptions and complications of heart disease	circulatory system
429	-0.0273628	0.0556234	0.973008	0.872509	1.08508	0.62277	0.965137	273769	325	273444	Noninflammatory disorders of vagina	genitourinary
619.4	0.0158825	0.0323436	1.01601	0.953601	1.0825	0.623388	0.965137	145867	968	144899	Personal history of diseases of digestive system	digestive
564.9	0.00504283	0.0102752	1.00506	0.985017	1.0255	0.623586	0.965137	231268	9981	221287	Dental caries	digestive
521.1	-0.0115968	0.0236849	0.98847	0.943633	1.03544	0.624396	0.965137	273923	1801	272122	Diseases of sebaceous glands	dermatologic
706	-0.00703101	0.014388	0.992994	0.965382	1.02139	0.625074	0.965137	278524	4938	273586	Electrolyte imbalance	endocrine/metabolic
276.1	0.00830099	0.0169959	1.00834	0.9753	1.04249	0.625259	0.965137	269540	3537	266003	Otitis externa	sense organs
380.1	0.0291891	0.0598254	1.02962	0.9157	1.15771	0.625617	0.965137	280828	280	280548	Hypotension	circulatory system
458	-0.00743267	0.0152979	0.992595	0.963275	1.02281	0.627064	0.965137	254129	4386	249743	Voice disturbance	respiratory
473.4	0.019357	0.0399645	1.01955	0.942733	1.10262	0.628134	0.965137	264084	629	263455	Other disorders of tympanic membrane	sense organs
384	-0.0186545	0.0385648	0.981518	0.910064	1.05858	0.628587	0.965137	279007	676	278331	Other disorders of middle ear and mastoid	sense organs
385	0.0226413	0.0469439	1.0229	0.932984	1.12148	0.629588	0.965137	278786	455	278331	Known or suspected fetal abnormality affecting management of mother	pregnancy complications
655	0.0230578	0.0479933	1.02333	0.931455	1.12426	0.630916	0.965137	153293	446	152847	Synovitis and tenosynovitis	musculoskeletal
727.1	0.0148104	0.0310741	1.01492	0.954952	1.07865	0.633636	0.965137	258532	1046	257486	Cancer of kidney and renal pelvis	neoplasms
189.1	0.0156656	0.0329616	1.01579	0.95224	1.08358	0.634597	0.965137	278267	928	277339	Other paralytic syndromes	neurological
344	-0.0236325	0.0499509	0.976645	0.88556	1.0771	0.636131	0.965137	266449	403	266046	Large cell lymphoma	neoplasms
202.24	0.019166	0.0405852	1.01935	0.941407	1.10375	0.636754	0.965137	276840	611	276229	Benign neoplasm of colon	neoplasms
208	-0.00408342	0.00866094	0.995925	0.979162	1.01298	0.637302	0.965137	264555	14306	250249	Vascular insufficiency of intestine	circulatory system
441	-0.0218485	0.0465612	0.978388	0.893055	1.07188	0.638896	0.965137	270849	465	270384	Encephalitis	neurological
323	0.0317656	0.0679494	1.03228	0.90356	1.17933	0.64015	0.965137	281029	217	280812	Psoriasis and related disorders	dermatologic
696	0.0120226	0.0257993	1.0121	0.96219	1.06459	0.641212	0.965137	267427	1515	265912	Pericarditis	circulatory system
420.2	-0.0155975	0.0335342	0.984523	0.921895	1.05141	0.641844	0.965137	278213	896	277317	Acquired foot deformities	musculoskeletal
735	-0.00619938	0.0133858	0.99382	0.968085	1.02024	0.643269	0.965137	273280	5795	267485	Viral hepatitis	infectious diseases
70	-0.023637	0.051499	0.97664	0.882874	1.08037	0.646248	0.965137	276462	379	276083	Peripheral vascular disease, unspecified	circulatory system
443.9	0.0108968	0.0237675	1.01096	0.964943	1.05916	0.646613	0.965137	272177	1793	270384	Dysmenorrhea	genitourinary
626.2	-0.0152175	0.0333365	0.984898	0.922603	1.0514	0.648043	0.965137	128209	916	127293	Labyrinthitis	sense organs
386.3	0.0210134	0.0468951	1.02124	0.931556	1.11955	0.654085	0.965137	273438	457	272981	Subjective visual disturbances	sense organs
368.9	-0.021946	0.0491046	0.978293	0.888528	1.07713	0.65493	0.965137	277269	417	276852	Thoracic or lumbosacral neuritis or radiculitis, unspecified	symptoms
763	0.0243639	0.0550972	1.02466	0.919776	1.14151	0.658345	0.965137	278713	331	278382	Erythematous conditions	dermatologic
695	0.0109855	0.0251983	1.01105	0.962326	1.06223	0.662866	0.965137	271478	1590	269888	Chronic Kidney Disease, Stage IV	genitourinary
585.34	0.02437	0.0560298	1.02467	0.918102	1.14361	0.663601	0.965137	256834	320	256514	Sebaceous cyst	dermatologic
706.2	-0.00625818	0.0144395	0.993761	0.966031	1.02229	0.664719	0.965137	278488	4902	273586	Disorders of the autonomic nervous system	neurological
337	0.0295868	0.0683243	1.03003	0.900931	1.17763	0.66499	0.965137	266261	215	266046	Disorders of vitreous body	sense organs
379.2	0.0185282	0.0427889	1.0187	0.936752	1.10782	0.665004	0.965137	275070	549	274521	Nonspecific chest pain	circulatory system
418	0.0265012	0.0616873	1.02686	0.909915	1.15882	0.667482	0.965137	276974	264	276710	Lipoma	neoplasms
214	-0.00726043	0.0169073	0.992766	0.960407	1.02622	0.667614	0.965137	278796	3557	275239	Agorophobia, social phobia, and panic disorder	mental disorders
300.12	-0.0185913	0.0433537	0.98158	0.901619	1.06863	0.668048	0.965137	255462	536	254926	Fracture of clavicle or scapula	injuries & poisonings
803.3	0.0167006	0.0389855	1.01684	0.942038	1.09758	0.668375	0.965137	264379	661	263718	Polymyalgia Rheumatica	musculoskeletal
717	0.0145257	0.0339988	1.01463	0.949224	1.08455	0.669203	0.965137	280564	876	279688	Complications of labor and delivery NEC	pregnancy complications
669	-0.0276738	0.064815	0.972706	0.856665	1.10447	0.669404	0.965137	153398	243	153155	Hypertensive chronic kidney disease	circulatory system
401.22	-0.0145146	0.0340662	0.98559	0.921933	1.05364	0.670056	0.965137	191488	870	190618	Peritonitis and retroperitoneal infections	digestive
567	0.0175744	0.0416867	1.01773	0.937883	1.10437	0.673329	0.965137	255676	578	255098	Cancer of mouth	neoplasms
145	-0.0192152	0.0458529	0.980968	0.896654	1.07321	0.675171	0.965137	279964	478	279486	Arterial embolism and thrombosis	circulatory system
444	0.0171864	0.0410418	1.01733	0.938705	1.10255	0.675396	0.965137	270979	595	270384	Orthostatic hypotension	circulatory system
458.1	-0.0119801	0.0289592	0.988091	0.93357	1.0458	0.679101	0.965137	250949	1206	249743	Fracture of ankle and foot	injuries & poisonings
801	0.0136797	0.0333198	1.01377	0.949684	1.08219	0.681396	0.965137	264625	907	263718	Tobacco use disorder	mental disorders
318	-0.00527388	0.0128489	0.99474	0.970002	1.02011	0.681473	0.965137	273405	6233	267172	Myopia	sense organs
367.1	0.0141651	0.0345623	1.01427	0.947834	1.08535	0.681921	0.965137	277044	844	276200	Arterial embolism and thrombosis of lower extremity artery	circulatory system
444.1	0.0207039	0.0505877	1.02092	0.924552	1.12733	0.682344	0.965137	270775	391	270384	Leukemia	neoplasms
204	0.00969103	0.0237478	1.00974	0.963817	1.05785	0.683214	0.965137	278023	1794	276229	Adverse drug events and drug allergies	injuries & poisonings
979	-0.0284902	0.0706879	0.971912	0.846169	1.11634	0.686917	0.965137	245338	202	245136	Chronic bronchitis	respiratory
496.2	-0.0079961	0.0199197	0.992036	0.954051	1.03153	0.688113	0.965137	268108	2566	265542	Separation of retinal layers	sense organs
362.31	0.0159206	0.039665	1.01605	0.940051	1.09819	0.688143	0.965137	267431	639	266792	Benign neoplasm of lip, oral cavity, and pharynx	neoplasms
210	-0.0174715	0.0436188	0.98268	0.902161	1.07039	0.688753	0.965137	280015	529	279486	Hallucinations	mental disorders
292.6	-0.0267001	0.0668873	0.973653	0.854023	1.11004	0.68976	0.965137	271787	225	271562	Carditis	circulatory system
420	-0.0109033	0.0273151	0.989156	0.937592	1.04356	0.68977	0.965137	278670	1353	277317	Functional disorders of bladder	genitourinary
596.5	-0.013052	0.0328236	0.987033	0.925533	1.05262	0.690894	0.965137	267677	936	266741	Skin cancer	neoplasms
172	-0.00533515	0.0134838	0.994679	0.968736	1.02132	0.692347	0.965137	271223	5672	265551	Other diseases of the teeth and supporting structures	digestive
525	0.010366	0.0262653	1.01042	0.959721	1.0638	0.69309	0.965137	273583	1461	272122	Benign neoplasm of other parts of digestive system	neoplasms
211	0.00634298	0.0161197	1.00636	0.975065	1.03867	0.693955	0.965137	267901	3933	263968	Phlebitis and thrombophlebitis of lower extremities	circulatory system
451.2	0.0168341	0.0431501	1.01698	0.934505	1.10673	0.696442	0.965137	255289	539	254750	Genu valgum or varum (acquired)	musculoskeletal
736.4	-0.0260804	0.066943	0.974257	0.85446	1.11085	0.696839	0.965137	267710	225	267485	Other acquired deformities of limbs	musculoskeletal
736	-0.0163158	0.0419513	0.983817	0.90616	1.06813	0.697334	0.965137	268057	572	267485	Osteoporosis, osteopenia and pathological fracture	musculoskeletal
743	-0.0158108	0.040751	0.984313	0.908754	1.06616	0.698026	0.965137	281096	607	280489	Fracture of radius and ulna	injuries & poisonings
803.2	0.00662273	0.0170821	1.00664	0.9735	1.04092	0.698238	0.965137	267226	3508	263718	Psoriasis	dermatologic
696.4	0.010068	0.026084	1.01012	0.959776	1.0631	0.699509	0.965137	267394	1482	265912	Hearing loss	sense organs
389	0.00697521	0.018174	1.007	0.971761	1.04352	0.701126	0.965137	276478	3078	273400	Atrophic gastritis	digestive
535.2	-0.0244798	0.06385	0.975817	0.861032	1.1059	0.701426	0.965137	239131	247	238884	Melanomas of skin, dx or hx	neoplasms
172.1	0.00956617	0.0249711	1.00961	0.961389	1.06025	0.701653	0.965137	267169	1618	265551	Melanomas of skin	neoplasms
172.11	0.00956617	0.0249711	1.00961	0.961389	1.06025	0.701653	0.965137	267169	1618	265551	Benign neoplasm of skin	neoplasms
216	0.00632012	0.0166167	1.00634	0.974093	1.03965	0.703688	0.965137	278815	3684	275131	Gram positive septicemia	infectious diseases
38.2	0.020632	0.0542499	1.02085	0.917873	1.13537	0.703712	0.965137	264849	341	264508	Psychogenic and somatoform disorders	mental disorders
303	-0.0231785	0.0612868	0.977088	0.866495	1.1018	0.705284	0.965137	255194	268	254926	Occlusion and stenosis of precerebral arteries	circulatory system
433.1	0.01278	0.0338647	1.01286	0.947817	1.08237	0.705888	0.965137	270019	879	269140	Diseases of hard tissues of teeth	digestive
521	-0.00884269	0.0234706	0.991196	0.946633	1.03786	0.706355	0.965137	273956	1834	272122	Malignant neoplasm of gallbladder and extrahepatic bile ducts	neoplasms
159.3	-0.026633	0.0707353	0.973719	0.847663	1.11852	0.706533	0.965137	261869	201	261668	Polyarteritis nodosa and allied conditions	circulatory system
446	-0.0145801	0.0388853	0.985526	0.913206	1.06357	0.707697	0.965137	271051	667	270384	Unspecified erythematous condition	dermatologic
695.9	-0.0214706	0.0573268	0.978758	0.87474	1.09515	0.70801	0.965137	270194	306	269888	Acute upper respiratory infections of multiple or unspecified sites	respiratory
465	-0.00989566	0.0266512	0.990153	0.93976	1.04325	0.710413	0.965137	280538	1421	279117	Spinal stenosis of lumbar region	musculoskeletal
720.1	-0.00823921	0.022258	0.991795	0.949458	1.03602	0.711257	0.965137	274419	2050	272369	Iron deficiency anemia secondary to blood loss (chronic)	hematopoietic
280.2	-0.0210734	0.0570637	0.979147	0.875539	1.09502	0.711908	0.965137	255973	309	255664	Neoplasm of uncertain behavior	neoplasms
199	0.0130993	0.035588	1.01319	0.944923	1.08638	0.712813	0.965137	257141	795	256346	Nervous system congenital anomalies	congenital anomalies
752	0.0201995	0.054919	1.0204	0.916274	1.13637	0.713018	0.965137	281488	333	281155	Effects radiation NOS	injuries & poisonings
990	-0.00731187	0.0198821	0.992715	0.954774	1.03216	0.713052	0.965137	271052	2572	268480	Ulceration of intestine	digestive
556.1	-0.0172222	0.0469954	0.982925	0.896433	1.07776	0.714018	0.965137	221742	455	221287	Varicose veins of lower extremity, symptomtic	circulatory system
454.11	-0.0170226	0.0464766	0.983121	0.897524	1.07688	0.71417	0.965137	255215	465	254750	Psoriasis vulgaris	dermatologic
696.41	0.0111083	0.0303661	1.01117	0.952745	1.07318	0.714506	0.965137	267004	1092	265912	Ulcer of esophagus	digestive
530.12	0.00652417	0.0178454	1.00655	0.971949	1.04237	0.714669	0.965137	239989	3207	236782	Hyposmolality and/or hyponatremia	endocrine/metabolic
276.12	0.00898996	0.0248623	1.00903	0.96104	1.05942	0.717659	0.967312	267642	1639	266003	Epilepsy, recurrent seizures, convulsions	neurological
345	-0.00752845	0.0208863	0.9925	0.952691	1.03397	0.718511	0.967312	268366	2320	266046	Hemorrhage in early pregnancy	pregnancy complications
636.3	0.0151337	0.0428138	1.01525	0.933532	1.10412	0.72373	0.967807	149345	566	148779	Congenital anomalies of urinary system	congenital anomalies
751.2	-0.0151869	0.0432364	0.984928	0.904902	1.07203	0.7254	0.967807	280166	539	279627	Graves' disease	endocrine/metabolic
242.1	-0.0206321	0.0587626	0.979579	0.873013	1.09915	0.725507	0.967807	260773	292	260481	Obstructive chronic bronchitis	respiratory
496.21	-0.00717163	0.0205721	0.992854	0.953618	1.0337	0.727383	0.967807	267946	2404	265542	Circumscribed scleroderma	dermatologic
701.3	0.0194201	0.0558041	1.01961	0.913973	1.13746	0.727836	0.967807	276302	324	275978	Cardiac conduction disorders	circulatory system
426	0.00537188	0.0154645	1.00539	0.97537	1.03633	0.728314	0.967807	251630	4307	247323	Sleep apnea	neurological
327.3	-0.00606257	0.0177418	0.993956	0.959987	1.02913	0.732569	0.967807	278204	3232	274972	Paroxysmal supraventricular tachycardia	circulatory system
427.11	0.00845634	0.0248289	1.00849	0.96059	1.05878	0.733417	0.967807	248960	1637	247323	Nephritis and nephropathy without mention of glomerulonephritis	genitourinary
580.3	-0.02328	0.0690464	0.976989	0.85333	1.11857	0.735993	0.967807	256725	211	256514	Benign neoplasm of respiratory and intrathoracic organs	neoplasms
212	-0.0235992	0.07004	0.976677	0.851399	1.12039	0.736163	0.967807	281831	205	281626	Emphysema	respiratory
496.1	0.00947329	0.0281674	1.00952	0.955296	1.06682	0.736629	0.967807	266815	1273	265542	Periapical abscess	digestive
522.5	0.012803	0.0382078	1.01289	0.939805	1.09165	0.737558	0.967807	272811	689	272122	Fever of unknown origin	symptoms
783	-0.00684325	0.0204487	0.99318	0.954162	1.03379	0.737886	0.967807	279217	2422	276795	Cervical cancer and dysplasia	neoplasms
180	-0.00684757	0.0205506	0.993176	0.953967	1.034	0.73898	0.967807	130006	2425	127581	Nephrotic syndrome without mention of glomerulonephritis	genitourinary
580.2	0.0150206	0.0452656	1.01513	0.928952	1.10931	0.740015	0.967807	257004	490	256514	Pulmonary collapse; interstitial and compensatory emphysema	respiratory
508	-0.00847122	0.0255856	0.991565	0.943067	1.04256	0.740574	0.967807	263609	1544	262065	Liver abscess and sequelae of chronic liver disease	digestive
571.8	0.0116787	0.0353121	1.01175	0.944092	1.08425	0.74085	0.967807	268448	806	267642	Acute tonsillitis	respiratory
474.1	-0.0183541	0.0555746	0.981813	0.880489	1.0948	0.741204	0.967807	263780	325	263455	Abnormal movement	neurological
350	-0.0109423	0.033461	0.989117	0.92633	1.05616	0.743657	0.968093	280690	899	279791	Intestinal infection due to C. difficile	infectious diseases
8.52	-0.0154802	0.0479729	0.984639	0.896277	1.08171	0.746934	0.969022	277980	438	277542	Viral infection	infectious diseases
79	0.00862708	0.0270292	1.00866	0.95662	1.06354	0.749593	0.969022	277463	1380	276083	Schizophrenia and other psychotic disorders	mental disorders
295	0.0146131	0.0460376	1.01472	0.927169	1.11054	0.750928	0.969022	255399	473	254926	Seborrheic keratosis	dermatologic
702.2	-0.00734835	0.0232143	0.992679	0.948525	1.03889	0.75159	0.969022	276922	1879	275043	Periodontitis (acute or chronic)	digestive
523.3	0.0118081	0.0373486	1.01188	0.940453	1.08873	0.751882	0.969022	272843	721	272122	Other symptoms of respiratory system	respiratory
512	0.00422853	0.0133877	1.00424	0.97823	1.03094	0.752115	0.969022	275410	5726	269684	Pathologic fracture of vertebrae	musculoskeletal
743.21	-0.0222896	0.070593	0.977957	0.851591	1.12307	0.752193	0.969022	280691	202	280489	Nephritis and nephropathy with pathological lesion	genitourinary
580.32	-0.0220011	0.0702173	0.978239	0.852464	1.12257	0.754031	0.969948	256718	204	256514	Pain in joint	musculoskeletal
745	-0.00473745	0.0153554	0.995274	0.965766	1.02568	0.757687	0.971154	277850	4326	273524	Tinnitus	sense organs
389.4	-0.0158989	0.0517384	0.984227	0.889315	1.08927	0.75862	0.971154	273776	376	273400	Spondylosis without myelopathy	musculoskeletal
721.1	-0.00941286	0.0310059	0.990631	0.932223	1.0527	0.761446	0.971154	273420	1051	272369	Diseases of pulp and periapical tissues	digestive
522	0.00950877	0.0313297	1.00955	0.949427	1.07349	0.761504	0.971154	273148	1026	272122	Diseases of nail, NOS	dermatologic
703	-0.0203826	0.0671641	0.979824	0.858969	1.11768	0.761528	0.971154	280463	223	280240	Other disorders of circulatory system	circulatory system
459	-0.00299281	0.00987109	0.997012	0.977908	1.01649	0.761745	0.971154	260590	10847	249743	Anaphylactic shock NOS	injuries & poisonings
946	-0.0166779	0.0555216	0.98346	0.882057	1.09652	0.763883	0.971154	276819	326	276493	Actinic keratosis	dermatologic
702.1	-0.00763251	0.0256084	0.992397	0.943816	1.04348	0.765667	0.971154	276588	1545	275043	Cystitis	genitourinary
592.1	-0.0070796	0.0238052	0.992945	0.947681	1.04037	0.766164	0.971154	251861	1790	250071	Circulatory disease NEC	circulatory system
459.9	-0.0029484	0.00991433	0.997056	0.977868	1.01662	0.76617	0.971154	260490	10747	249743	Visual field defects	sense organs
368.4	-0.0200647	0.0679557	0.980135	0.857911	1.11977	0.767794	0.971792	277070	218	276852	Other headache syndromes	neurological
339	0.00422108	0.014555	1.00423	0.975987	1.03329	0.77181	0.974349	274412	4819	269593	Upper gastrointestinal congenital anomalies	congenital anomalies
750.1	-0.0192818	0.0665629	0.980903	0.86093	1.11759	0.772062	0.974349	279854	227	279627	Other upper respiratory disease	respiratory
479	0.0100583	0.035159	1.01011	0.942846	1.08217	0.774817	0.974483	264268	813	263455	Meniere's disease	sense organs
386.1	0.015017	0.0525593	1.01513	0.915763	1.12528	0.775095	0.974483	273345	364	272981	Pain and other symptoms associated with female genital organs	genitourinary
625	0.00812341	0.0285951	1.00816	0.953208	1.06627	0.776346	0.974483	146987	1243	145744	Septal Deviations/Turbinate Hypertrophy	respiratory
470	-0.00563401	0.0198612	0.994382	0.956417	1.03385	0.776664	0.974483	266023	2568	263455	Coma	neurological
348.7	-0.0185172	0.0659276	0.981653	0.862661	1.11706	0.778808	0.975761	266277	231	266046	Secondary malignant neoplasm of liver	neoplasms
198.4	-0.0056486	0.0206111	0.994367	0.954998	1.03536	0.784041	0.977632	258739	2393	256346	Ventricular fibrillation and flutter	circulatory system
427.41	0.0180729	0.0663409	1.01824	0.894086	1.15963	0.785296	0.977632	247550	227	247323	Nontoxic multinodular goiter	endocrine/metabolic
241.2	-0.0129467	0.0484868	0.987137	0.897646	1.08555	0.789457	0.977632	260911	430	260481	Contusion	injuries & poisonings
916	-0.00907982	0.0341214	0.990961	0.926857	1.0595	0.790159	0.977632	280744	865	279879	Kidney replaced by transpant	genitourinary
587	-0.0172031	0.0650805	0.982944	0.865231	1.11667	0.791521	0.977632	256751	237	256514	Transient cerebral ischemia	circulatory system
433.31	-0.00732088	0.0277386	0.992706	0.940177	1.04817	0.791839	0.977632	270455	1315	269140	Cystitis and urethritis	genitourinary
592	-0.00615929	0.0233596	0.99386	0.949383	1.04042	0.792032	0.977632	251930	1859	250071	Neoplasm of unspecified nature of digestive system	neoplasms
158	-0.0112496	0.0428064	0.988813	0.909238	1.07535	0.792702	0.977632	262217	549	261668	Lymphoid leukemia, chronic	neoplasms
204.12	0.0121036	0.0461515	1.01218	0.924639	1.108	0.793123	0.977632	276701	472	276229	Peripheral or central vertigo	sense organs
386.2	-0.0154	0.0587358	0.984718	0.877639	1.10486	0.793174	0.977632	273273	292	272981	Other symptoms involving abdomen and pelvis	digestive
579	0.00829948	0.0317024	1.00833	0.947587	1.07297	0.793481	0.977632	255351	1003	254348	Disorders of external ear	sense organs
380	-0.0141138	0.0550631	0.985985	0.885117	1.09835	0.797703	0.977632	280880	332	280548	Uveitis, noninfectious or NOS	sense organs
371.1	-0.0160315	0.0625857	0.984096	0.870492	1.11253	0.797833	0.977632	273472	257	273215	Other signs and symptoms in breast	genitourinary
613.7	-0.012988	0.051341	0.987096	0.892602	1.09159	0.800287	0.977632	280570	385	280185	Disorders of esophageal motility	digestive
530.5	-0.0117715	0.0473051	0.988298	0.900786	1.08431	0.803484	0.977632	237233	451	236782	Congenital coagulation defects	hematopoietic
286.1	-0.0145155	0.0587976	0.985589	0.878309	1.10597	0.805007	0.977632	278311	291	278020	Renal failure NOS	genitourinary
585.2	0.00827398	0.033552	1.00831	0.944134	1.07684	0.805216	0.977632	257409	895	256514	Amblyopia	sense organs
368.1	0.0128504	0.0526502	1.01293	0.913619	1.12304	0.807175	0.977632	277215	363	276852	Nephritis; nephrosis; renal sclerosis	genitourinary
580	0.00723569	0.0298135	1.00726	0.950091	1.06787	0.808239	0.977632	257649	1135	256514	Psoriatic arthropathy	dermatologic
696.42	-0.0109402	0.0451551	0.989119	0.905342	1.08065	0.808563	0.977632	266405	493	265912	Viral Enteritis	infectious diseases
8.6	-0.0110129	0.0456718	0.989048	0.90436	1.08167	0.809454	0.977632	278024	482	277542	Disorders of lacrimal system	sense organs
375	0.00656442	0.0272268	1.00659	0.954279	1.06176	0.809477	0.977632	275886	1365	274521	Cardiac arrest and ventricular fibrillation	circulatory system
427.4	-0.0109592	0.0458967	0.989101	0.90401	1.0822	0.811276	0.977632	247799	476	247323	Fracture of humerus	injuries & poisonings
803.1	0.00739726	0.0310492	1.00742	0.947946	1.07064	0.811693	0.977632	264766	1048	263718	Lipoma of skin and subcutaneous tissue	neoplasms
214.1	0.00475404	0.019968	1.00477	0.966202	1.04487	0.811817	0.977632	277777	2538	275239	Hemoptysis	respiratory
516.1	0.00672472	0.0284031	1.00675	0.952234	1.06438	0.812843	0.977632	280891	1250	279641	Other disorders of biliary tract	digestive
575.8	-0.0087897	0.0373317	0.991249	0.92131	1.0665	0.813861	0.977632	263362	723	262639	Musculoskeletal symptoms referable to limbs	symptoms
771	-0.0103406	0.0441578	0.989713	0.907657	1.07919	0.81485	0.977632	281423	516	280907	Ankylosing spondylitis	musculoskeletal
715.2	-0.0150421	0.0642565	0.98507	0.868505	1.11728	0.814912	0.977632	272252	243	272009	Disturbances in tooth eruption	digestive
520.2	0.00658365	0.0281366	1.00661	0.952597	1.06368	0.814994	0.977632	273398	1276	272122	Hematuria	genitourinary
593	-0.00247723	0.0106165	0.997526	0.976984	1.0185	0.815499	0.977632	259363	9292	250071	Obstruction of bile duct	digestive
575.2	0.00904859	0.0390353	1.00909	0.934766	1.08932	0.81669	0.977632	263298	659	262639	Facial nerve disorders [CN7]	neurological
352.2	-0.00969451	0.0420139	0.990352	0.912069	1.07536	0.817512	0.977632	267388	570	266818	Gout and other crystal arthropathies	endocrine/metabolic
274	0.0054299	0.0243632	1.00544	0.958562	1.05462	0.823634	0.982322	278948	1705	277243	Pneumonitis due to inhalation of food or vomitus	respiratory
501	-0.00877648	0.0393938	0.991262	0.917606	1.07083	0.8237	0.982322	262714	649	262065	Superficial cellulitis and abscess	dermatologic
681	-0.00966072	0.0443838	0.990386	0.907872	1.0804	0.827691	0.984844	279126	511	278615	Pancreatic cancer	neoplasms
157	-0.00770042	0.0355309	0.992329	0.925575	1.0639	0.828423	0.984844	262466	798	261668	Viremia, NOS	infectious diseases
79.9	-0.00674668	0.0314863	0.993276	0.933832	1.0565	0.830334	0.984844	277099	1016	276083	Rupture of synovium	musculoskeletal
727.5	-0.0131464	0.061843	0.98694	0.874278	1.11412	0.831657	0.984844	257750	264	257486	Erythematosquamous dermatosis	dermatologic
690	-0.00472171	0.0229356	0.995289	0.951539	1.04105	0.836894	0.984844	271813	1925	269888	Malignant neoplasm of kidney, except pelvis	neoplasms
189.11	0.00689841	0.0336778	1.00692	0.942604	1.07563	0.837701	0.984844	278228	889	277339	Blindness and low vision	sense organs
367.9	0.00948339	0.0470867	1.00953	0.920531	1.10713	0.840383	0.984844	276653	453	276200	Other disorders of peritoneum	digestive
568	0.00431264	0.0214564	1.00432	0.962962	1.04746	0.840703	0.984844	257297	2199	255098	Giant cell arteritis	circulatory system
446.5	-0.0110992	0.0553882	0.988962	0.887224	1.10237	0.841177	0.984844	270713	329	270384	Peripheral vascular disease	circulatory system
443	-0.00388784	0.0199064	0.99612	0.958004	1.03575	0.845154	0.984844	272948	2564	270384	Cancer of brain and nervous system	neoplasms
191.1	0.00861717	0.0442158	1.00865	0.924924	1.09997	0.84548	0.984844	279930	514	279416	Other disorders of bone and cartilage	musculoskeletal
733	-0.00694942	0.0359089	0.993075	0.925585	1.06549	0.846544	0.984844	265689	782	264907	Abnormal glucose	endocrine/metabolic
250.4	-0.00922738	0.047696	0.990815	0.902389	1.08791	0.846597	0.984844	257815	441	257374	Alteration of consciousness	mental disorders
291.8	-0.0120311	0.062202	0.988041	0.874638	1.11615	0.84663	0.984844	271822	260	271562	Diseases of pancreas	digestive
577	-0.00426033	0.0225981	0.995749	0.952608	1.04084	0.850464	0.984844	280262	1982	278280	Symptoms affecting skin	dermatologic
687	-0.00652972	0.0346664	0.993492	0.928231	1.06334	0.850595	0.984844	275483	838	274645	Ulcerative colitis	digestive
555.2	-0.00389547	0.0208963	0.996112	0.956139	1.03776	0.852116	0.984844	223607	2320	221287	Atrioventricular [AV] block	circulatory system
426.2	-0.0044573	0.0239805	0.995553	0.949843	1.04346	0.852545	0.984844	249085	1762	247323	Cardiac pacemaker in situ	circulatory system
426.91	0.00459209	0.024942	1.0046	0.956673	1.05493	0.853927	0.984844	248951	1628	247323	Primary/intrinsic cardiomyopathies	circulatory system
425.1	-0.00589273	0.0325361	0.994125	0.932709	1.05958	0.856278	0.984844	278269	952	277317	Chronic ulcer of leg or foot	dermatologic
707.2	-0.00600322	0.0333835	0.994015	0.931058	1.06123	0.857289	0.984844	278642	905	277737	Other arthropathies	musculoskeletal
716	0.0109834	0.0621642	1.01104	0.895067	1.14205	0.859756	0.984844	274503	260	274243	Parkinson's disease	neurological
332	-0.00539561	0.0308148	0.994619	0.936326	1.05654	0.861003	0.984844	267112	1066	266046	Secondary hypothyroidism	endocrine/metabolic
244.1	0.00638619	0.0370295	1.00641	0.935953	1.08216	0.863074	0.984844	261219	738	260481	Chronic liver disease and cirrhosis	digestive
571	-0.00326269	0.0192404	0.996743	0.959855	1.03505	0.865345	0.984844	270382	2740	267642	Cholesteatoma	sense organs
385.3	-0.00919744	0.0547342	0.990845	0.890053	1.10305	0.866553	0.984844	278666	335	278331	Other peripheral nerve disorders	neurological
351	0.00198063	0.0118413	1.00198	0.978996	1.02551	0.867161	0.984844	274196	7378	266818	Lymphoid leukemia	neoplasms
204.1	0.00719698	0.043448	1.00722	0.925002	1.09675	0.868436	0.984844	276762	533	276229	Gastroesophageal laceration-hemorrhage syndrome	digestive
530.7	0.0114318	0.0690236	1.0115	0.883511	1.15802	0.868455	0.984844	236993	211	236782	Calcaneal spur; Exostosis NOS	musculoskeletal
726.4	-0.00796396	0.0489572	0.992068	0.901299	1.09198	0.870777	0.984844	257907	421	257486	Alcoholic liver damage	mental disorders
317.11	-0.00633875	0.0391669	0.993681	0.920255	1.07297	0.871432	0.984844	267828	656	267172	Acute vascular insufficiency of intestine	circulatory system
441.1	0.0111509	0.0698684	1.01121	0.881801	1.15962	0.873197	0.984844	270590	206	270384	Disorders of other cranial nerves	neurological
352	0.00524373	0.0332539	1.00526	0.941828	1.07296	0.874703	0.984844	267729	911	266818	Major depressive disorder	mental disorders
296.22	-0.00177337	0.0113533	0.998228	0.976261	1.02069	0.875876	0.984844	262964	8038	254926	Excessive or frequent menstruation	genitourinary
626.12	-0.00218844	0.0142031	0.997814	0.97042	1.02598	0.877545	0.984844	132598	5305	127293	Inflammatory diseases of prostate	genitourinary
601	0.00413913	0.0272723	1.00415	0.951883	1.05928	0.879368	0.984844	104252	1361	102891	Acute gastritis	digestive
535.1	-0.00941323	0.062219	0.990631	0.876902	1.11911	0.879745	0.984844	239144	260	238884	Benign neoplasm of parathyroid gland	neoplasms
227.2	0.00929744	0.0618303	1.00934	0.894145	1.13938	0.880473	0.984844	280105	264	279841	Other dyschromia	dermatologic
694.2	0.00674175	0.0449552	1.00676	0.921854	1.0995	0.880792	0.984844	270386	498	269888	Other intestinal obstruction	digestive
560.4	-0.00348572	0.0232816	0.99652	0.95207	1.04305	0.880985	0.984844	223158	1871	221287	Peritoneal or intestinal adhesions	digestive
560.3	0.00632776	0.0423356	1.00635	0.926215	1.09341	0.881185	0.984844	221849	562	221287	Extrapyramidal disease and abnormal movement disorders	neurological
333	-0.00630696	0.0426367	0.993713	0.914047	1.08032	0.882403	0.984844	266600	554	266046	Cardiac pacemaker/device in situ	circulatory system
426.9	0.00345226	0.0239339	1.00346	0.957473	1.05165	0.88531	0.984844	249093	1770	247323	Chronic periodontitis	digestive
523.32	0.00578491	0.0401152	1.0058	0.92975	1.08807	0.885337	0.984844	272747	625	272122	Chronic pharyngitis and nasopharyngitis	respiratory
472	0.00587961	0.0413923	1.0059	0.927514	1.0909	0.887044	0.984844	264041	586	263455	Throat pain	respiratory
478	0.009588	0.0677033	1.00963	0.884168	1.1529	0.887382	0.984844	263674	219	263455	Renal failure	genitourinary
585	-0.00163752	0.0115933	0.998364	0.975934	1.02131	0.887675	0.984844	264316	7802	256514	Peptic ulcer (excl. esophageal)	digestive
531	-0.00203155	0.0146415	0.997971	0.969739	1.02702	0.889645	0.984844	278199	4779	273420	Depression	mental disorders
296.2	-0.00156845	0.0113345	0.998433	0.976497	1.02086	0.889941	0.984844	262992	8066	254926	Other open wound of head and face	injuries & poisonings
870.3	-0.00886585	0.0641391	0.991173	0.874086	1.12394	0.89006	0.984844	279932	244	279688	Endometrial hyperplasia	genitourinary
621	0.006135	0.0443846	1.00615	0.922325	1.0976	0.890064	0.984844	142816	513	142303	Shortness of breath	respiratory
512.7	-0.00215812	0.0158436	0.997844	0.967334	1.02932	0.891652	0.984844	273749	4065	269684	Manlignant and unknown neoplasms of brain and nervous system	neoplasms
191	0.00553195	0.0406638	1.00555	0.928516	1.08897	0.891789	0.984844	280024	608	279416	Other specified nonpsychotic and/or transient mental disorders	mental disorders
291	-0.00809846	0.06025	0.991934	0.881451	1.11627	0.893075	0.984844	271839	277	271562	Mitral valve disease	circulatory system
394.2	-0.00895191	0.0667225	0.991088	0.869597	1.12955	0.893271	0.984844	268788	226	268562	Disorders of tooth development	digestive
520	0.00369003	0.027739	1.0037	0.950585	1.05978	0.894172	0.984844	273435	1313	272122	Spinal stenosis	musculoskeletal
720	0.00251013	0.0191358	1.00251	0.96561	1.04083	0.895637	0.984844	275148	2779	272369	Cystic kidney disease	congenital anomalies
751.21	-0.00766975	0.0588958	0.99236	0.884172	1.11378	0.896388	0.984844	279917	290	279627	Calculus of ureter	genitourinary
594.3	0.00333514	0.0259916	1.00334	0.953508	1.05578	0.897899	0.984844	275666	1492	274174	Cancer of brain	neoplasms
191.11	-0.00577641	0.0454403	0.99424	0.909521	1.08685	0.898845	0.984844	279903	487	279416	Other disorders of prostate	genitourinary
602	-0.00456242	0.0365062	0.995448	0.926711	1.06928	0.900542	0.984844	103648	757	102891	Cataract	sense organs
366	0.00109609	0.00886114	1.0011	0.98386	1.01864	0.901555	0.984844	264149	14085	250064	Sciatica	symptoms
764	-0.00417703	0.0339429	0.995832	0.931738	1.06433	0.902059	0.984844	279257	875	278382	Other mental disorder	mental disorders
306	-0.0084764	0.069227	0.991559	0.86575	1.13565	0.902548	0.984844	255136	210	254926	Hyperpotassemia	endocrine/metabolic
276.13	-0.00423489	0.0361305	0.995774	0.927698	1.06885	0.906693	0.984844	266775	772	266003	Pathologic fracture	musculoskeletal
743.2	-0.00578207	0.0495545	0.994235	0.902211	1.09564	0.907113	0.984844	280899	410	280489	Regional enteritis	digestive
555.1	0.00324954	0.0283298	1.00325	0.949067	1.06054	0.90868	0.984844	222542	1255	221287	Decreased white blood cell count	hematopoietic
288.1	-0.00239463	0.021047	0.997608	0.957293	1.03962	0.909416	0.984844	274107	2289	271818	Neutropenia	hematopoietic
288.11	-0.00239463	0.021047	0.997608	0.957293	1.03962	0.909416	0.984844	274107	2289	271818	Injuries to the nervous system	injuries & poisonings
907	-0.00498123	0.0441943	0.995031	0.91247	1.08506	0.910259	0.984844	281630	514	281116	Other nondiabetic retinopathy	sense organs
362.3	0.00434667	0.038636	1.00436	0.931109	1.08336	0.910424	0.984844	267466	674	266792	Acute pharyngitis	respiratory
465.2	0.00476658	0.0438023	1.00478	0.922116	1.09485	0.913345	0.984844	279641	524	279117	Gastric ulcer	digestive
531.2	-0.00206866	0.0194278	0.997933	0.960649	1.03667	0.915202	0.984844	276111	2691	273420	Anemia of chronic disease	hematopoietic
285.2	-0.00469964	0.0442936	0.995311	0.912549	1.08558	0.915501	0.984844	256177	513	255664	Disorders involving the immune mechanism	endocrine/metabolic
279	0.00750457	0.0708998	1.00753	0.876817	1.15774	0.915703	0.984844	281563	200	281363	Disorders of adrenal glands	endocrine/metabolic
255	-0.00531191	0.0504006	0.994702	0.901139	1.09798	0.916063	0.984844	277069	396	276673	Other derangement of joint	musculoskeletal
742.9	-0.00564667	0.0538712	0.994369	0.894731	1.1051	0.91652	0.984844	276610	346	276264	Hyperparathyroidism	endocrine/metabolic
252.1	0.00434705	0.0419351	1.00436	0.925109	1.09039	0.917438	0.984844	277248	575	276673	Inflammatory bowel disease and other gastroenteritis and colitis	digestive
555	0.00181539	0.0175277	1.00182	0.967985	1.03683	0.917509	0.984844	224598	3311	221287	Uterine/Uterovaginal prolapse	genitourinary
618.2	0.0018677	0.0183047	1.00187	0.966563	1.03847	0.918729	0.984844	145288	3077	142211	Lung disease due to external agents	respiratory
500	-0.00573769	0.0570741	0.994279	0.889051	1.11196	0.919923	0.984844	262373	308	262065	Chronic prostatitis	genitourinary
601.12	0.00405066	0.0414184	1.00406	0.925771	1.08897	0.922092	0.984844	103476	585	102891	Cerebral aneurysm	circulatory system
433.5	0.00606058	0.0620504	1.00608	0.890871	1.13619	0.922193	0.984844	269401	261	269140	Placenta previa and abruptio placenta	pregnancy complications
635.3	0.00386815	0.0408248	1.00388	0.92668	1.0875	0.924514	0.984844	149410	631	148779	Secondary malignant neoplasm of digestive systems	neoplasms
198.3	0.00256107	0.0276859	1.00256	0.949612	1.05847	0.926297	0.984844	257667	1321	256346	Seborrheic dermatitis	dermatologic
690.1	-0.00211385	0.0229991	0.997888	0.953905	1.0439	0.92677	0.984844	271802	1914	269888	Rash and other nonspecific skin eruption	dermatologic
687.1	0.0027639	0.0302187	1.00277	0.945101	1.06395	0.927125	0.984844	275748	1103	274645	Other disorders of eyelids	sense organs
374	-0.00185771	0.0203599	0.998144	0.959098	1.03878	0.927299	0.984844	275668	2453	273215	Peritoneal adhesions (postoperative) (postinfection)	digestive
568.1	-0.00198889	0.022079	0.998013	0.955746	1.04215	0.928223	0.984844	257174	2076	255098	Secondary malignancy of respiratory organs	neoplasms
198.2	0.00196684	0.0224041	1.00197	0.958923	1.04695	0.930044	0.984844	258368	2022	256346	Candidiasis	infectious diseases
112	0.00272711	0.0315136	1.00273	0.942671	1.06662	0.931039	0.984844	279688	1015	278673	Dermatitis due to solar radiation	dermatologic
938	-0.00535633	0.0627832	0.994658	0.879493	1.1249	0.932011	0.984844	276748	255	276493	Disorders of parathyroid gland	endocrine/metabolic
252	0.00329879	0.0399005	1.0033	0.927832	1.08492	0.93411	0.984844	277308	635	276673	Disorders of bilirubin excretion	endocrine/metabolic
277.4	0.0054718	0.0663451	1.00549	0.882883	1.14512	0.934269	0.984844	280080	228	279852	Prolapse of vaginal vault after hysterectomy	genitourinary
618.5	0.00489938	0.059948	1.00491	0.893511	1.1302	0.934864	0.984844	142492	281	142211	Retinal detachments and defects	sense organs
361	0.00307239	0.0388684	1.00308	0.9295	1.08248	0.936996	0.98574	267460	666	266794	Cholangitis	digestive
575.1	-0.00359852	0.0478787	0.996408	0.907158	1.09444	0.940088	0.98574	263077	438	262639	Congenital anomalies of limbs	congenital anomalies
755	-0.00453235	0.0604534	0.995478	0.884247	1.1207	0.940237	0.98574	280673	275	280398	Pathological, developmental or recurrent dislocation	musculoskeletal
742.2	-0.00449655	0.0603249	0.995514	0.884501	1.12046	0.940582	0.98574	276540	276	276264	Early or threatened labor; hemorrhage in early pregnancy	pregnancy complications
636	-0.00208865	0.0286278	0.997914	0.943463	1.05551	0.941839	0.98574	150091	1312	148779	Phlebitis and thrombophlebitis	circulatory system
451	0.00261818	0.0363214	1.00262	0.933728	1.0766	0.942535	0.98574	255512	762	254750	Pneumonia	respiratory
480	0.000794904	0.0114521	1.0008	0.978582	1.02351	0.944662	0.98612	272246	7948	264298	Abnormal sputum	respiratory
516	0.00187156	0.0279223	1.00187	0.948517	1.05823	0.94656	0.98612	280935	1294	279641	Other disorders of the kidney and ureters	genitourinary
586	-0.00139311	0.0209782	0.998608	0.958381	1.04052	0.947053	0.98612	258819	2305	256514	Infection of the eye	sense organs
369	0.00348355	0.0531628	1.00349	0.904192	1.11369	0.947755	0.98612	273571	356	273215	Cervicalgia	symptoms
761	0.00247383	0.0383645	1.00248	0.929862	1.08076	0.948586	0.98612	281299	684	280615	Primary biliary cirrhosis	digestive
571.6	-0.00439106	0.0706366	0.995619	0.866896	1.14345	0.950432	0.986713	267844	202	267642	Cervicitis and endocervicitis	genitourinary
614.51	-0.00232673	0.0384582	0.997676	0.925239	1.07578	0.951757	0.986713	145997	682	145315	Vertiginous syndromes and other disorders of vestibular system	sense organs
386	-0.00176053	0.0300166	0.998241	0.941207	1.05873	0.953229	0.986713	274101	1120	272981	Synoviopathy	musculoskeletal
726.2	-0.00319939	0.0554552	0.996806	0.894143	1.11126	0.953993	0.986713	257813	327	257486	Mineral deficiency NEC	endocrine/metabolic
262	-0.00381667	0.0700731	0.996191	0.868353	1.14285	0.956563	0.986713	275889	205	275684	Gingival and periodontal diseases	digestive
523	-0.00167131	0.0310083	0.99833	0.939463	1.06089	0.957016	0.986713	273170	1048	272122	Scar conditions and fibrosis of skin	dermatologic
701.2	0.00143974	0.0267789	1.00144	0.950235	1.05541	0.957123	0.986713	277386	1408	275978	Anorexia	endocrine/metabolic
260.6	-0.00214806	0.0425889	0.997854	0.917942	1.08472	0.959774	0.987507	276239	555	275684	First degree AV block	circulatory system
426.21	-0.00172433	0.0354436	0.998277	0.931283	1.07009	0.961198	0.987507	248124	801	247323	Postoperative infection	infectious diseases
80	-0.000935314	0.0192812	0.999065	0.962015	1.03754	0.96131	0.987507	277259	2728	274531	Epiphora	sense organs
375.2	0.00180873	0.0430425	1.00181	0.920763	1.08999	0.966481	0.988233	275066	545	274521	Articular cartilage disorder	musculoskeletal
742.8	-0.00282206	0.068016	0.997182	0.872728	1.13938	0.966904	0.988233	276481	217	276264	Other specified gastritis	digestive
535.8	-0.00056939	0.0137633	0.999431	0.972831	1.02676	0.967001	0.988233	244325	5441	238884	Calculus of kidney	genitourinary
594.1	0.000799656	0.020937	1.0008	0.960563	1.04272	0.969533	0.988233	276484	2310	274174	Mood disorders	mental disorders
296	-0.000406371	0.0110887	0.999594	0.978103	1.02156	0.970766	0.988233	263365	8439	254926	Postinflammatory pulmonary fibrosis	respiratory
502	-0.00126416	0.0354305	0.998737	0.931735	1.07056	0.971538	0.988233	262869	804	262065	Congenital anomalies of female genital organs	congenital anomalies
751.11	-0.00245073	0.0697043	0.997552	0.870168	1.14358	0.971953	0.988233	152499	207	152292	Anemia in neoplastic disease	hematopoietic
285.22	0.00208773	0.0604685	1.00209	0.890094	1.12818	0.972458	0.988233	255939	275	255664	Suppurative and unspecified otitis media	sense organs
381.11	-0.00156177	0.0454164	0.998439	0.913405	1.09139	0.972568	0.988233	278818	487	278331	Other inflammatory spondylopathies	musculoskeletal
715	0.00105076	0.0315302	1.00105	0.941061	1.06487	0.973415	0.988233	273022	1013	272009	Symptoms and disorders of the joints	musculoskeletal
741	0.000699616	0.0229037	1.0007	0.956771	1.04665	0.975632	0.988313	278190	1926	276264	Ulceration of the lower GI tract	digestive
556	0.00115045	0.0378834	1.00115	0.929508	1.07832	0.975773	0.988313	221987	700	221287	Diaphragmatic hernia	digestive
550.2	0.000177899	0.00769592	1.00018	0.985205	1.01538	0.981558	0.993011	260653	18441	242212	Disorders of the pituitary gland and its hypothalamic control	endocrine/metabolic
253	-0.000713031	0.0448837	0.999287	0.915135	1.09118	0.987325	0.995715	277172	499	276673	Perforation of tympanic membrane	sense organs
384.4	-0.000679609	0.0439085	0.999321	0.916917	1.08913	0.987651	0.995715	278852	521	278331	Femoral hernia	digestive
550.3	-0.000839619	0.0543574	0.999161	0.898186	1.11149	0.987676	0.995715	242554	342	242212	Bronchopneumonia and lung abscess	respiratory
480.5	-0.000700584	0.0578934	0.9993	0.892107	1.11937	0.990345	0.997246	264598	300	264298	Personality disorders	mental disorders
301	-0.000478603	0.0649441	0.999522	0.880059	1.1352	0.99412	0.998145	255164	238	254926	Cardiomyopathy	circulatory system
425	0.000213889	0.0321457	1.00021	0.93914	1.06526	0.994691	0.998145	278292	975	277317	Umbilical hernia	digestive
550.4	-8.11773e-05	0.0209034	0.999919	0.95978	1.04174	0.996901	0.999206	244537	2325	242212	Derangement of joint, non-traumatic	musculoskeletal
742	-3.2477e-05	0.0318771	0.999968	0.939403	1.06444	0.999187	0.999484	277255	991	276264	Intestinal obstruction without mention of hernia	digestive
560	-1.25113e-05	0.0193322	0.999987	0.962806	1.0386	0.999484	0.999484	224011	2724	221287	Intestinal obstruction without mention of hernia	digestive
