# Supplementary material for: Associations of genetically predicted fatty acid levels across the phenome: A mendelian randomisation study
Source: PLoS Med. 2022 Dec 29;19(12):e1004141. doi: 10.1371/journal.pmed.1004141 (PMC9799317; doi:10.1371/journal.pmed.1004141)
Supplement: S8 Table — (XLSX) [file pmed.1004141.s009.xlsx]

## Sheet: Sheet1
Supplementary Table 8: Phenome-wide association study results of monounsaturated fatty acids (MUFA) genetic risk score.
Phecode	Beta	SE	OR	Lower 95% CI	Upper 95% CI	P-value	5% FDR P-value	N total	N cases	N controls	Phenotype	Category
272.1	0.158063	0.00729172	1.17124	1.15462	1.1881	3.37362e-104	2.06508e-101	258402	21560	236842	Hyperlipidemia	endocrine/metabolic
272	0.157767	0.00728338	1.17089	1.1543	1.18773	4.76373e-104	2.06508e-101	258457	21615	236842	Disorders of lipoid metabolism	endocrine/metabolic
272.11	0.157861	0.00753881	1.171	1.15383	1.18843	2.32806e-97	6.7281e-95	256856	20014	236842	Hypercholesterolemia	endocrine/metabolic
411	0.0577262	0.00722077	1.05942	1.04454	1.07452	1.30134e-15	2.82066e-13	267204	22242	244962	Ischemic Heart Disease	circulatory system
411.4	0.0621659	0.0087217	1.06414	1.0461	1.08249	1.02037e-12	1.76932e-10	259740	14778	244962	Coronary atherosclerosis	circulatory system
411.3	0.0679742	0.0100488	1.07034	1.04946	1.09163	1.3388e-11	1.93456e-09	255699	10737	244962	Angina pectoris	circulatory system
411.8	0.0564762	0.0106802	1.0581	1.03618	1.08048	1.23706e-07	1.53218e-05	254483	9521	244962	Other chronic ischemic heart disease, unspecified	circulatory system
401	0.0275718	0.00536289	1.02796	1.01721	1.03882	2.72951e-07	2.9581e-05	237784	47166	190618	Hypertension	circulatory system
401.1	0.0274894	0.00537061	1.02787	1.01711	1.03875	3.07998e-07	2.96705e-05	237611	46993	190618	Essential hypertension	circulatory system
411.2	0.0615415	0.0132348	1.06347	1.03624	1.09142	3.31947e-06	0.000287798	250999	6037	244962	Myocardial infarction	circulatory system
218	0.0586839	0.0132732	1.06044	1.03321	1.08839	9.81319e-06	0.000773458	141363	5906	135457	Benign neoplasm of uterus	neoplasms
411.1	0.0787019	0.0180402	1.08188	1.0443	1.12082	1.28534e-05	0.000928657	248127	3165	244962	Unstable angina (intermediate coronary syndrome)	circulatory system
218.1	0.0580251	0.013422	1.05974	1.03223	1.08799	1.53824e-05	0.00102589	141227	5770	135457	Uterine leiomyoma	neoplasms
274.1	0.0928029	0.0262584	1.09725	1.0422	1.15519	0.000408985	0.0253279	278711	1468	277243	Gout	endocrine/metabolic
634	-0.0772878	0.0264784	0.925623	0.878812	0.974928	0.00351262	0.20303	150267	1488	148779	Miscarriage; stillbirth	pregnancy complications
335	-0.0934254	0.0334013	0.910806	0.85309	0.972427	0.00515706	0.277128	266947	901	266046	Multiple sclerosis	neurological
274	0.0677871	0.0243828	1.07014	1.0202	1.12252	0.00543388	0.277128	278948	1705	277243	Gout and other crystal arthropathies	endocrine/metabolic
528.5	0.13816	0.0504724	1.14816	1.04002	1.26755	0.00619384	0.298337	278155	392	277763	Diseases of lips	digestive
740	-0.0174458	0.00655097	0.982706	0.970169	0.995404	0.00774288	0.331905	256840	26744	230096	Osteoarthrosis	musculoskeletal
740.1	-0.0187013	0.007056	0.981472	0.967993	0.99514	0.00803921	0.331905	252672	22576	230096	Osteoarthritis; localized	musculoskeletal
473	0.0652761	0.0252188	1.06745	1.01597	1.12154	0.00964267	0.380009	265039	1584	263455	Diseases of the larynx and vocal cords	respiratory
395	0.0400324	0.0156631	1.04084	1.00938	1.07329	0.0105932	0.399319	272756	4194	268562	Heart valve disorders	circulatory system
714	0.0544676	0.0216713	1.05598	1.01206	1.1018	0.0119591	0.418467	274163	2154	272009	Rheumatoid arthritis and other inflammatory polyarthropathies	musculoskeletal
475	-0.0644041	0.025657	0.937626	0.891642	0.985982	0.0120665	0.418467	264987	1532	263455	Chronic sinusitis	respiratory
428	0.0434285	0.0174382	1.04439	1.00929	1.0807	0.0127592	0.425471	276823	3379	273444	Congestive heart failure; nonhypertensive	circulatory system
359	-0.163787	0.0681018	0.848923	0.742848	0.970145	0.0161714	0.499735	279294	217	279077	Muscular dystrophies and other myopathies	neurological
395.1	0.0574809	0.023945	1.05917	1.01061	1.11006	0.0163709	0.499735	270330	1768	268562	Nonrheumatic mitral valve disorders	circulatory system
428.2	0.0481478	0.020121	1.04933	1.00875	1.09153	0.0167155	0.499735	275968	2524	273444	Heart failure NOS	circulatory system
535.6	-0.035159	0.0148332	0.965452	0.937788	0.993932	0.0177743	0.513678	243555	4671	238884	Duodenitis	digestive
414	0.0615352	0.0264961	1.06347	1.00965	1.12015	0.0202103	0.556213	246416	1454	244962	Other forms of chronic heart disease	circulatory system
947	0.145461	0.0627925	1.15657	1.02264	1.30804	0.0205292	0.556213	276746	253	276493	Urticaria	dermatologic
603	-0.0780165	0.0342042	0.924949	0.864974	0.989083	0.0225541	0.579722	107469	866	106603	Other disorders of testis	genitourinary
165.1	-0.0467909	0.0205415	0.954287	0.91663	0.993491	0.0227342	0.579722	280062	2416	277646	Cancer of bronchus; lung	neoplasms
603.1	-0.0798954	0.0354024	0.923213	0.861326	0.989547	0.0240219	0.595058	107411	808	106603	Hydrocele	genitourinary
714.1	0.0502212	0.0228843	1.0515	1.00538	1.09974	0.0281942	0.669049	273939	1930	272009	Rheumatoid arthritis	musculoskeletal
293	0.0638335	0.0292651	1.06591	1.0065	1.12884	0.0291672	0.669049	280223	1173	279050	Symptoms involving head and neck	mental disorders
411.9	0.0709967	0.0325807	1.07358	1.00717	1.14437	0.0293239	0.669049	245918	956	244962	Other acute and subacute forms of ischemic heart disease	circulatory system
717	0.0736958	0.0340243	1.07648	1.00703	1.15071	0.0303132	0.670171	280564	876	279688	Polymyalgia Rheumatica	musculoskeletal
528	0.0629636	0.0291753	1.06499	1.0058	1.12766	0.0309191	0.670171	278942	1179	277763	Diseases of the oral soft tissues, excluding lesions specific for gingiva and tongue	digestive
871	-0.0950938	0.045744	0.909288	0.831312	0.994577	0.0376332	0.769668	280170	482	279688	Open wounds of extremities	injuries & poisonings
558	0.0225275	0.0108372	1.02278	1.00129	1.04474	0.0376431	0.769668	230177	8890	221287	Noninfectious gastroenteritis	digestive
442.1	0.0621443	0.0300332	1.06412	1.00329	1.12863	0.0385285	0.769668	271510	1126	270384	Aortic aneurysm	circulatory system
440.2	0.0842724	0.0408772	1.08793	1.00416	1.17867	0.0392459	0.769668	270988	604	270384	Atherosclerosis of the extremities	circulatory system
577.2	0.107794	0.0526373	1.11382	1.00464	1.23487	0.0405728	0.769668	278641	361	278280	Chronic pancreatitis	digestive
394	0.0489597	0.0240505	1.05018	1.00182	1.10087	0.0417804	0.769668	270316	1754	268562	Rheumatic disease of the heart valves	circulatory system
155	-0.0951247	0.0472138	0.909259	0.828895	0.997416	0.0439292	0.769668	262121	453	261668	Cancer of liver and intrahepatic bile duct	neoplasms
474.1	0.110771	0.0552877	1.11714	1.00241	1.245	0.0451194	0.769668	263780	325	263455	Acute tonsillitis	respiratory
276.6	-0.0931662	0.0465516	0.911042	0.831598	0.998075	0.0453543	0.769668	266469	466	266003	Fluid overload	endocrine/metabolic
514	0.0466809	0.0235433	1.04779	1.00054	1.09727	0.047393	0.769668	279858	1825	278033	Abnormal findings examination of lungs	respiratory
53	0.116953	0.0595305	1.12407	1.00028	1.26318	0.049462	0.769668	276366	283	276083	Herpes zoster	infectious diseases
627.3	-0.076619	0.0390319	0.926243	0.858027	0.999882	0.0496481	0.769668	127957	664	127293	Postmenopausal atrophic vaginitis	genitourinary
965	-0.0366401	0.018681	0.964023	0.929365	0.999974	0.0498373	0.769668	248053	2917	245136	Poisoning by analgesics, antipyretics, and antirheumatics	injuries & poisonings
442	0.0518932	0.026462	1.05326	1.00003	1.10933	0.0498738	0.769668	271835	1451	270384	Other aneurysm	circulatory system
476	-0.079748	0.0407319	0.923349	0.852501	1.00009	0.0502447	0.769668	264061	606	263455	Allergic rhinitis	respiratory
530.13	-0.0386541	0.0197622	0.962083	0.925531	1.00008	0.0504693	0.769668	239393	2611	236782	Barrett's esophagus	digestive
344	-0.0976833	0.0499698	0.906936	0.822323	1.00026	0.050601	0.769668	266449	403	266046	Other paralytic syndromes	neurological
574.11	-0.0617072	0.0319484	0.940158	0.883093	1.00091	0.0534258	0.770788	263626	987	262639	Cholelithiasis with acute cholecystitis	digestive
634.1	-0.0800861	0.0416136	0.923037	0.850741	1.00148	0.0542897	0.770788	149368	589	148779	Missed abortion/Hydatidiform mole	pregnancy complications
800.1	-0.0567245	0.0295323	0.944854	0.891717	1.00116	0.0547616	0.770788	264882	1164	263718	Fracture of neck of femur	injuries & poisonings
396	-0.066379	0.0347282	0.935776	0.874201	1.00169	0.055955	0.770788	269398	836	268562	Abnormal heart sounds	circulatory system
41.2	-0.0609918	0.0319145	0.940831	0.883784	1.00156	0.0559917	0.770788	265497	989	264508	Streptococcus infection	infectious diseases
600	-0.0223712	0.0117067	0.977877	0.955695	1.00057	0.0560088	0.770788	111162	8271	102891	Hyperplasia of prostate	genitourinary
531.4	-0.113154	0.0604531	0.893013	0.793232	1.00535	0.0612398	0.820829	273696	276	273420	Peptic ulcer, site unspecified	digestive
477	0.0480105	0.0257013	1.04918	0.99764	1.10339	0.0617598	0.820829	264984	1529	263455	Epistaxis or throat hemorrhage	respiratory
689	-0.0312359	0.0167679	0.969247	0.937911	1.00163	0.0624853	0.820829	277779	3619	274160	Disorder of skin and subcutaneous tissue NOS	dermatologic
530.2	0.068919	0.0372156	1.07135	0.995986	1.15242	0.0640426	0.82873	237508	726	236782	Esophageal bleeding (varices/hemorrhage)	digestive
610.8	0.0953669	0.0522215	1.10006	0.993039	1.21862	0.0678205	0.850171	147740	367	147373	Other specified benign mammary dysplasias	genitourinary
703.1	0.0774681	0.042556	1.08055	0.994078	1.17454	0.068701	0.850171	280793	553	280240	Ingrowing nail	dermatologic
743.21	-0.128691	0.0707338	0.879245	0.765423	1.00999	0.0688539	0.850171	280691	202	280489	Pathologic fracture of vertebrae	musculoskeletal
574	-0.0190542	0.0105489	0.981126	0.961049	1.00162	0.0708759	0.850171	272014	9375	262639	Cholelithiasis and cholecystitis	digestive
442.11	0.0655584	0.0364297	1.06776	0.994175	1.14678	0.0719254	0.850171	271150	766	270384	Abdominal aortic aneurysm	circulatory system
440	0.0647325	0.0359771	1.06687	0.994235	1.14482	0.0719757	0.850171	271165	781	270384	Atherosclerosis	circulatory system
348	0.0886204	0.0494514	1.09267	0.991732	1.20387	0.0731217	0.850171	266455	409	266046	Other conditions of brain	neurological
575.9	-0.1158	0.0648849	0.890654	0.784294	1.01144	0.0743114	0.850171	262878	239	262639	Nonspecific abnormal findings on radiological and other examination of biliary tract	digestive
569.2	0.095763	0.0537338	1.1005	0.990492	1.22272	0.0747207	0.850171	255445	347	255098	Gastrointestinal complications	digestive
379.2	0.0759739	0.0427448	1.07893	0.992226	1.17322	0.0755054	0.850171	275070	549	274521	Disorders of vitreous body	sense organs
416	0.0407923	0.0231791	1.04164	0.995373	1.09005	0.0784293	0.865411	277277	1888	275389	Cardiomegaly	circulatory system
569	0.03357	0.0191265	1.03414	0.99609	1.07364	0.0792331	0.865411	257870	2772	255098	Other disorders of intestine	digestive
740.11	-0.0209758	0.0120192	0.979243	0.956444	1.00258	0.0809507	0.865411	237325	7229	230096	Osteoarthrosis, localized, primary	musculoskeletal
540.11	-0.0987131	0.0567475	0.906003	0.810636	1.01259	0.081944	0.865411	280923	313	280610	Acute appendicitis	digestive
189	0.0328074	0.0188935	1.03335	0.995786	1.07233	0.082486	0.865411	280202	2863	277339	Cancer of urinary organs (incl. kidney and bladder)	neoplasms
571.5	0.0399657	0.023043	1.04078	0.994816	1.08886	0.0828478	0.865411	269542	1900	267642	Other chronic nonalcoholic liver disease	digestive
560.3	-0.0729521	0.0423741	0.929645	0.855556	1.01015	0.0851381	0.867154	221849	562	221287	Peritoneal or intestinal adhesions	digestive
596	-0.0220442	0.012836	0.978197	0.953894	1.00312	0.0859121	0.867154	273026	6285	266741	Other disorders of bladder	genitourinary
510	0.0666513	0.0388754	1.06892	0.990502	1.15355	0.0864396	0.867154	280746	665	280081	Other diseases of lung	respiratory
184.2	-0.116203	0.0679012	0.890294	0.779356	1.01702	0.0870155	0.867154	134210	218	133992	Cancer of other female genital organs (excluding uterus and ovary)	neoplasms
198.6	-0.0371966	0.0219717	0.963487	0.922876	1.00588	0.0904684	0.884856	258452	2106	256346	Secondary malignancy of bone	neoplasms
394.7	0.112015	0.0663955	1.11853	0.982045	1.27398	0.0915868	0.884856	268790	228	268562	Disease of tricuspid valve	circulatory system
585.32	-0.0776888	0.0461483	0.925252	0.845237	1.01284	0.0922861	0.884856	256987	473	256514	End stage renal disease	genitourinary
530.9	-0.0470174	0.0281328	0.954071	0.902888	1.00816	0.0946696	0.884856	238059	1277	236782	Heartburn	digestive
433	-0.0238732	0.014297	0.976409	0.949429	1.00416	0.0949585	0.884856	274196	5056	269140	Cerebrovascular disease	circulatory system
750.1	-0.110804	0.0666494	0.895114	0.7855	1.02002	0.096415	0.884856	279854	227	279627	Upper gastrointestinal congenital anomalies	congenital anomalies
967	0.103087	0.062131	1.10859	0.981486	1.25215	0.0970792	0.884856	245395	259	245136	Adverse effects of sedatives or other central nervous system depressants and anesthetics	injuries & poisonings
362.2	0.0388084	0.0234819	1.03957	0.992811	1.08853	0.0983936	0.884856	268641	1849	266792	Degeneration of macula and posterior pole of retina	sense organs
41	-0.0230826	0.01398	0.977182	0.95077	1.00433	0.0987161	0.884856	269755	5247	264508	Bacterial infection NOS	infectious diseases
501	-0.0649376	0.0394855	0.937126	0.867337	1.01253	0.100054	0.884856	262714	649	262065	Pneumonitis due to inhalation of food or vomitus	respiratory
788	-0.0211975	0.0129346	0.979026	0.954518	1.00416	0.101251	0.884856	276155	6160	269995	Syncope and collapse	symptoms
278.1	-0.0186514	0.0114382	0.981521	0.959762	1.00377	0.102969	0.884856	269486	7888	261598	Obesity	endocrine/metabolic
591	-0.017455	0.0107745	0.982696	0.962162	1.00367	0.105227	0.884856	259097	9026	250071	Urinary tract infection	genitourinary
626.1	0.0183134	0.0113108	1.01848	0.996152	1.04131	0.105424	0.884856	135775	8482	127293	Irregular menstrual cycle/bleeding	genitourinary
574.3	-0.0397585	0.0246312	0.961021	0.915729	1.00855	0.106494	0.884856	264303	1664	262639	Cholecystitis without cholelithiasis	digestive
362.29	0.037814	0.0235007	1.03854	0.991787	1.08749	0.107604	0.884856	268638	1846	266792	Macular degeneration (senile) of retina NOS	sense organs
277	-0.0775864	0.0482877	0.925347	0.841787	1.0172	0.108109	0.884856	280284	432	279852	Other disorders of metabolism	endocrine/metabolic
287.31	-0.091817	0.0571701	0.912272	0.81557	1.02044	0.108267	0.884856	278328	308	278020	Primary thrombocytopenia	hematopoietic
378.1	0.0800027	0.0499062	1.08329	0.982346	1.19461	0.108921	0.884856	274922	401	274521	Strabismus (not specified as paralytic)	sense organs
276.5	-0.0343764	0.0215379	0.966208	0.92627	1.00787	0.110468	0.884856	268193	2190	266003	Hypovolemia	endocrine/metabolic
594.1	0.0333818	0.0209285	1.03395	0.992392	1.07724	0.110703	0.884856	276484	2310	274174	Calculus of kidney	genitourinary
379	0.048479	0.0305527	1.04967	0.988662	1.11445	0.112573	0.884856	275599	1078	274521	Other disorders of eye	sense organs
70.4	-0.111576	0.0704718	0.894423	0.779036	1.0269	0.11336	0.884856	276286	203	276083	Chronic hepatitis	infectious diseases
642	0.064823	0.0410356	1.06697	0.984516	1.15633	0.11418	0.884856	153250	599	152651	Hypertension complicating pregnancy, childbirth, and the puerperium	pregnancy complications
427.1	0.0330944	0.0210224	1.03365	0.991924	1.07713	0.11543	0.884856	249614	2291	247323	Paroxysmal tachycardia, unspecified	circulatory system
550.1	0.107981	0.0686373	1.11403	0.973804	1.27444	0.11567	0.884856	242426	214	242212	Inguinal hernia	digestive
348.7	-0.103763	0.0660787	0.901439	0.791936	1.02608	0.116348	0.884856	266277	231	266046	Coma	neurological
528.1	0.089139	0.0569912	1.09323	0.977691	1.22243	0.117798	0.888092	278071	308	277763	Stomatitis and mucositis	digestive
604.3	-0.0729396	0.0471184	0.929657	0.847648	1.0196	0.121621	0.89259	107058	455	106603	Peyronie's disease	genitourinary
428.1	0.0434176	0.0282196	1.04437	0.988179	1.10376	0.123911	0.89259	274717	1273	273444	Congestive heart failure (CHF) NOS	circulatory system
738	-0.0444348	0.0289131	0.956538	0.90384	1.01231	0.124333	0.89259	268692	1207	267485	Other acquired musculoskeletal deformity	musculoskeletal
278	-0.0174621	0.0113815	0.982689	0.961011	1.00486	0.124967	0.89259	269567	7969	261598	Overweight, obesity and other hyperalimentation	endocrine/metabolic
287.3	-0.0446152	0.0290913	0.956365	0.903361	1.01248	0.125121	0.89259	279213	1193	278020	Thrombocytopenia	hematopoietic
550.5	-0.0326554	0.0213073	0.967872	0.928285	1.00915	0.125377	0.89259	244448	2236	242212	Ventral hernia	digestive
698	0.069818	0.0455826	1.07231	0.980667	1.17252	0.125601	0.89259	281538	482	281056	Pruritus and related conditions	dermatologic
573.7	-0.0316865	0.0207502	0.96881	0.930199	1.00902	0.12675	0.893432	270000	2358	267642	Abnormal results of function study of liver	digestive
599.2	-0.0214049	0.0140995	0.978823	0.952144	1.00625	0.128981	0.90183	265729	5250	260479	Retention of urine	genitourinary
196	-0.0410153	0.0271237	0.959814	0.910122	1.01222	0.130493	0.905099	257724	1378	256346	Radiotherapy	neoplasms
571	0.028668	0.0192272	1.02908	0.991024	1.0686	0.135958	0.931367	270382	2740	267642	Chronic liver disease and cirrhosis	digestive
444	0.0608578	0.0411393	1.06275	0.980421	1.15199	0.139057	0.931367	270979	595	270384	Arterial embolism and thrombosis	circulatory system
835	-0.0167165	0.0113246	0.983422	0.961835	1.00549	0.13991	0.931367	276340	8050	268290	Internal derangement of knee	injuries & poisonings
578.9	0.0233099	0.0158405	1.02358	0.992293	1.05586	0.141145	0.931367	258394	4046	254348	Hemorrhage of gastrointestinal tract	digestive
216	0.0244073	0.0165877	1.02471	0.991929	1.05857	0.141181	0.931367	278815	3684	275131	Benign neoplasm of skin	neoplasms
618.1	-0.0227146	0.0155354	0.977541	0.948225	1.00776	0.143708	0.931367	146514	4303	142211	Prolapse of vaginal walls	genitourinary
280.2	0.0830314	0.0568091	1.08658	0.972085	1.21455	0.143855	0.931367	255973	309	255664	Iron deficiency anemia secondary to blood loss (chronic)	hematopoietic
386.3	0.0684424	0.04683	1.07084	0.976928	1.17378	0.143876	0.931367	273438	457	272981	Labyrinthitis	sense organs
857	-0.0590847	0.0405934	0.942627	0.870536	1.02069	0.145524	0.931367	278245	611	277634	Mechanical complication of unspecified genitourinary device, implant, and graft	injuries & poisonings
365.2	-0.0636678	0.0440534	0.938317	0.860699	1.02293	0.148389	0.931367	267315	521	266794	Primary angle-closure glaucoma	sense organs
275.3	0.0710877	0.0492673	1.07368	0.974847	1.18252	0.14905	0.931367	278183	414	277769	Disorders of magnesium metabolism	endocrine/metabolic
315	-0.0800167	0.0556876	0.923101	0.827652	1.02956	0.150751	0.931367	281293	324	280969	Develomental delays and disorders	mental disorders
384	-0.0552401	0.0385481	0.946258	0.877399	1.02052	0.151853	0.931367	279007	676	278331	Other disorders of tympanic membrane	sense organs
530.12	-0.0255461	0.0178574	0.974777	0.941251	1.0095	0.152555	0.931367	239989	3207	236782	Ulcer of esophagus	digestive
394.1	0.0666488	0.046602	1.06892	0.975613	1.17115	0.152668	0.931367	269026	464	268562	Mitral valve stenosis and aortic valve stenosis	circulatory system
737	-0.0725095	0.0510129	0.930057	0.841564	1.02785	0.155202	0.931367	267872	387	267485	Curvature of spine	musculoskeletal
70	0.0725012	0.0513155	1.07519	0.972315	1.18896	0.157699	0.931367	276462	379	276083	Viral hepatitis	infectious diseases
781	-0.0312599	0.0221881	0.969224	0.927978	1.0123	0.158877	0.931367	277555	2073	275482	Symptoms involving nervous and musculoskeletal systems	symptoms
429	-0.0783069	0.0556421	0.924681	0.829142	1.03123	0.159329	0.931367	273769	325	273444	Ill-defined descriptions and complications of heart disease	circulatory system
198.2	0.0314199	0.0223937	1.03192	0.987607	1.07822	0.160596	0.931367	258368	2022	256346	Secondary malignancy of respiratory organs	neoplasms
165	-0.0262054	0.0188609	0.974135	0.938782	1.01082	0.16471	0.931367	280516	2870	277646	Cancer within the respiratory system	neoplasms
228	-0.0471978	0.0340054	0.953899	0.892394	1.01964	0.165153	0.931367	281106	870	280236	Hemangioma and lymphangioma, any site	neoplasms
858	-0.0389384	0.0280645	0.96181	0.910334	1.0162	0.165302	0.931367	278920	1286	277634	Complication of internal orthopedic device	injuries & poisonings
214.1	0.0275914	0.0199394	1.02798	0.988577	1.06894	0.166431	0.931367	277777	2538	275239	Lipoma of skin and subcutaneous tissue	neoplasms
790.6	-0.0828548	0.0599842	0.920485	0.818386	1.03532	0.167194	0.931367	281141	280	280861	Other abnormal blood chemistry	symptoms
251.1	-0.050496	0.0365671	0.950758	0.885001	1.0214	0.167306	0.931367	254848	755	254093	Hypoglycemia	endocrine/metabolic
574.1	-0.0154028	0.0111621	0.984715	0.963406	1.0065	0.167612	0.931367	270974	8335	262639	Cholelithiasis	digestive
220	0.0482124	0.03496	1.04939	0.979897	1.12382	0.167873	0.931367	127056	819	126237	Benign neoplasm of ovary	neoplasms
281.11	-0.0636363	0.0461539	0.938346	0.85719	1.02719	0.167961	0.931367	256138	474	255664	Pernicious anemia	hematopoietic
626	0.0144456	0.0105497	1.01455	0.993788	1.03575	0.170908	0.931367	137213	9920	127293	Disorders of menstruation and other abnormal bleeding from female genital tract	genitourinary
429.2	-0.0768	0.0561535	0.926075	0.829561	1.03382	0.171412	0.931367	273763	319	273444	Abnormal function study of cardiovascular system	circulatory system
368	0.0310185	0.0226919	1.0315	0.986633	1.07842	0.171643	0.931367	278812	1960	276852	Visual disturbances	sense organs
473.4	0.0543145	0.0399642	1.05582	0.976272	1.14184	0.174122	0.931367	264084	629	263455	Voice disturbance	respiratory
433.2	-0.0306744	0.0225735	0.969791	0.92782	1.01366	0.17419	0.931367	271135	1995	269140	Occlusion of cerebral arteries	circulatory system
599.3	0.050343	0.0371709	1.05163	0.977741	1.13111	0.175619	0.931367	261205	726	260479	Dysuria	genitourinary
289.5	-0.0742146	0.0551116	0.928472	0.833408	1.03438	0.178101	0.931367	272149	331	271818	Diseases of spleen	hematopoietic
535.8	0.0184072	0.0137634	1.01858	0.991468	1.04643	0.181091	0.931367	244325	5441	238884	Other specified gastritis	digestive
287	-0.0376028	0.0281211	0.963095	0.911449	1.01767	0.181165	0.931367	279297	1277	278020	Purpura and other hemorrhagic conditions	hematopoietic
289	-0.0532754	0.0401161	0.948119	0.876427	1.02567	0.184168	0.931367	272444	626	271818	Other diseases of blood and blood-forming organs	hematopoietic
296.22	-0.0149821	0.0113309	0.98513	0.963493	1.00725	0.18609	0.931367	262964	8038	254926	Major depressive disorder	mental disorders
626.14	0.0291643	0.022118	1.02959	0.985914	1.07521	0.18731	0.931367	129362	2069	127293	Irregular menstrual bleeding	genitourinary
626.12	0.0184766	0.0141055	1.01865	0.990872	1.0472	0.190234	0.931367	132598	5305	127293	Excessive or frequent menstruation	genitourinary
737.3	-0.0708247	0.0543251	0.931625	0.837528	1.03629	0.192329	0.931367	267826	341	267485	Kyphoscoliosis and scoliosis	musculoskeletal
385	0.061035	0.0468951	1.06294	0.969594	1.16526	0.19308	0.931367	278786	455	278331	Other disorders of middle ear and mastoid	sense organs
433.21	-0.0295376	0.022715	0.970894	0.928618	1.0151	0.193478	0.931367	271110	1970	269140	Cerebral artery occlusion, with cerebral infarction	circulatory system
296	-0.0143807	0.0110665	0.985722	0.964572	1.00734	0.193778	0.931367	263365	8439	254926	Mood disorders	mental disorders
560.1	0.0660378	0.0510976	1.06827	0.966464	1.18079	0.196223	0.931367	221672	385	221287	Paralytic ileus	digestive
696	0.0333054	0.0257827	1.03387	0.98292	1.08745	0.196437	0.931367	267427	1515	265912	Psoriasis and related disorders	dermatologic
242	-0.03759	0.029127	0.963108	0.909666	1.01969	0.196858	0.931367	261669	1188	260481	Thyrotoxicosis with or without goiter	endocrine/metabolic
281.1	-0.0490392	0.0380243	0.952144	0.883764	1.02581	0.197162	0.931367	256362	698	255664	Megaloblastic anemia	hematopoietic
394.2	0.0858235	0.0667125	1.08961	0.956064	1.24182	0.19828	0.931367	268788	226	268562	Mitral valve disease	circulatory system
296.2	-0.0145451	0.011312	0.98556	0.96395	1.00766	0.198509	0.931367	262992	8066	254926	Depression	mental disorders
655	0.0607539	0.0472858	1.06264	0.96858	1.16583	0.198854	0.931367	153293	446	152847	Known or suspected fetal abnormality affecting management of mother	pregnancy complications
261	0.0400617	0.031184	1.04088	0.979162	1.10648	0.198901	0.931367	276718	1034	275684	Vitamin deficiency	endocrine/metabolic
611	0.0452437	0.0353408	1.04628	0.976263	1.12132	0.200471	0.931367	276403	804	275599	Abnormal findings on mammogram or breast exam	genitourinary
202.24	0.0517895	0.0405735	1.05315	0.972648	1.14032	0.201802	0.931367	276840	611	276229	Large cell lymphoma	neoplasms
578.2	0.0305151	0.0239417	1.03099	0.983724	1.08052	0.202465	0.931367	256109	1761	254348	Blood in stool	digestive
198.4	-0.0260973	0.0206109	0.97424	0.935669	1.0144	0.205445	0.931367	258739	2393	256346	Secondary malignant neoplasm of liver	neoplasms
158	0.0540762	0.0427917	1.05557	0.970645	1.14791	0.206335	0.931367	262217	549	261668	Neoplasm of unspecified nature of digestive system	neoplasms
564.1	0.0216157	0.0171354	1.02185	0.988102	1.05675	0.207142	0.931367	224755	3468	221287	Irritable Bowel Syndrome	digestive
191.11	-0.0572278	0.0454483	0.944379	0.863894	1.03236	0.207964	0.931367	279903	487	279416	Cancer of brain	neoplasms
276	-0.0173329	0.0137748	0.982816	0.956637	1.00971	0.208281	0.931367	271441	5438	266003	Disorders of fluid, electrolyte, and acid-base balance	endocrine/metabolic
557.1	-0.0351548	0.0279613	0.965456	0.91397	1.01984	0.208657	0.931367	222578	1291	221287	Celiac disease	digestive
604	-0.0431155	0.0343383	0.957801	0.89546	1.02448	0.209257	0.931367	107462	859	106603	Disorders of penis	genitourinary
727.6	0.025442	0.0202856	1.02577	0.985785	1.06737	0.209773	0.931367	259949	2463	257486	Rupture of tendon, nontraumatic	musculoskeletal
454.11	-0.058326	0.0465458	0.943342	0.861092	1.03345	0.210174	0.931367	255215	465	254750	Varicose veins of lower extremity, symptomtic	circulatory system
696.4	0.0325078	0.0260666	1.03304	0.98159	1.08719	0.212358	0.931367	267394	1482	265912	Psoriasis	dermatologic
189.1	0.0411007	0.0329769	1.04196	0.976742	1.11153	0.212636	0.931367	278267	928	277339	Cancer of kidney and renal pelvis	neoplasms
721	-0.034052	0.0273764	0.966521	0.916028	1.0198	0.213557	0.931367	273716	1347	272369	Spondylosis and allied disorders	musculoskeletal
427.11	0.0308305	0.0248223	1.03131	0.982338	1.08273	0.214219	0.931367	248960	1637	247323	Paroxysmal supraventricular tachycardia	circulatory system
427.42	-0.0768933	0.0620126	0.925989	0.820012	1.04566	0.214989	0.931367	247585	262	247323	Cardiac arrest	circulatory system
636	-0.0350359	0.0283063	0.965571	0.91346	1.02065	0.215812	0.931367	150091	1312	148779	Early or threatened labor; hemorrhage in early pregnancy	pregnancy complications
191	-0.0503049	0.0406814	0.950939	0.878061	1.02987	0.216251	0.931367	280024	608	279416	Manlignant and unknown neoplasms of brain and nervous system	neoplasms
281	-0.045755	0.037007	0.955276	0.888441	1.02714	0.216314	0.931367	256401	737	255664	Other deficiency anemia	hematopoietic
474	0.0369166	0.0299325	1.03761	0.978485	1.1003	0.217454	0.931367	264573	1118	263455	Acute and chronic tonsillitis	respiratory
611.3	0.0435267	0.0354064	1.04449	0.974463	1.11954	0.218942	0.931367	276400	801	275599	Lump or mass in breast	genitourinary
729.1	0.0861196	0.070319	1.08994	0.949611	1.251	0.220689	0.931367	257688	202	257486	Rheumatism, unspecified and fibrositis	musculoskeletal
624.9	-0.0212612	0.0173759	0.978963	0.946185	1.01288	0.221102	0.931367	149135	3391	145744	stress incontinence, female	genitourinary
296.1	-0.0481951	0.0396131	0.952948	0.88176	1.02988	0.223739	0.931367	255566	640	254926	Bipolar	mental disorders
735.23	0.0408983	0.0336498	1.04175	0.975257	1.11277	0.22421	0.931367	268374	889	267485	Hallux rigidus	musculoskeletal
800.2	0.0856545	0.0705884	1.08943	0.948668	1.25108	0.224963	0.931367	263919	201	263718	Fracture of unspecified part of femur	injuries & poisonings
202.2	0.0307648	0.0254128	1.03124	0.981137	1.08391	0.226048	0.931367	277793	1564	276229	Non-Hodgkins lymphoma	neoplasms
202	0.0307158	0.0253882	1.03119	0.981136	1.0838	0.226339	0.931367	277796	1567	276229	Cancer of other lymphoid, histiocytic tissue	neoplasms
750	-0.0563822	0.0468861	0.945178	0.862192	1.03615	0.229156	0.931367	280085	458	279627	Digestive congenital anomalies	congenital anomalies
728.2	0.0759593	0.0632147	1.07892	0.953192	1.22123	0.229515	0.931367	257735	249	257486	Laxity of ligament or hypermobility syndrome	musculoskeletal
172.3	-0.0532824	0.0443929	0.948112	0.869105	1.0343	0.230044	0.931367	266064	513	265551	Carcinoma in situ of skin	neoplasms
274.21	-0.0800644	0.0667347	0.923057	0.809886	1.05204	0.23024	0.931367	277469	226	277243	Chondrocalcinosis	endocrine/metabolic
580.2	0.0541333	0.0452678	1.05563	0.966001	1.15356	0.231757	0.931367	257004	490	256514	Nephrotic syndrome without mention of glomerulonephritis	genitourinary
368.1	0.062688	0.0526633	1.06469	0.96028	1.18046	0.233907	0.931367	277215	363	276852	Amblyopia	sense organs
614.53	-0.0604288	0.0510228	0.941361	0.851776	1.04037	0.236275	0.931367	145698	383	145315	Cyst or abscess of Bartholin's gland	genitourinary
426.32	0.0337219	0.0285227	1.0343	0.978063	1.09376	0.237093	0.931367	248566	1243	247323	Left bundle branch block	circulatory system
531.1	-0.0593737	0.0502374	0.942355	0.853989	1.03986	0.23726	0.931367	273819	399	273420	Hemorrhage from gastrointestinal ulcer	digestive
521.1	0.0279051	0.0236178	1.0283	0.981783	1.07702	0.237394	0.931367	273923	1801	272122	Dental caries	digestive
285	0.0129334	0.0109467	1.01302	0.991515	1.03499	0.237407	0.931367	264350	8686	255664	Other anemias	hematopoietic
782.3	-0.0335879	0.0286142	0.96697	0.914232	1.02275	0.240467	0.934457	279380	1234	278146	Edema	symptoms
290.1	0.0382967	0.0326737	1.03904	0.974586	1.10776	0.241159	0.934457	272513	951	271562	Dementias	mental disorders
290.11	0.0529139	0.0452548	1.05434	0.964849	1.15213	0.242305	0.934457	272056	494	271562	Alzheimer's disease	mental disorders
742	0.0371543	0.0317966	1.03785	0.975148	1.10459	0.242605	0.934457	277255	991	276264	Derangement of joint, non-traumatic	musculoskeletal
726.4	0.0568349	0.0488299	1.05848	0.961876	1.16479	0.244449	0.934457	257907	421	257486	Calcaneal spur; Exostosis NOS	musculoskeletal
575.6	-0.070968	0.0609998	0.931492	0.826525	1.04979	0.244662	0.934457	262908	269	262639	Cholesterolosis of gallbladder	digestive
752.1	0.0669595	0.0581455	1.06925	0.954084	1.19832	0.249491	0.938417	281451	296	281155	Neural tube defects	congenital anomalies
191.1	-0.0508728	0.04424	0.9504	0.871463	1.03649	0.250174	0.938417	279930	514	279416	Cancer of brain and nervous system	neoplasms
362	0.0219639	0.0192204	1.02221	0.984415	1.06145	0.253147	0.938417	269555	2763	266792	Other retinal disorders	sense organs
531	-0.016735	0.014646	0.983404	0.955576	1.01204	0.253192	0.938417	278199	4779	273420	Peptic ulcer (excl. esophageal)	digestive
145.2	-0.0737983	0.0650225	0.928859	0.817716	1.05511	0.256389	0.938417	279724	238	279486	Cancer of tongue	neoplasms
38.2	0.0613687	0.0542213	1.06329	0.95609	1.18251	0.257711	0.938417	264849	341	264508	Gram positive septicemia	infectious diseases
621	0.0496478	0.0441722	1.0509	0.963745	1.14594	0.26103	0.938417	142816	513	142303	Endometrial hyperplasia	genitourinary
471	-0.0263441	0.023475	0.974	0.930201	1.01986	0.261769	0.938417	265290	1835	263455	Nasal polyps	respiratory
614.32	0.0735419	0.0658027	1.07631	0.946079	1.22448	0.263733	0.938417	145544	229	145315	Chronic inflammatory pelvic disease	genitourinary
733	0.0398894	0.0358244	1.0407	0.97013	1.11639	0.265507	0.938417	265689	782	264907	Other disorders of bone and cartilage	musculoskeletal
472	-0.0460434	0.0414064	0.955001	0.880559	1.03574	0.266144	0.938417	264041	586	263455	Chronic pharyngitis and nasopharyngitis	respiratory
426.23	0.056754	0.051096	1.0584	0.957536	1.16988	0.266683	0.938417	247708	385	247323	Second degree AV block	circulatory system
565.1	0.0159703	0.014388	1.0161	0.987845	1.04516	0.267008	0.938417	260050	4952	255098	Anal and rectal polyp	digestive
202.21	0.0636224	0.0573349	1.06569	0.952417	1.19243	0.267145	0.938417	276534	305	276229	Nodular lymphoma	neoplasms
977	0.0185221	0.0167738	1.01869	0.985748	1.05274	0.269497	0.938417	248760	3624	245136	Personal history of allergy to medicinal agents	injuries & poisonings
253	-0.0494407	0.0449191	0.951762	0.871551	1.03935	0.271044	0.938417	277172	499	276673	Disorders of the pituitary gland and its hypothalamic control	endocrine/metabolic
801.1	-0.0544582	0.0497063	0.946998	0.859091	1.0439	0.273254	0.938417	264125	407	263718	Fracture of foot	injuries & poisonings
261.4	0.0494482	0.045264	1.05069	0.961493	1.14816	0.27464	0.938417	276173	489	275684	Vitamin D deficiency	endocrine/metabolic
426.3	0.0291914	0.0267628	1.02962	0.977006	1.08507	0.275385	0.938417	248737	1414	247323	Bundle branch block	circulatory system
618.2	0.0198825	0.0182658	1.02008	0.984208	1.05726	0.276368	0.938417	145288	3077	142211	Uterine/Uterovaginal prolapse	genitourinary
579.8	0.0313972	0.0288657	1.0319	0.975136	1.09196	0.276728	0.938417	255555	1207	254348	Nonspecific abnormal findings in stool contents	digestive
994	-0.0197419	0.018161	0.980452	0.946166	1.01598	0.277014	0.938417	277489	3086	274403	Sepsis and SIRS	injuries & poisonings
994.2	-0.0197419	0.018161	0.980452	0.946166	1.01598	0.277014	0.938417	277489	3086	274403	Sepsis	injuries & poisonings
241	-0.0337605	0.0312533	0.966803	0.909359	1.02788	0.280045	0.938417	261513	1032	260481	Nontoxic nodular goiter	endocrine/metabolic
625.1	0.0425141	0.0394027	1.04343	0.965882	1.12721	0.280604	0.938417	146387	643	145744	Dyspareunia	genitourinary
497	-0.0548638	0.0509332	0.946614	0.85668	1.04599	0.281403	0.938417	265930	388	265542	Bronchitis	respiratory
189.11	0.0361479	0.0336895	1.03681	0.97056	1.10758	0.283284	0.938417	278228	889	277339	Malignant neoplasm of kidney, except pelvis	neoplasms
530.1	-0.00754492	0.00704946	0.992483	0.978865	1.00629	0.284492	0.938417	258987	22205	236782	Esophagitis, GERD and related diseases	digestive
707.1	0.0392236	0.0366862	1.04	0.967848	1.11754	0.284996	0.938417	278486	749	277737	Decubitus ulcer	dermatologic
70.3	0.0738591	0.069145	1.07666	0.9402	1.23291	0.285441	0.938417	276291	208	276083	Viral hepatitis C	infectious diseases
592.12	-0.0469305	0.0439702	0.954154	0.875368	1.04003	0.285825	0.938417	250592	521	250071	Chronic cystitis	genitourinary
425	0.0341627	0.0321495	1.03475	0.971563	1.10205	0.287955	0.938417	278292	975	277317	Cardiomyopathy	circulatory system
521	0.0248322	0.0234075	1.02514	0.979174	1.07327	0.288753	0.938417	273956	1834	272122	Diseases of hard tissues of teeth	digestive
276.41	0.0380472	0.0358715	1.03878	0.968255	1.11444	0.288848	0.938417	266786	783	266003	Acidosis	endocrine/metabolic
384.4	-0.0464438	0.0439024	0.954618	0.875911	1.0404	0.290107	0.938417	278852	521	278331	Perforation of tympanic membrane	sense organs
427.2	-0.0102847	0.00976258	0.989768	0.97101	1.00889	0.292122	0.938417	258768	11445	247323	Atrial fibrillation and flutter	circulatory system
496.3	0.0264369	0.0251909	1.02679	0.977325	1.07876	0.293965	0.938417	267139	1597	265542	Bronchiectasis	respiratory
380.1	0.0626467	0.0597386	1.06465	0.947016	1.1969	0.294326	0.938417	280828	280	280548	Otitis externa	sense organs
38	-0.0183339	0.0175489	0.981833	0.948637	1.01619	0.296147	0.938417	267815	3307	264508	Septicemia	infectious diseases
81	0.0271129	0.0259998	1.02748	0.976436	1.0812	0.297036	0.938417	276024	1493	274531	Infection/inflammation of internal prosthetic device; implant; and graft	infectious diseases
480.11	-0.015106	0.0145354	0.985008	0.957342	1.01347	0.298686	0.938417	269170	4872	264298	Pneumococcal pneumonia	respiratory
646	-0.0511373	0.0492289	0.950148	0.862755	1.04639	0.298914	0.938417	153350	414	152936	Other complications of pregnancy NEC	pregnancy complications
735	0.0138626	0.0133533	1.01396	0.987766	1.04085	0.299204	0.938417	273280	5795	267485	Acquired foot deformities	musculoskeletal
622.1	0.0156408	0.0150711	1.01576	0.986198	1.04622	0.29936	0.938417	146840	4537	142303	Polyp of corpus uteri	genitourinary
427.12	0.0389416	0.0375486	1.03971	0.965941	1.11911	0.299689	0.938417	248036	713	247323	Paroxysmal ventricular tachycardia	circulatory system
479	0.0363518	0.0351497	1.03702	0.967983	1.11098	0.301042	0.938417	264268	813	263455	Other upper respiratory disease	respiratory
990	-0.0204255	0.0198753	0.979782	0.942348	1.0187	0.304099	0.938417	271052	2572	268480	Effects radiation NOS	injuries & poisonings
415.2	-0.039439	0.0384609	0.961329	0.891526	1.0366	0.30516	0.938417	276072	683	275389	Chronic pulmonary heart disease	circulatory system
785	-0.00997507	0.00974661	0.990075	0.971341	1.00917	0.3061	0.938417	272566	11004	261562	Abdominal pain	symptoms
740.2	-0.0160363	0.0157619	0.984092	0.954155	1.01497	0.308958	0.938417	234233	4137	230096	Osteoarthrosis, generalized	musculoskeletal
227.3	-0.0640368	0.0629833	0.937971	0.829044	1.06121	0.309284	0.938417	280094	253	279841	Benign neoplasm of pituitary gland and craniopharyngeal duct (pouch)	neoplasms
735.21	-0.0304043	0.0299148	0.970053	0.914812	1.02863	0.309456	0.938417	268616	1131	267485	Hammer toe (acquired)	musculoskeletal
721.1	-0.0314628	0.030977	0.969027	0.911944	1.02968	0.309781	0.938417	273420	1051	272369	Spondylosis without myelopathy	musculoskeletal
210	0.0441528	0.0435268	1.04514	0.959677	1.13822	0.3104	0.938417	280015	529	279486	Benign neoplasm of lip, oral cavity, and pharynx	neoplasms
415.21	-0.0591329	0.0583755	0.942582	0.840678	1.05684	0.311072	0.938417	275685	296	275389	Primary pulmonary hypertension	circulatory system
747	-0.0358718	0.0355123	0.964764	0.899897	1.03431	0.312437	0.938417	281283	796	280487	Cardiac and circulatory congenital anomalies	congenital anomalies
686	-0.0339463	0.0337839	0.966623	0.904691	1.0328	0.31499	0.938417	279497	882	278615	Other local infections of skin and subcutaneous tissue	dermatologic
800.4	0.0613912	0.0611572	1.06331	0.943202	1.19872	0.315462	0.938417	263986	268	263718	Fracture of patella	injuries & poisonings
726.1	0.0139509	0.0139363	1.01405	0.986725	1.04213	0.316805	0.938417	262755	5269	257486	Enthesopathy	musculoskeletal
41.4	-0.0230769	0.0230601	0.977187	0.934005	1.02237	0.316959	0.938417	266413	1905	264508	E. coli	infectious diseases
535.2	-0.0639577	0.0639158	0.938045	0.827596	1.06323	0.316993	0.938417	239131	247	238884	Atrophic gastritis	digestive
353	-0.0522369	0.0526748	0.949104	0.856006	1.05233	0.321351	0.938417	267180	362	266818	Nerve root and plexus disorders	neurological
585.33	0.0228426	0.0230819	1.02311	0.977852	1.07045	0.322354	0.938417	258428	1914	256514	Chronic Kidney Disease, Stage III	genitourinary
612.2	-0.0470189	0.0475709	0.954069	0.869136	1.0473	0.322959	0.938417	276042	443	275599	Hypertrophy of breast (Gynecomastia)	genitourinary
594.3	0.0256285	0.0259934	1.02596	0.975	1.07958	0.324151	0.938417	275666	1492	274174	Calculus of ureter	genitourinary
189.2	0.0224889	0.022845	1.02274	0.97796	1.06958	0.324913	0.938417	279289	1950	277339	Cancer of bladder	neoplasms
246	-0.0620764	0.0634495	0.939811	0.829912	1.06426	0.327896	0.938417	260731	250	260481	Other disorders of thyroid	endocrine/metabolic
189.21	0.0234398	0.0239722	1.02372	0.97673	1.07296	0.328178	0.938417	279109	1770	277339	Malignant neoplasm of bladder	neoplasms
290	0.0278748	0.0285186	1.02827	0.972368	1.08738	0.328359	0.938417	272812	1250	271562	Delirium dementia and amnestic and other cognitive disorders	mental disorders
595	0.0386693	0.0395933	1.03943	0.961816	1.1233	0.328736	0.938417	274814	640	274174	Hydronephrosis	genitourinary
496	0.0113316	0.0116191	1.0114	0.988624	1.03469	0.329432	0.938417	273297	7755	265542	Chronic airway obstruction	respiratory
696.41	0.0295805	0.0303489	1.03002	0.970541	1.09315	0.329717	0.938417	267004	1092	265912	Psoriasis vulgaris	dermatologic
727.4	-0.0228461	0.02345	0.977413	0.933507	1.02338	0.329934	0.938417	259321	1835	257486	Ganglion and cyst of synovium, tendon, and bursa	musculoskeletal
262	0.0679599	0.0698499	1.07032	0.93338	1.22736	0.330582	0.938417	275889	205	275684	Mineral deficiency NEC	endocrine/metabolic
443.1	-0.0349358	0.0359134	0.965667	0.900032	1.03609	0.330662	0.938417	271165	781	270384	Raynaud's syndrome	circulatory system
738.4	-0.0310353	0.0319714	0.969441	0.910558	1.03213	0.331688	0.938417	268473	988	267485	Acquired spondylolisthesis	musculoskeletal
427.41	0.0643169	0.0663918	1.06643	0.93631	1.21463	0.332671	0.938417	247550	227	247323	Ventricular fibrillation and flutter	circulatory system
752	0.0530539	0.0548274	1.05449	0.947048	1.17411	0.333218	0.938417	281488	333	281155	Nervous system congenital anomalies	congenital anomalies
430	-0.0310439	0.0321271	0.969433	0.910272	1.03244	0.333902	0.938417	270117	977	269140	Intracranial hemorrhage	circulatory system
430.2	-0.0440166	0.0455885	0.956938	0.875143	1.04638	0.334285	0.938417	269625	485	269140	Intracerebral hemorrhage	circulatory system
288.1	-0.0202906	0.0210255	0.979914	0.940353	1.02114	0.33452	0.938417	274107	2289	271818	Decreased white blood cell count	hematopoietic
288.11	-0.0202906	0.0210255	0.979914	0.940353	1.02114	0.33452	0.938417	274107	2289	271818	Neutropenia	hematopoietic
555.1	0.027261	0.0283077	1.02764	0.972173	1.08626	0.335535	0.938417	222542	1255	221287	Regional enteritis	digestive
395.2	0.0209172	0.0218356	1.02114	0.978358	1.06579	0.338094	0.93969	270699	2137	268562	Nonrheumatic aortic valve disorders	circulatory system
573.5	-0.0393451	0.0411609	0.961419	0.886904	1.04219	0.33913	0.93969	268237	595	267642	Jaundice (not of newborn)	digestive
590	0.0310864	0.0326549	1.03157	0.96762	1.09976	0.341114	0.93969	251012	941	250071	Pyelonephritis	genitourinary
352.2	-0.0399102	0.0419801	0.960876	0.884981	1.04328	0.34176	0.93969	267388	570	266818	Facial nerve disorders [CN7]	neurological
519	-0.0120358	0.0126685	0.988036	0.963806	1.01288	0.342082	0.93969	274693	6426	268267	Other diseases of respiratory system, not elsewhere classified	respiratory
375.2	0.0405685	0.0429666	1.0414	0.957294	1.1329	0.345075	0.93969	275066	545	274521	Epiphora	sense organs
274.2	-0.0593352	0.0629522	0.942391	0.833002	1.06614	0.345914	0.93969	277497	254	277243	Crystal arthropathies	endocrine/metabolic
286.1	0.0551424	0.058576	1.05669	0.942081	1.18524	0.346509	0.93969	278311	291	278020	Congenital coagulation defects	hematopoietic
575.2	0.0367114	0.0390233	1.03739	0.961008	1.11985	0.346829	0.93969	263298	659	262639	Obstruction of bile duct	digestive
506	0.0327997	0.0351786	1.03334	0.964496	1.10711	0.351143	0.945426	262880	815	262065	Empyema and pneumothorax	respiratory
227.2	-0.0575272	0.0617875	0.944096	0.836417	1.06564	0.351828	0.945426	280105	264	279841	Benign neoplasm of parathyroid gland	neoplasms
525	0.0244107	0.0262396	1.02471	0.973344	1.07879	0.352217	0.945426	273583	1461	272122	Other diseases of the teeth and supporting structures	digestive
184	-0.0217017	0.023476	0.978532	0.934528	1.02461	0.355268	0.945817	135840	1848	133992	Cancer of other female genital organs	neoplasms
585.2	-0.0310381	0.0336035	0.969439	0.907647	1.03544	0.355664	0.945817	257409	895	256514	Renal failure NOS	genitourinary
527	0.0453506	0.0492074	1.04639	0.950189	1.15234	0.356727	0.945817	278177	414	277763	Diseases of the salivary glands	digestive
250.1	0.0228854	0.0249972	1.02315	0.97423	1.07453	0.359919	0.951371	258989	1615	257374	Type 1 diabetes	endocrine/metabolic
726.2	0.0503535	0.0552847	1.05164	0.943648	1.172	0.362399	0.95198	257813	327	257486	Synoviopathy	musculoskeletal
519.8	-0.0116343	0.0128846	0.988433	0.963784	1.01371	0.366548	0.95198	274475	6208	268267	Other diseases of respiratory system, NEC	respiratory
535.1	-0.0561282	0.0622929	0.945418	0.836758	1.06819	0.367569	0.95198	239144	260	238884	Acute gastritis	digestive
185	-0.0120412	0.0134155	0.988031	0.96239	1.01435	0.36942	0.95198	108976	6085	102891	Cancer of prostate	neoplasms
368.2	0.041482	0.0462969	1.04235	0.951935	1.14136	0.370254	0.95198	277320	468	276852	Diplopia and disorders of binocular vision	sense organs
742.8	0.0604713	0.0677551	1.06234	0.930227	1.21321	0.372127	0.95198	276481	217	276264	Articular cartilage disorder	musculoskeletal
573	-0.0270218	0.0303094	0.97334	0.917202	1.03291	0.372644	0.95198	268742	1100	267642	Other disorders of liver	digestive
939	-0.0239248	0.0269635	0.976359	0.926101	1.02935	0.374915	0.95198	277880	1387	276493	Atopic/contact dermatitis due to other or unspecified	dermatologic
580	0.0264048	0.0298105	1.02676	0.968485	1.08853	0.37575	0.95198	257649	1135	256514	Nephritis; nephrosis; renal sclerosis	genitourinary
351	0.0104502	0.0118254	1.0105	0.987353	1.0342	0.376855	0.95198	274196	7378	266818	Other peripheral nerve disorders	neurological
564	0.00767827	0.00869595	1.00771	0.990678	1.02503	0.377252	0.95198	235451	14164	221287	Functional digestive disorders	digestive
426.24	-0.0387095	0.0440704	0.96203	0.882421	1.04882	0.379751	0.95198	247842	519	247323	Atrioventricular block, complete	circulatory system
870.3	-0.0562962	0.0642785	0.945259	0.833368	1.07217	0.38113	0.95198	279932	244	279688	Other open wound of head and face	injuries & poisonings
528.11	0.053645	0.0613646	1.05511	0.935544	1.18996	0.382008	0.95198	278029	266	277763	Stomatitis and mucositis (ulcerative)	digestive
241.1	-0.0495628	0.0567142	0.951645	0.85153	1.06353	0.38217	0.95198	260793	312	260481	Nontoxic uninodular goiter	endocrine/metabolic
575.7	-0.0297058	0.0340471	0.970731	0.908067	1.03772	0.382941	0.95198	263505	866	262639	Other disorders of gallbladder	digestive
619.1	-0.0446629	0.0514571	0.95632	0.864575	1.0578	0.385414	0.95198	145277	378	144899	Noninflammatory disorders of ovary, fallopian tube, and broad ligament	genitourinary
578	0.00774632	0.00892731	1.00778	0.990297	1.02556	0.385552	0.95198	267575	13227	254348	Gastrointestinal hemorrhage	digestive
345	-0.0180971	0.0208807	0.982066	0.942686	1.02309	0.386113	0.95198	268366	2320	266046	Epilepsy, recurrent seizures, convulsions	neurological
575	-0.0166616	0.0192944	0.983476	0.946979	1.02138	0.387838	0.95198	265359	2720	262639	Other biliary tract disease	digestive
275	0.0201137	0.0234069	1.02032	0.974566	1.06822	0.390172	0.95198	279614	1845	277769	Disorders of mineral metabolism	endocrine/metabolic
635.3	-0.0344939	0.0403424	0.966094	0.892647	1.04558	0.392535	0.95198	149410	631	148779	Placenta previa and abruptio placenta	pregnancy complications
756	-0.0478176	0.0560393	0.953308	0.854146	1.06398	0.3935	0.95198	280718	320	280398	Other congenital musculoskeletal anomalies	congenital anomalies
276.13	0.0308018	0.0361322	1.03128	0.960774	1.10696	0.39395	0.95198	266775	772	266003	Hyperpotassemia	endocrine/metabolic
187.1	-0.0196089	0.0230104	0.980582	0.937341	1.02582	0.394117	0.95198	119714	1939	117775	Malignant neoplasm of unspecified male genital organ	neoplasms
736	-0.0354697	0.0419263	0.965152	0.889013	1.04781	0.397552	0.95198	268057	572	267485	Other acquired deformities of limbs	musculoskeletal
540.1	-0.0347352	0.0410972	0.965861	0.891113	1.04688	0.398001	0.95198	281205	595	280610	Appendicitis	digestive
596.5	-0.0276569	0.0328167	0.972722	0.912127	1.03734	0.399357	0.95198	267677	936	266741	Functional disorders of bladder	genitourinary
747.1	-0.0325062	0.0387013	0.968016	0.897305	1.0443	0.40095	0.95198	281157	670	280487	Cardiac congenital anomalies	congenital anomalies
227	-0.0330755	0.0394009	0.967466	0.895566	1.04514	0.401211	0.95198	280489	648	279841	Benign neoplasm of other endocrine glands and related structures	neoplasms
425.1	0.0272344	0.0325362	1.02761	0.964124	1.09527	0.402565	0.95198	278269	952	277317	Primary/intrinsic cardiomyopathies	circulatory system
803	-0.0118615	0.0142411	0.988209	0.961007	1.01618	0.404898	0.95198	268771	5053	263718	Fracture of upper limb	injuries & poisonings
172.1	0.020777	0.0249684	1.02099	0.972233	1.0722	0.405335	0.95198	267169	1618	265551	Melanomas of skin, dx or hx	neoplasms
172.11	0.020777	0.0249684	1.02099	0.972233	1.0722	0.405335	0.95198	267169	1618	265551	Melanomas of skin	neoplasms
480.1	-0.0116665	0.0140818	0.988401	0.961495	1.01606	0.407397	0.95198	269497	5199	264298	Bacterial pneumonia	respiratory
694	-0.0330145	0.0399725	0.967525	0.894617	1.04637	0.408844	0.95198	270517	629	269888	Dyschromia and Vitiligo	dermatologic
381.1	-0.0266944	0.0323369	0.973659	0.913864	1.03737	0.409082	0.95198	279293	962	278331	Otitis media	sense organs
480	-0.00945378	0.0114633	0.990591	0.968583	1.0131	0.40954	0.95198	272246	7948	264298	Pneumonia	respiratory
200	-0.0287239	0.0348676	0.971685	0.907499	1.04041	0.410054	0.95198	277059	830	276229	Myeloproliferative disease	neoplasms
174.1	0.0116222	0.014184	1.01169	0.983952	1.04021	0.412567	0.95198	138450	5188	133262	Breast cancer [female]	neoplasms
800.3	0.0296158	0.036167	1.03006	0.95957	1.10573	0.412866	0.95198	264485	767	263718	Fracture of tibia and fibula	injuries & poisonings
174	0.011459	0.0140584	1.01152	0.984034	1.03978	0.415018	0.95198	262288	5280	257008	Breast cancer	neoplasms
770	-0.030332	0.0372456	0.970123	0.901828	1.04359	0.415428	0.95198	280786	722	280064	Myalgia and myositis unspecified	symptoms
803.2	-0.0138243	0.0170548	0.986271	0.953848	1.0198	0.417605	0.95198	267226	3508	263718	Fracture of radius and ulna	injuries & poisonings
580.14	0.0390228	0.048251	1.03979	0.945967	1.14293	0.418661	0.95198	256947	433	256514	Chronic glomerulonephritis, NOS	genitourinary
530	-0.00552998	0.00686139	0.994485	0.981201	1.00795	0.420268	0.95198	260352	23570	236782	Diseases of esophagus	digestive
214	0.0136024	0.0168886	1.0137	0.98069	1.04781	0.420575	0.95198	278796	3557	275239	Lipoma	neoplasms
568	0.0172128	0.0214325	1.01736	0.975511	1.06101	0.421908	0.95198	257297	2199	255098	Other disorders of peritoneum	digestive
613.7	-0.0409437	0.0511993	0.959883	0.868235	1.06121	0.423889	0.95198	280570	385	280185	Other signs and symptoms in breast	genitourinary
687	-0.0276544	0.0346432	0.972725	0.908869	1.04107	0.424719	0.95198	275483	838	274645	Symptoms affecting skin	dermatologic
564.9	0.00820325	0.0102791	1.00824	0.988128	1.02876	0.42484	0.95198	231268	9981	221287	Personal history of diseases of digestive system	digestive
180.3	-0.0210497	0.0264295	0.97917	0.92974	1.03123	0.425772	0.95198	129020	1439	127581	Cervical intraepithelial neoplasia [CIN] [Cervical dysplasia]	neoplasms
470	-0.0157197	0.0198439	0.984403	0.946851	1.02344	0.428262	0.95198	266023	2568	263455	Septal Deviations/Turbinate Hypertrophy	respiratory
300.12	-0.0341689	0.0432802	0.966408	0.887811	1.05196	0.429831	0.95198	255462	536	254926	Agorophobia, social phobia, and panic disorder	mental disorders
636.3	0.0333977	0.0423134	1.03396	0.951672	1.12337	0.429941	0.95198	149345	566	148779	Hemorrhage in early pregnancy	pregnancy complications
565	0.00820162	0.0103947	1.00824	0.987902	1.02899	0.430099	0.95198	264740	9642	255098	Anal and rectal conditions	digestive
276.14	-0.0230458	0.0293076	0.977218	0.922666	1.03499	0.431667	0.95198	267181	1178	266003	Hypopotassemia	endocrine/metabolic
345.1	-0.0411132	0.0523722	0.95972	0.866095	1.06347	0.432442	0.95198	266412	366	266046	Epilepsy	neurological
443	-0.0155914	0.0199375	0.984529	0.946799	1.02376	0.434206	0.95198	272948	2564	270384	Peripheral vascular disease	circulatory system
375	0.0212336	0.0272035	1.02146	0.968425	1.0774	0.43507	0.95198	275886	1365	274521	Disorders of lacrimal system	sense organs
415	-0.0291668	0.0374057	0.971254	0.902596	1.04514	0.435543	0.95198	276111	722	275389	Pulmonary heart disease	circulatory system
612	-0.0353539	0.0455464	0.965264	0.88283	1.0554	0.437621	0.95198	276082	483	275599	Breast conditions, congenital or relating to hormones	genitourinary
170	0.0425434	0.0548226	1.04346	0.937155	1.16183	0.437737	0.95198	281703	334	281369	Cancer of bone and connective tissue	neoplasms
352	-0.0256811	0.0332328	0.974646	0.913186	1.04024	0.439663	0.95198	267729	911	266818	Disorders of other cranial nerves	neurological
801	-0.0254046	0.0332984	0.974915	0.913321	1.04066	0.445501	0.95198	264625	907	263718	Fracture of ankle and foot	injuries & poisonings
151	-0.0319657	0.0421288	0.96854	0.891779	1.05191	0.447995	0.95198	262237	569	261668	Cancer of stomach	neoplasms
175	0.0164465	0.021681	1.01658	0.974289	1.06071	0.448112	0.95198	134569	2161	132408	Acquired absence of breast	neoplasms
277.4	0.0502207	0.0662723	1.0515	0.923421	1.19735	0.448575	0.95198	280080	228	279852	Disorders of bilirubin excretion	endocrine/metabolic
371.1	0.0471944	0.0624303	1.04833	0.927589	1.18478	0.449678	0.95198	273472	257	273215	Uveitis, noninfectious or NOS	sense organs
594.2	-0.0320876	0.0425094	0.968422	0.891006	1.05256	0.450348	0.95198	274732	558	274174	Calculus of lower urinary tract	genitourinary
362.3	-0.0290189	0.0386555	0.971398	0.900521	1.04785	0.45283	0.95198	267466	674	266792	Other nondiabetic retinopathy	sense organs
610.1	-0.0330445	0.0441836	0.967495	0.887237	1.05501	0.454526	0.95198	147889	516	147373	Cystic mastopathy	genitourinary
401.22	-0.0255474	0.0341963	0.974776	0.911584	1.04235	0.455015	0.95198	191488	870	190618	Hypertensive chronic kidney disease	circulatory system
760	-0.0118912	0.0159369	0.988179	0.95779	1.01953	0.455582	0.95198	277079	4004	273075	Back pain	symptoms
728.71	0.0185835	0.0250161	1.01876	0.970012	1.06995	0.457564	0.95198	259108	1622	257486	Contracture of palmar fascia [Dupuytren's disease]	musculoskeletal
627	-0.00978994	0.0131878	0.990258	0.96499	1.01619	0.457878	0.95198	133361	6068	127293	Menopausal and postmenopausal disorders	genitourinary
735.2	0.013705	0.0185294	1.0138	0.977642	1.05129	0.459522	0.95198	270454	2969	267485	Acquired toe deformities	musculoskeletal
427.21	-0.0234229	0.0316738	0.976849	0.918051	1.03941	0.459602	0.95198	248330	1007	247323	Atrial fibrillation	circulatory system
80	-0.0142437	0.0192798	0.985857	0.949299	1.02382	0.460035	0.95198	277259	2728	274531	Postoperative infection	infectious diseases
509.2	0.0216754	0.0293586	1.02191	0.964769	1.08244	0.460333	0.95198	263238	1173	262065	Respiratory insufficiency	respiratory
628	0.0142562	0.0193107	1.01436	0.976684	1.05349	0.460361	0.95198	130019	2726	127293	Ovarian cyst	genitourinary
550	-0.00515846	0.00698927	0.994855	0.98132	1.00858	0.460482	0.95198	264861	22649	242212	Abdominal hernia	digestive
386	0.0221083	0.029984	1.02235	0.964004	1.08424	0.460918	0.95198	274101	1120	272981	Vertiginous syndromes and other disorders of vestibular system	sense organs
695.9	-0.0422764	0.0573566	0.958605	0.856678	1.07266	0.461073	0.95198	270194	306	269888	Unspecified erythematous condition	dermatologic
275.1	-0.0306646	0.0416696	0.969801	0.893744	1.05233	0.461793	0.95198	278349	580	277769	Disorders of iron metabolism	hematopoietic
360	-0.0498349	0.0677398	0.951386	0.833099	1.08647	0.461924	0.95198	267013	219	266794	Disorders of the globe	sense organs
426.9	0.0175849	0.0239814	1.01774	0.971011	1.06672	0.463391	0.95198	249093	1770	247323	Cardiac pacemaker/device in situ	circulatory system
290.13	0.0310396	0.042515	1.03153	0.949055	1.12116	0.465338	0.95198	272122	560	271562	Senile dementia	mental disorders
504	-0.0452748	0.0620325	0.955735	0.846321	1.07929	0.465478	0.95198	262327	262	262065	Other alveolar and parietoalveolar pneumonopathy	respiratory
742.2	0.0438499	0.0601575	1.04483	0.928619	1.17557	0.466052	0.95198	276540	276	276264	Pathological, developmental or recurrent dislocation	musculoskeletal
401.2	-0.0234754	0.0322743	0.976798	0.916923	1.04058	0.466999	0.95198	191596	978	190618	Hypertensive heart and/or renal disease	circulatory system
527.2	0.0484593	0.0666805	1.04965	0.921058	1.1962	0.467386	0.95198	277988	225	277763	Sialoadenitis	digestive
276.4	0.0246699	0.0339995	1.02498	0.958901	1.09561	0.468087	0.95198	266875	872	266003	Acid-base balance disorder	endocrine/metabolic
729	0.0387669	0.0536592	1.03953	0.935753	1.15481	0.470009	0.95198	257834	348	257486	Other disorders of soft tissues	musculoskeletal
459	-0.00713052	0.00987273	0.992895	0.973867	1.01229	0.470145	0.95198	260590	10847	249743	Other disorders of circulatory system	circulatory system
41.11	-0.019456	0.0269734	0.980732	0.93023	1.03398	0.470724	0.95198	265894	1386	264508	Methicillin sensitive Staphylococcus aureus	infectious diseases
726.3	-0.0356135	0.049674	0.965013	0.875489	1.06369	0.473409	0.95198	257893	407	257486	Bursitis	musculoskeletal
174.11	0.0108896	0.0151892	1.01095	0.981296	1.0415	0.473417	0.95198	137764	4502	133262	Malignant neoplasm of female breast	neoplasms
184.11	-0.0181887	0.0254283	0.981976	0.934235	1.03216	0.474427	0.95198	135565	1573	133992	Malignant neoplasm of ovary	neoplasms
613	-0.0216357	0.0303289	0.978597	0.922121	1.03853	0.475618	0.95198	281282	1097	280185	Other nonmalignant breast conditions	genitourinary
323	-0.0483226	0.0679751	0.952826	0.833975	1.08861	0.477155	0.95198	281029	217	280812	Encephalitis	neurological
561	0.00757384	0.010656	1.0076	0.986777	1.02887	0.477235	0.95198	230516	9229	221287	Symptoms involving digestive system	digestive
741.2	0.044268	0.0622965	1.04526	0.925121	1.18101	0.477331	0.95198	276522	258	276264	Stiffness of joint	musculoskeletal
331.1	-0.0389484	0.0551479	0.9618	0.863263	1.07159	0.48003	0.95198	266377	331	266046	Hydrocephalus	neurological
345.11	-0.0412568	0.05844	0.959583	0.855733	1.07604	0.480208	0.95198	266340	294	266046	Generalized convulsive epilepsy	neurological
601	-0.0192329	0.0273681	0.980951	0.929718	1.03501	0.482212	0.95198	104252	1361	102891	Inflammatory diseases of prostate	genitourinary
599.4	0.0176541	0.0251763	1.01781	0.968806	1.06929	0.483166	0.95198	262072	1593	260479	Urinary incontinence	genitourinary
804	0.0207482	0.0296274	1.02096	0.963367	1.08201	0.483737	0.95198	264863	1145	263718	Fracture of hand or wrist	injuries & poisonings
513	-0.0354908	0.0510099	0.965132	0.873307	1.06661	0.486577	0.95198	281637	386	281251	Respiratory abnormalities	respiratory
444.1	0.0353149	0.0507731	1.03595	0.937819	1.14434	0.486715	0.95198	270775	391	270384	Arterial embolism and thrombosis of lower extremity artery	circulatory system
159.3	-0.0489788	0.0707976	0.952201	0.82883	1.09394	0.489054	0.95198	261869	201	261668	Malignant neoplasm of gallbladder and extrahepatic bile ducts	neoplasms
614	-0.0118832	0.0172104	0.988187	0.95541	1.02209	0.489902	0.95198	148768	3453	145315	Inflammatory diseases of female pelvic organs	genitourinary
395.6	0.0211809	0.0307642	1.02141	0.961639	1.08489	0.491142	0.95198	269630	1068	268562	Heart valve replaced	circulatory system
41.1	-0.0157864	0.0229698	0.984338	0.941005	1.02967	0.491916	0.95198	266423	1915	264508	Staphylococcus infections	infectious diseases
766	-0.0408588	0.0596503	0.959965	0.854045	1.07902	0.493361	0.95198	278664	282	278382	Neuralgia, neuritis, and radiculitis NOS	symptoms
577.3	0.0388899	0.0567906	1.03966	0.930142	1.16206	0.493473	0.95198	278591	311	278280	Cyst and pseudocyst of pancreas	digestive
512.8	-0.0155543	0.0227304	0.984566	0.941666	1.02942	0.493788	0.95198	271640	1956	269684	Cough	respiratory
946	0.0377812	0.0554273	1.0385	0.931598	1.15768	0.49547	0.95198	276819	326	276493	Anaphylactic shock NOS	injuries & poisonings
597	-0.0135726	0.0199193	0.986519	0.948746	1.0258	0.495629	0.95198	269300	2559	266741	Other disorders of urethra and urinary tract	genitourinary
601.12	-0.0281339	0.0415763	0.972258	0.896173	1.0548	0.498607	0.95198	103476	585	102891	Chronic prostatitis	genitourinary
244.1	-0.0249766	0.0369626	0.975333	0.907173	1.04861	0.499214	0.95198	261219	738	260481	Secondary hypothyroidism	endocrine/metabolic
721.8	-0.0446295	0.0663434	0.956352	0.839742	1.08915	0.501136	0.95198	272597	228	272369	Other allied disorders of spine	musculoskeletal
695.7	-0.0309013	0.0459527	0.969571	0.886063	1.06095	0.501291	0.95198	270364	476	269888	Prurigo and Lichen	dermatologic
916	-0.0229371	0.0341134	0.977324	0.914116	1.0449	0.501344	0.95198	280744	865	279879	Contusion	injuries & poisonings
522	-0.0210134	0.0312853	0.979206	0.920967	1.04113	0.501793	0.95198	273148	1026	272122	Diseases of pulp and periapical tissues	digestive
276.11	0.046146	0.0689139	1.04723	0.914916	1.19867	0.503102	0.952378	266215	212	266003	Hyperosmolality and/or hypernatremia	endocrine/metabolic
619.3	-0.0168373	0.0253163	0.983304	0.935704	1.03332	0.506001	0.95418	146473	1574	144899	Noninflammatory disorders of cervix	genitourinary
537	0.0141322	0.0212616	1.01423	0.972836	1.05739	0.506255	0.95418	241130	2246	238884	Other disorders of stomach and duodenum	digestive
195.1	-0.0109115	0.0164814	0.989148	0.957706	1.02162	0.507939	0.955277	260127	3781	256346	Malignant neoplasm, other	neoplasms
635.2	0.0315448	0.0478534	1.03205	0.939652	1.13353	0.50977	0.955338	149222	443	148779	Antepartum hemorrhage, abruptio placentae, and placenta previa	pregnancy complications
702	-0.011607	0.0176247	0.98846	0.954898	1.0232	0.510175	0.955338	272867	3285	269582	Degenerative skin conditions and other dermatoses	dermatologic
500	0.0374786	0.0572212	1.03819	0.928047	1.1614	0.512482	0.955702	262373	308	262065	Lung disease due to external agents	respiratory
295.1	0.0333426	0.0509175	1.0339	0.935706	1.14241	0.512574	0.955702	255311	385	254926	Schizophrenia	mental disorders
722.9	0.0285042	0.0437014	1.02891	0.944453	1.12093	0.514241	0.956106	272894	525	272369	Other and unspecified disc disorder	musculoskeletal
530.3	-0.0177747	0.0274	0.982382	0.931017	1.03658	0.516523	0.956106	238130	1348	236782	Stricture and stenosis of esophagus	digestive
459.9	-0.00641548	0.00991633	0.993605	0.97448	1.01311	0.517657	0.956106	260490	10747	249743	Circulatory disease NEC	circulatory system
255	0.0324957	0.0503059	1.03303	0.936035	1.14007	0.518304	0.956106	277069	396	276673	Disorders of adrenal glands	endocrine/metabolic
622	0.00837024	0.013063	1.00841	0.982915	1.03456	0.521679	0.960288	148414	6111	142303	Polyp of female genital organs	genitourinary
755	-0.0384295	0.0603467	0.9623	0.854955	1.08312	0.524247	0.961297	280673	275	280398	Congenital anomalies of limbs	congenital anomalies
502	0.0225821	0.0354781	1.02284	0.954132	1.09649	0.524445	0.961297	262869	804	262065	Postinflammatory pulmonary fibrosis	respiratory
217	-0.0329312	0.0520199	0.967605	0.873813	1.07146	0.526701	0.961369	275503	372	275131	Vascular hamartomas and non-neoplastic nevi	neoplasms
342	-0.0195837	0.0310442	0.980607	0.92272	1.04212	0.52815	0.961579	267094	1048	266046	Hemiplegia	neurological
199	0.0223854	0.0355618	1.02264	0.953787	1.09646	0.529035	0.961579	257141	795	256346	Neoplasm of uncertain behavior	neoplasms
575.8	-0.0233418	0.0373155	0.976928	0.908029	1.05106	0.531626	0.963999	263362	723	262639	Other disorders of biliary tract	digestive
361	-0.0242701	0.0388909	0.976022	0.90439	1.05333	0.53259	0.963999	267460	666	266794	Retinal detachments and defects	sense organs
426	0.00957844	0.0154886	1.00962	0.979436	1.04074	0.536299	0.96812	251630	4307	247323	Cardiac conduction disorders	circulatory system
965.1	-0.0213248	0.0345506	0.978901	0.914806	1.04749	0.5371	0.96812	245980	844	245136	Opiates and related narcotics causing adverse effects in therapeutic use	injuries & poisonings
289.8	0.0425554	0.0694063	1.04347	0.910758	1.19553	0.539787	0.96925	271255	208	271047	Polycythemia, secondary	hematopoietic
599.5	0.0127835	0.0209189	1.01287	0.972178	1.05526	0.541135	0.96925	262791	2312	260479	Frequency of urination and polyuria	genitourinary
531.3	-0.0143025	0.0234117	0.985799	0.941587	1.03209	0.541259	0.96925	275267	1847	273420	Duodenal ulcer	digestive
745	-0.00934942	0.0153397	0.990694	0.961352	1.02093	0.542199	0.96925	277850	4326	273524	Pain in joint	musculoskeletal
706.2	0.00876556	0.0144236	1.0088	0.980685	1.03773	0.543372	0.969349	278488	4902	273586	Sebaceous cyst	dermatologic
195	-0.00988718	0.0164127	0.990162	0.958817	1.02253	0.5469	0.970993	260159	3813	256346	Cancer, suspected or other	neoplasms
580.3	-0.0412727	0.0690146	0.959567	0.838166	1.09855	0.549821	0.970993	256725	211	256514	Nephritis and nephropathy without mention of glomerulonephritis	genitourinary
496.2	0.0119002	0.0199471	1.01197	0.973171	1.05232	0.550783	0.970993	268108	2566	265542	Chronic bronchitis	respiratory
215	0.0339681	0.0569994	1.03455	0.925197	1.15683	0.551217	0.970993	275547	308	275239	Other benign neoplasm of connective and other soft tissue	neoplasms
447	-0.0203087	0.0341105	0.979896	0.916527	1.04765	0.551591	0.970993	271253	869	270384	Other disorders of arteries and arterioles	circulatory system
594	0.0091617	0.0154606	1.0092	0.979081	1.04025	0.553459	0.970993	278448	4274	274174	Urinary calculus	genitourinary
550.2	-0.00455522	0.00769172	0.995455	0.980561	1.01058	0.553701	0.970993	260653	18441	242212	Diaphragmatic hernia	digestive
367	0.014726	0.0249078	1.01483	0.966482	1.06561	0.554373	0.970993	277829	1629	276200	Disorders of refraction and accommodation; blindness and low vision	sense organs
580.32	-0.0413735	0.0701884	0.959471	0.836156	1.10097	0.55555	0.971093	256718	204	256514	Nephritis and nephropathy with pathological lesion	genitourinary
614.5	-0.0147743	0.0252584	0.985334	0.937743	1.03534	0.558596	0.972272	146895	1580	145315	Inflammatory disease of cervix, vagina, and vulva	genitourinary
536	0.0070827	0.0121324	1.00711	0.983442	1.03134	0.559365	0.972272	245916	7032	238884	Disorders of function of stomach	digestive
300	-0.00866598	0.0149074	0.991371	0.962825	1.02076	0.561023	0.972272	259512	4586	254926	Anxiety disorders	mental disorders
465	-0.0154003	0.0266163	0.984718	0.934665	1.03745	0.562857	0.972272	280538	1421	279117	Acute upper respiratory infections of multiple or unspecified sites	respiratory
317	-0.00996041	0.0175262	0.990089	0.956656	1.02469	0.569822	0.972272	270499	3327	267172	Alcohol-related disorders	mental disorders
159	-0.0243079	0.0427736	0.975985	0.897499	1.06133	0.569836	0.972272	262219	551	261668	Malignant neoplasm of other and ill-defined sites within the digestive organs and peritoneum	neoplasms
696.42	0.0255496	0.0450984	1.02588	0.939092	1.12069	0.571033	0.972272	266405	493	265912	Psoriatic arthropathy	dermatologic
291	0.0339834	0.0601489	1.03457	0.919517	1.16401	0.572082	0.972272	271839	277	271562	Other specified nonpsychotic and/or transient mental disorders	mental disorders
585.31	0.0318682	0.0565243	1.03238	0.924116	1.15333	0.572892	0.972272	256828	314	256514	Renal dialysis	genitourinary
8	-0.0115143	0.020431	0.988552	0.949748	1.02894	0.573045	0.972272	279968	2426	277542	Intestinal infection	infectious diseases
536.8	0.00680758	0.0121374	1.00683	0.983162	1.03107	0.574881	0.972272	245910	7026	238884	Dyspepsia and other specified disorders of function of stomach	digestive
618.5	0.0333884	0.0598818	1.03395	0.919452	1.16271	0.577137	0.972272	142492	281	142211	Prolapse of vaginal vault after hysterectomy	genitourinary
418.1	-0.0115963	0.0208302	0.988471	0.948928	1.02966	0.577727	0.972272	279039	2329	276710	Precordial pain	circulatory system
369	-0.0295707	0.0531325	0.970862	0.874845	1.07742	0.577837	0.972272	273571	356	273215	Infection of the eye	sense organs
291.8	0.0345305	0.0620866	1.03513	0.916533	1.16908	0.578097	0.972272	271822	260	271562	Alteration of consciousness	mental disorders
771	-0.0244813	0.0441113	0.975816	0.894994	1.06394	0.578901	0.972272	281423	516	280907	Musculoskeletal symptoms referable to limbs	symptoms
585	-0.00641321	0.0116032	0.993607	0.971266	1.01646	0.580461	0.972272	264316	7802	256514	Renal failure	genitourinary
938	0.0346278	0.0627977	1.03523	0.915346	1.17083	0.581348	0.972272	276748	255	276493	Dermatitis due to solar radiation	dermatologic
802	0.0254171	0.0468042	1.02574	0.935834	1.12429	0.587094	0.972272	264177	459	263718	Fracture of pelvis	injuries & poisonings
180	-0.0111083	0.0204578	0.988953	0.950084	1.02941	0.587139	0.972272	130006	2425	127581	Cervical cancer and dysplasia	neoplasms
520.2	0.0151674	0.0280348	1.01528	0.961001	1.07263	0.588495	0.972272	273398	1276	272122	Disturbances in tooth eruption	digestive
250.4	0.0257148	0.0477384	1.02605	0.9344	1.12669	0.590121	0.972272	257815	441	257374	Abnormal glucose	endocrine/metabolic
279	0.0381145	0.0707696	1.03885	0.904302	1.19342	0.590183	0.972272	281563	200	281363	Disorders involving the immune mechanism	endocrine/metabolic
275.5	0.0175267	0.0326666	1.01768	0.954566	1.08497	0.591592	0.972272	278713	944	277769	Disorders of calcium/phosphorus metabolism	endocrine/metabolic
371.3	-0.0149291	0.0280134	0.985182	0.932548	1.04079	0.594085	0.972272	274497	1282	273215	Inflammation of eyelids	sense organs
798.1	0.0278647	0.0523938	1.02826	0.927906	1.13946	0.594842	0.972272	276830	364	276466	Chronic fatigue syndrome	symptoms
368.9	-0.025946	0.0490448	0.974388	0.885085	1.0727	0.596787	0.972272	277269	417	276852	Subjective visual disturbances	sense organs
702.1	-0.0135121	0.0256306	0.986579	0.938242	1.03741	0.598065	0.972272	276588	1545	275043	Actinic keratosis	dermatologic
217.1	-0.0284775	0.0543369	0.971924	0.873737	1.08115	0.600215	0.972272	275472	341	275131	Nevus, non-neoplastic	neoplasms
523	0.0161767	0.0309351	1.01631	0.956519	1.07984	0.601027	0.972272	273170	1048	272122	Gingival and periodontal diseases	digestive
451	-0.0189871	0.0363651	0.981192	0.913692	1.05368	0.601584	0.972272	255512	762	254750	Phlebitis and thrombophlebitis	circulatory system
389.1	-0.0279916	0.053618	0.972397	0.875394	1.08015	0.601632	0.972272	273750	350	273400	Sensorineural hearing loss	sense organs
372	0.0309471	0.0593689	1.03143	0.918132	1.15871	0.60218	0.972272	273500	285	273215	Disorders of conjunctiva	sense organs
182	-0.0173257	0.0332609	0.982824	0.920797	1.04903	0.602435	0.972272	128526	916	127610	Malignant neoplasm of uterus	neoplasms
594.8	-0.0157686	0.0303032	0.984355	0.927593	1.04459	0.602811	0.972272	275271	1097	274174	Renal colic	genitourinary
763	-0.0284973	0.0550767	0.971905	0.872454	1.08269	0.604869	0.972272	278713	331	278382	Thoracic or lumbosacral neuritis or radiculitis, unspecified	symptoms
701.3	0.0287171	0.055675	1.02913	0.922744	1.14779	0.605995	0.972272	276302	324	275978	Circumscribed scleroderma	dermatologic
184.1	-0.012945	0.0251386	0.987138	0.93968	1.03699	0.606591	0.972272	135602	1610	133992	Malignant neoplasm of ovary and other uterine adnexa	neoplasms
260.6	0.02187	0.0425557	1.02211	0.940318	1.11102	0.607312	0.972272	276239	555	275684	Anorexia	endocrine/metabolic
709	0.0207634	0.040426	1.02098	0.943206	1.10517	0.607522	0.972272	269586	615	268971	Diffuse diseases of connective tissue	dermatologic
496.21	0.0105462	0.0206039	1.0106	0.970604	1.05225	0.608754	0.972272	267946	2404	265542	Obstructive chronic bronchitis	respiratory
756.5	-0.0344211	0.0673171	0.966165	0.846741	1.10243	0.609121	0.972272	280620	222	280398	Congenital osteodystrophies	congenital anomalies
455	0.00801725	0.0158552	1.00805	0.977205	1.03987	0.613099	0.972272	258792	4042	254750	Hemorrhoids	circulatory system
694.2	-0.0226917	0.0449124	0.977564	0.895191	1.06752	0.613388	0.972272	270386	498	269888	Other dyschromia	dermatologic
872	0.0325483	0.0645145	1.03308	0.910376	1.17233	0.613902	0.972272	279929	241	279688	Traumatic amputation	injuries & poisonings
798	-0.0107538	0.0213992	0.989304	0.948669	1.03168	0.615295	0.972272	278673	2207	276466	Malaise and fatigue	symptoms
697	0.0264535	0.0532465	1.02681	0.92505	1.13976	0.619322	0.972272	270241	353	269888	Sarcoidosis	dermatologic
334.2	-0.0312211	0.0630081	0.969261	0.856659	1.09666	0.620241	0.972272	266300	254	266046	Anterior horn cell disease	neurological
418	-0.0305752	0.0621117	0.969887	0.85872	1.09545	0.622534	0.972272	276974	264	276710	Nonspecific chest pain	circulatory system
610	-0.0128006	0.0260169	0.987281	0.938199	1.03893	0.622712	0.972272	148864	1491	147373	Benign mammary dysplasias	genitourinary
381.11	-0.0223255	0.0454114	0.977922	0.894643	1.06895	0.622982	0.972272	278818	487	278331	Suppurative and unspecified otitis media	sense organs
389	-0.00893497	0.0181829	0.991105	0.956406	1.02706	0.623147	0.972272	276478	3078	273400	Hearing loss	sense organs
701.2	-0.0131071	0.0267344	0.986978	0.936594	1.04007	0.623943	0.972272	277386	1408	275978	Scar conditions and fibrosis of skin	dermatologic
619	-0.00693915	0.0142003	0.993085	0.965826	1.02111	0.62508	0.972272	150035	5136	144899	Noninflammatory female genital disorders	genitourinary
286	-0.0188749	0.0389468	0.981302	0.909183	1.05914	0.627937	0.972272	278682	662	278020	Coagulation defects	hematopoietic
374	0.0098438	0.0203436	1.00989	0.970417	1.05097	0.628474	0.972272	275668	2453	273215	Other disorders of eyelids	sense organs
560	-0.00934701	0.0193324	0.990697	0.95386	1.02896	0.628749	0.972272	224011	2724	221287	Intestinal obstruction without mention of hernia	digestive
741	0.0110534	0.0228856	1.01111	0.966763	1.0575	0.629107	0.972272	278190	1926	276264	Symptoms and disorders of the joints	musculoskeletal
961.1	-0.0215968	0.0447491	0.978635	0.896458	1.06834	0.629366	0.972272	245638	502	245136	Poisoning/allergy of sulfonamides	injuries & poisonings
433.3	0.0110165	0.0228498	1.01108	0.966796	1.05739	0.629716	0.972272	271086	1946	269140	Cerebral ischemia	circulatory system
707.2	-0.0160934	0.0333976	0.984035	0.921685	1.0506	0.629895	0.972272	278642	905	277737	Chronic ulcer of leg or foot	dermatologic
803.3	-0.0187177	0.0389805	0.981456	0.909266	1.05938	0.631098	0.972272	264379	661	263718	Fracture of clavicle or scapula	injuries & poisonings
509.8	0.0275865	0.0576564	1.02797	0.918128	1.15095	0.63232	0.972272	262368	303	262065	Dependence on respirator [Ventilator] or supplemental oxygen	respiratory
715.2	0.0306182	0.0641924	1.03109	0.909194	1.16933	0.633379	0.972272	272252	243	272009	Ankylosing spondylitis	musculoskeletal
627.1	-0.00675518	0.0141652	0.993268	0.966071	1.02123	0.633443	0.972272	132520	5227	127293	Postmenopausal bleeding	genitourinary
362.31	-0.0188315	0.0396937	0.981345	0.907892	1.06074	0.635201	0.972272	267431	639	266792	Separation of retinal layers	sense organs
523.32	0.0188477	0.0399968	1.01903	0.942193	1.10212	0.637476	0.972272	272747	625	272122	Chronic periodontitis	digestive
613.1	-0.0236031	0.0501544	0.976673	0.885233	1.07756	0.63792	0.972272	280584	399	280185	Inflammatory disease of breast	genitourinary
250.42	-0.029353	0.0623943	0.971074	0.859294	1.09739	0.638038	0.972272	257632	258	257374	Other abnormal glucose	endocrine/metabolic
374.3	-0.0135726	0.0291925	0.986519	0.931659	1.04461	0.64198	0.972272	274401	1186	273215	Ptosis of eyelid	sense organs
578.1	0.0129251	0.0278991	1.01301	0.959104	1.06994	0.643164	0.972272	255642	1294	254348	Hematemesis	digestive
556.1	0.0216035	0.0469703	1.02184	0.931968	1.12038	0.64556	0.972272	221742	455	221287	Ulceration of intestine	digestive
960.2	-0.00467127	0.010181	0.99534	0.975675	1.0154	0.646362	0.972272	255231	10095	245136	Allergy/adverse effect of penicillin	injuries & poisonings
244.4	0.0050147	0.0110369	1.00503	0.98352	1.027	0.649572	0.972272	269107	8626	260481	Hypothyroidism NOS	endocrine/metabolic
586.2	-0.0151473	0.0335041	0.984967	0.922365	1.05182	0.651194	0.972272	257414	900	256514	Cyst of kidney, acquired	genitourinary
292.6	-0.030163	0.0668686	0.970287	0.851102	1.10616	0.651933	0.972272	271787	225	271562	Hallucinations	mental disorders
706	0.00648294	0.0143721	1.0065	0.978548	1.03526	0.651933	0.972272	278524	4938	273586	Diseases of sebaceous glands	dermatologic
960	-0.00429363	0.00952008	0.995716	0.977309	1.01447	0.651984	0.972272	256765	11629	245136	Poisoning by antibiotics	injuries & poisonings
516	0.0125706	0.0279209	1.01265	0.958723	1.06961	0.652552	0.972272	280935	1294	279641	Abnormal sputum	respiratory
626.2	-0.0148303	0.0330927	0.985279	0.923402	1.0513	0.654049	0.972272	128209	916	127293	Dysmenorrhea	genitourinary
555	0.0078295	0.0175244	1.00786	0.973831	1.04308	0.655037	0.972272	224598	3311	221287	Inflammatory bowel disease and other gastroenteritis and colitis	digestive
204	-0.0105998	0.0237617	0.989456	0.944432	1.03663	0.655534	0.972272	278023	1794	276229	Leukemia	neoplasms
703	0.0298897	0.0670599	1.03034	0.90344	1.17507	0.655802	0.972272	280463	223	280240	Diseases of nail, NOS	dermatologic
420	0.0121358	0.0273179	1.01221	0.959439	1.06788	0.656866	0.972272	278670	1353	277317	Carditis	circulatory system
150	-0.0159287	0.0358604	0.984197	0.917398	1.05586	0.656907	0.972272	262455	787	261668	Cancer of esophagus	neoplasms
306	0.0305013	0.0690086	1.03097	0.900547	1.18028	0.658495	0.972272	255136	210	254926	Other mental disorder	mental disorders
687.1	-0.0133283	0.0301895	0.98676	0.930067	1.04691	0.65886	0.972272	275748	1103	274645	Rash and other nonspecific skin eruption	dermatologic
601.1	-0.0140325	0.0318728	0.986065	0.926351	1.04963	0.659744	0.972272	103891	1000	102891	Prostatitis	genitourinary
574.12	-0.00772766	0.0175872	0.992302	0.95868	1.0271	0.660378	0.972272	265921	3282	262639	Cholelithiasis with other cholecystitis	digestive
619.5	-0.0160741	0.0369329	0.984054	0.915339	1.05793	0.6634	0.972272	145636	737	144899	Noninflammatory disorders of vulva and perineum	genitourinary
523.3	0.0161849	0.0372489	1.01632	0.944763	1.09329	0.66392	0.972272	272843	721	272122	Periodontitis (acute or chronic)	digestive
8.5	-0.0107862	0.0248277	0.989272	0.942285	1.0386	0.663968	0.972272	279181	1639	277542	Bacterial enteritis	infectious diseases
270.3	0.0270342	0.0623589	1.0274	0.909203	1.16097	0.664632	0.972272	280999	259	280740	Disorders of plasma protein metabolism	endocrine/metabolic
252	0.0170962	0.0398227	1.01724	0.940866	1.09982	0.6677	0.972272	277308	635	276673	Disorders of parathyroid gland	endocrine/metabolic
907	0.0189188	0.04413	1.0191	0.934658	1.11117	0.668137	0.972272	281630	514	281116	Injuries to the nervous system	injuries & poisonings
585.1	-0.00636881	0.0148897	0.993651	0.965072	1.02308	0.668846	0.972272	261177	4663	256514	Acute renal failure	genitourinary
292.3	-0.0201491	0.0471522	0.980053	0.893539	1.07494	0.669146	0.972272	272015	453	271562	Memory loss	mental disorders
529	0.0154162	0.0361089	1.01554	0.946148	1.09001	0.669425	0.972272	278533	770	277763	Diseases and other conditions of the tongue	digestive
592	-0.0099531	0.0233378	0.990096	0.945828	1.03644	0.669759	0.972272	251930	1859	250071	Cystitis and urethritis	genitourinary
270	0.0252303	0.0593218	1.02555	0.912983	1.152	0.67061	0.972272	281026	286	280740	Disorders of protein plasma/amino-acid transport and metabolism	endocrine/metabolic
79.9	0.0132975	0.0314331	1.01339	0.952838	1.07778	0.672265	0.972346	277099	1016	276083	Viremia, NOS	infectious diseases
204.21	0.0220019	0.0521168	1.02225	0.922982	1.13218	0.672904	0.972346	276599	370	276229	Myeloid leukemia, acute	neoplasms
579.2	-0.0234095	0.0560742	0.976862	0.875191	1.09034	0.676332	0.974224	254667	319	254348	Splenomegaly	digestive
516.1	0.0118493	0.0284048	1.01192	0.957123	1.06985	0.676562	0.974224	280891	1250	279641	Hemoptysis	respiratory
426.91	0.010394	0.0249992	1.01045	0.962132	1.06119	0.677575	0.974224	248951	1628	247323	Cardiac pacemaker in situ	circulatory system
187.2	-0.00920845	0.0224318	0.990834	0.948215	1.03537	0.681433	0.975843	119813	2038	117775	Malignant neoplasm of testis	neoplasms
572	-0.0116167	0.0283392	0.98845	0.935045	1.04491	0.681867	0.975843	268899	1257	267642	Ascites (non malignant)	digestive
568.1	0.00903384	0.0220536	1.00907	0.966387	1.05365	0.682077	0.975843	257174	2076	255098	Peritoneal adhesions (postoperative) (postinfection)	digestive
830	-0.0216902	0.053911	0.978543	0.880422	1.0876	0.687439	0.977628	268636	346	268290	Dislocation	injuries & poisonings
704	0.0254971	0.0633914	1.02582	0.905971	1.16153	0.687525	0.977628	280489	249	280240	Diseases of hair and hair follicles	dermatologic
187	-0.00883446	0.021979	0.991204	0.949412	1.03484	0.687721	0.977628	119899	2124	117775	Cancer of other male genital organs	neoplasms
198.3	0.0110631	0.0276627	1.01112	0.957763	1.06746	0.689208	0.977628	257667	1321	256346	Secondary malignant neoplasm of digestive systems	neoplasms
318	0.00509425	0.0128339	1.00511	0.98014	1.03071	0.691414	0.977628	273405	6233	267172	Tobacco use disorder	mental disorders
585.3	0.00652548	0.0164671	1.00655	0.974579	1.03956	0.691903	0.977628	260306	3792	256514	Chronic renal failure [CKD]	genitourinary
377	0.025502	0.0651233	1.02583	0.902906	1.16549	0.695356	0.977628	274757	236	274521	Disorders of optic nerve and visual pathways	sense organs
740.12	0.013687	0.0351541	1.01378	0.946283	1.08609	0.697023	0.977628	230907	811	230096	Osteoarthrosis, localized, secondary	musculoskeletal
378	-0.0131104	0.0339169	0.986975	0.923498	1.05482	0.699093	0.977628	275394	873	274521	Strabismus and other disorders of binocular eye movements	sense organs
735.3	0.006334	0.0163969	1.00635	0.974527	1.03922	0.69928	0.977628	271297	3812	267485	Hallux valgus (Bunion)	musculoskeletal
555.21	0.0204091	0.0532232	1.02062	0.919517	1.13284	0.701377	0.977628	221641	354	221287	Ulcerative colitis (chronic)	digestive
587	0.02477	0.0650196	1.02508	0.902428	1.1644	0.703231	0.977628	256751	237	256514	Kidney replaced by transpant	genitourinary
465.2	-0.0165783	0.0437623	0.983558	0.902713	1.07164	0.704818	0.977628	279641	524	279117	Acute pharyngitis	respiratory
244	0.00408164	0.0107791	1.00409	0.983099	1.02553	0.704938	0.977628	269547	9066	260481	Hypothyroidism	endocrine/metabolic
724	-0.0244486	0.0648698	0.975848	0.85934	1.10815	0.706258	0.977628	272607	238	272369	Other and unspecified disorders of back	musculoskeletal
458.9	0.00744604	0.0197612	1.00747	0.969199	1.04726	0.706322	0.977628	252344	2601	249743	Hypotension NOS	circulatory system
427.3	0.00822401	0.02198	1.00826	0.965744	1.05264	0.708287	0.977628	249426	2103	247323	Other specified cardiac dysrhythmias	circulatory system
289.4	0.00915838	0.024493	1.0092	0.961898	1.05883	0.708465	0.977628	273498	1680	271818	Lymphadenitis	hematopoietic
301	-0.0242201	0.0647854	0.976071	0.859678	1.10822	0.708515	0.977628	255164	238	254926	Personality disorders	mental disorders
364	0.0181782	0.048718	1.01834	0.925605	1.12038	0.709051	0.977628	267218	424	266794	Corneal opacity and other disorders of cornea	sense organs
618	-0.00463613	0.0124853	0.995375	0.971313	1.02003	0.710393	0.977628	148997	6786	142211	Genital prolapse	genitourinary
333	-0.0154991	0.0426618	0.98462	0.905639	1.07049	0.716381	0.977628	266600	554	266046	Extrapyramidal disease and abnormal movement disorders	neurological
624	-0.0160594	0.044253	0.984069	0.902313	1.07323	0.71668	0.977628	146259	515	145744	Symptoms involving female genital tract	genitourinary
367.9	-0.0170953	0.0471268	0.98305	0.896316	1.07818	0.716791	0.977628	276653	453	276200	Blindness and low vision	sense organs
619.2	0.00833305	0.0229852	1.00837	0.963949	1.05483	0.716949	0.977628	146819	1920	144899	Disorders of uterus, NEC	genitourinary
332	0.0111569	0.0308505	1.01122	0.951887	1.07425	0.717617	0.977628	267112	1066	266046	Parkinson's disease	neurological
520	0.00996802	0.0276404	1.01002	0.956757	1.06624	0.718374	0.977628	273435	1313	272122	Disorders of tooth development	digestive
365	-0.00628022	0.0174292	0.993739	0.960366	1.02827	0.718603	0.977628	270172	3378	266794	Glaucoma	sense organs
200.1	-0.0203056	0.0563758	0.979899	0.877393	1.09438	0.71871	0.977628	271877	316	271561	Polycythemia vera	neoplasms
385.3	0.0195225	0.0546986	1.01971	0.91605	1.13511	0.721159	0.978474	278666	335	278331	Cholesteatoma	sense organs
172.2	-0.00573447	0.0162707	0.994282	0.963074	1.0265	0.724508	0.978663	269430	3879	265551	Other non-epithelial cancer of skin	neoplasms
585.4	0.024702	0.0702456	1.02501	0.893171	1.17631	0.7251	0.978663	256718	204	256514	Chronic kidney disease, Stage I or II	genitourinary
556	0.0133181	0.0378904	1.01341	0.940874	1.09153	0.72522	0.978663	221987	700	221287	Ulceration of the lower GI tract	digestive
292.1	0.0141733	0.0404144	1.01427	0.937032	1.09788	0.725814	0.978663	272177	615	271562	Aphasia/speech disturbance	mental disorders
420.3	0.0171292	0.0491434	1.01728	0.923864	1.12013	0.727423	0.978865	277734	417	277317	Endocarditis	circulatory system
320	0.0216832	0.062489	1.02192	0.90412	1.15507	0.728598	0.978865	281068	256	280812	Meningitis	neurological
208	0.00298197	0.00865841	1.00299	0.986109	1.02015	0.730544	0.978865	264555	14306	250249	Benign neoplasm of colon	neoplasms
261.2	0.0146528	0.0425719	1.01476	0.933526	1.10306	0.730703	0.978865	276239	555	275684	Vitamin B-complex deficiencies	endocrine/metabolic
577.1	-0.00947582	0.0276274	0.990569	0.938357	1.04569	0.731608	0.978865	279601	1321	278280	Acute pancreatitis	digestive
741.4	0.0115213	0.0339515	1.01159	0.946464	1.08119	0.73435	0.979511	277137	873	276264	Joint effusions	musculoskeletal
743.2	-0.0164633	0.0495726	0.983671	0.892594	1.08404	0.73981	0.980182	280899	410	280489	Pathologic fracture	musculoskeletal
157	-0.0117961	0.0355601	0.988273	0.92174	1.05961	0.7401	0.980182	262466	798	261668	Pancreatic cancer	neoplasms
624.2	0.0208545	0.0633817	1.02107	0.901792	1.15613	0.742133	0.980182	145994	250	145744	Atrophy of female genital tract	genitourinary
531.2	-0.00638497	0.0194261	0.993635	0.956514	1.0322	0.742397	0.980182	276111	2691	273420	Gastric ulcer	digestive
555.2	-0.00686606	0.0209002	0.993157	0.953296	1.03469	0.742521	0.980182	223607	2320	221287	Ulcerative colitis	digestive
747.11	-0.0174927	0.0537908	0.982659	0.884334	1.09192	0.74503	0.980182	280833	346	280487	Cardiac shunt/ heart septal defect	congenital anomalies
443.9	-0.00763367	0.0238382	0.992395	0.947095	1.03986	0.748795	0.980182	272177	1793	270384	Peripheral vascular disease, unspecified	circulatory system
614.1	-0.0084547	0.0264784	0.991581	0.941434	1.0444	0.749495	0.980182	146749	1434	145315	Pelvic peritoneal adhesions, female (postoperative) (postinfection)	genitourinary
571.6	-0.0223288	0.0705832	0.977919	0.851574	1.12301	0.751739	0.980182	267844	202	267642	Primary biliary cirrhosis	digestive
454	-0.00384793	0.0122457	0.996159	0.972535	1.02036	0.753348	0.980182	261631	6881	254750	Varicose veins	circulatory system
585.34	0.017585	0.0561177	1.01774	0.911737	1.13607	0.754007	0.980182	256834	320	256514	Chronic Kidney Disease, Stage IV	genitourinary
371	-0.00779385	0.0249845	0.992236	0.944818	1.04203	0.755081	0.980182	274829	1614	273215	Inflammation of the eye	sense organs
695.4	0.0183358	0.0590211	1.0185	0.907244	1.14341	0.756055	0.980182	268934	288	268646	Lupus (localized and systemic)	dermatologic
450	-0.0132627	0.0427971	0.986825	0.907426	1.07317	0.75664	0.980182	281173	549	280624	Noninfectious disorders of lymphatic channels	circulatory system
427.4	-0.0142122	0.0459672	0.985888	0.900949	1.07884	0.757184	0.980182	247799	476	247323	Cardiac arrest and ventricular fibrillation	circulatory system
614.52	-0.0160617	0.0520769	0.984067	0.88858	1.08981	0.75776	0.980182	145684	369	145315	Vaginitis and vulvovaginitis	genitourinary
427.9	0.00622913	0.0202496	1.00625	0.967094	1.04699	0.758373	0.980182	249789	2466	247323	Palpitations	circulatory system
368.4	0.020831	0.0678848	1.02105	0.893847	1.16635	0.758951	0.980182	277070	218	276852	Visual field defects	sense organs
252.1	0.0128305	0.0418644	1.01291	0.933119	1.09953	0.759242	0.980182	277248	575	276673	Hyperparathyroidism	endocrine/metabolic
695.3	0.0209774	0.0686131	1.0212	0.892703	1.16819	0.759806	0.980182	270101	213	269888	Rosacea	dermatologic
626.8	0.0115615	0.0381024	1.01163	0.938833	1.09007	0.761561	0.980182	127988	695	127293	Infertility, female	genitourinary
380	0.0166322	0.0550186	1.01677	0.912833	1.13254	0.762422	0.980182	280880	332	280548	Disorders of external ear	sense organs
720.1	-0.00669935	0.0222463	0.993323	0.950943	1.03759	0.763304	0.980182	274419	2050	272369	Spinal stenosis of lumbar region	musculoskeletal
149.1	0.0202229	0.0673536	1.02043	0.894234	1.16443	0.763986	0.980182	279707	221	279486	Cancer of oropharynx	neoplasms
614.51	0.0113614	0.038318	1.01143	0.938249	1.09031	0.766845	0.980182	145997	682	145315	Cervicitis and endocervicitis	genitourinary
427.7	0.00759261	0.0257239	1.00762	0.958079	1.05973	0.767873	0.980182	248847	1524	247323	Tachycardia NOS	circulatory system
193	-0.0185548	0.0629712	0.981616	0.867642	1.11056	0.768257	0.980182	280094	253	279841	Thyroid cancer	neoplasms
317.11	0.011527	0.0391721	1.01159	0.936834	1.09232	0.768555	0.980182	267828	656	267172	Alcoholic liver damage	mental disorders
8.52	-0.0140966	0.0479858	0.986002	0.897496	1.08324	0.768936	0.980182	277980	438	277542	Intestinal infection due to C. difficile	infectious diseases
530.5	-0.0137881	0.0472337	0.986306	0.899097	1.08198	0.770353	0.980182	237233	451	236782	Disorders of esophageal motility	digestive
751.11	0.0201645	0.0692642	1.02037	0.89084	1.16873	0.770956	0.980182	152499	207	152292	Congenital anomalies of female genital organs	congenital anomalies
732	0.0178099	0.0613966	1.01797	0.902555	1.14814	0.771756	0.980182	265172	265	264907	Osteochondropathies	musculoskeletal
727.5	0.0178118	0.0617268	1.01797	0.901973	1.14889	0.77292	0.980182	257750	264	257486	Rupture of synovium	musculoskeletal
149	0.0125883	0.0438818	1.01267	0.929212	1.10362	0.774214	0.980182	280008	522	279486	Cancer of larynx, pharynx, nasal cavities	neoplasms
522.5	0.0108144	0.0381421	1.01087	0.938059	1.08934	0.77677	0.980182	272811	689	272122	Periapical abscess	digestive
276.1	0.00478429	0.0170075	1.0048	0.971854	1.03885	0.778476	0.980182	269540	3537	266003	Electrolyte imbalance	endocrine/metabolic
596.1	0.00825424	0.0295591	1.00829	0.951533	1.06843	0.780056	0.980182	267903	1162	266741	Bladder neck obstruction	genitourinary
608	-0.00702935	0.0253436	0.992995	0.944876	1.04357	0.781503	0.980182	108188	1585	106603	Other disorders of male genital organs	genitourinary
586	0.00581689	0.0209826	1.00583	0.965308	1.04806	0.781608	0.980182	258819	2305	256514	Other disorders of the kidney and ureters	genitourinary
728.7	0.00662819	0.024056	1.00665	0.960289	1.05525	0.782907	0.980182	259240	1754	257486	Fasciitis	musculoskeletal
198.1	-0.00451463	0.0164459	0.995496	0.963919	1.02811	0.78369	0.980182	260118	3772	256346	Secondary malignancy of lymph nodes	neoplasms
340	0.00630063	0.0230502	1.00632	0.961869	1.05283	0.784589	0.980182	271487	1894	269593	Migraine	neurological
840	-0.0144968	0.0541169	0.985608	0.88642	1.09589	0.788792	0.980182	281598	342	281256	Sprains and strains	injuries & poisonings
285.2	0.0118374	0.0443023	1.01191	0.92775	1.1037	0.789318	0.980182	256177	513	255664	Anemia of chronic disease	hematopoietic
276.12	-0.0066472	0.0248847	0.993375	0.946087	1.04303	0.789377	0.980182	267642	1639	266003	Hyposmolality and/or hyponatremia	endocrine/metabolic
550.3	-0.0144896	0.0542712	0.985615	0.886159	1.09623	0.789481	0.980182	242554	342	242212	Femoral hernia	digestive
337	0.0182484	0.0683752	1.01842	0.890685	1.16446	0.789557	0.980182	266261	215	266046	Disorders of the autonomic nervous system	neurological
819	0.0108236	0.0407549	1.01088	0.933276	1.09494	0.790565	0.980182	281561	607	280954	Skull and face fracture and other intercranial injury	injuries & poisonings
426.2	-0.0063369	0.0240242	0.993683	0.947978	1.04159	0.791956	0.980182	249085	1762	247323	Atrioventricular [AV] block	circulatory system
800	-0.00548795	0.0208627	0.994527	0.954681	1.03604	0.792512	0.980182	266048	2330	263718	Fracture of lower limb	injuries & poisonings
285.22	0.0156387	0.0604969	1.01576	0.902187	1.14363	0.796018	0.98109	255939	275	255664	Anemia in neoplastic disease	hematopoietic
507	0.00374089	0.0147706	1.00375	0.975106	1.03323	0.800063	0.98109	266787	4722	262065	Pleurisy; pleural effusion	respiratory
578.8	-0.0029553	0.0117666	0.997049	0.974318	1.02031	0.80169	0.98109	261793	7445	254348	Hemorrhage of rectum and anus	digestive
172	0.00338786	0.0134924	1.00339	0.977207	1.03028	0.801741	0.98109	271223	5672	265551	Skin cancer	neoplasms
204.2	0.0113774	0.0453785	1.01144	0.925369	1.10552	0.802029	0.98109	276717	488	276229	Myeloid leukemia	neoplasms
153	-0.00405199	0.016236	0.995956	0.964762	1.02816	0.802921	0.98109	250603	3888	246715	Colorectal cancer	neoplasms
242.1	-0.014513	0.0584947	0.985592	0.878833	1.10532	0.80405	0.98109	260773	292	260481	Graves' disease	endocrine/metabolic
716	-0.0153704	0.0621378	0.984747	0.871832	1.11229	0.80463	0.98109	274503	260	274243	Other arthropathies	musculoskeletal
783	0.00503314	0.0204258	1.00505	0.965605	1.0461	0.805364	0.98109	279217	2422	276795	Fever of unknown origin	symptoms
496.1	-0.00693846	0.0282116	0.993086	0.939665	1.04954	0.805726	0.98109	266815	1273	265542	Emphysema	respiratory
764	-0.00831679	0.0338958	0.991718	0.927974	1.05984	0.806175	0.98109	279257	875	278382	Sciatica	symptoms
153.3	0.00586204	0.0239733	1.00588	0.959709	1.05427	0.806825	0.98109	248478	1763	246715	Malignant neoplasm of rectum, rectosigmoid junction, and anus	neoplasms
635	0.00774725	0.0320241	1.00778	0.946467	1.07306	0.808842	0.982011	149795	1016	148779	Hemorrhage during pregnancy; childbirth and postpartum	pregnancy complications
241.2	-0.0114232	0.0483672	0.988642	0.899226	1.08695	0.813295	0.982011	260911	430	260481	Nontoxic multinodular goiter	endocrine/metabolic
433.5	0.0145511	0.0619677	1.01466	0.898612	1.14569	0.814351	0.982011	269401	261	269140	Cerebral aneurysm	circulatory system
742.9	-0.0125263	0.0537532	0.987552	0.888802	1.09727	0.815736	0.982011	276610	346	276264	Other derangement of joint	musculoskeletal
197	0.00300469	0.0129652	1.00301	0.977843	1.02882	0.816731	0.982011	262476	6130	256346	Chemotherapy	neoplasms
451.2	0.00992961	0.0431984	1.00998	0.927987	1.09922	0.8182	0.982011	255289	539	254750	Phlebitis and thrombophlebitis of lower extremities	circulatory system
250	0.00214893	0.00934917	1.00215	0.983955	1.02068	0.818207	0.982011	269538	12164	257374	Diabetes mellitus	endocrine/metabolic
592.1	-0.00541917	0.0237799	0.994595	0.949303	1.04205	0.819733	0.982011	251861	1790	250071	Cystitis	genitourinary
480.5	0.0131268	0.057977	1.01321	0.90438	1.13514	0.820879	0.982011	264598	300	264298	Bronchopneumonia and lung abscess	respiratory
300.1	-0.00352433	0.0155669	0.996482	0.966538	1.02735	0.820892	0.982011	259126	4200	254926	Anxiety disorder	mental disorders
447.1	-0.00958799	0.0423943	0.990458	0.911486	1.07627	0.821075	0.982011	270946	562	270384	Stricture of artery	circulatory system
709.2	-0.0121441	0.0539297	0.987929	0.888834	1.09807	0.821836	0.982011	269317	346	268971	Sicca syndrome	dermatologic
280	0.00289877	0.0129076	1.0029	0.977849	1.0286	0.822307	0.982011	261836	6172	255664	Iron deficiency anemias	hematopoietic
512	-0.00295812	0.0133871	0.997046	0.971226	1.02355	0.825118	0.982613	275410	5726	269684	Other symptoms of respiratory system	respiratory
681.1	-0.0121947	0.0556472	0.987879	0.885802	1.10172	0.826538	0.982613	278939	324	278615	Cellulitis and abscess of fingers/toes	dermatologic
701.5	0.0126438	0.0577845	1.01272	0.904284	1.13417	0.826799	0.982613	276278	300	275978	Abnormal granulation tissue	dermatologic
250.2	0.00208896	0.0095776	1.00209	0.983456	1.02108	0.827344	0.982613	268954	11580	257374	Type 2 diabetes	endocrine/metabolic
695.42	0.0142792	0.0661858	1.01438	0.890972	1.15489	0.829187	0.983454	268875	229	268646	Systemic lupus erythematosus	dermatologic
367.1	0.00725701	0.034561	1.00728	0.941311	1.07788	0.833686	0.983558	277044	844	276200	Myopia	sense organs
751.2	0.0087499	0.0431725	1.00879	0.92694	1.09786	0.839391	0.983558	280166	539	279627	Congenital anomalies of urinary system	congenital anomalies
550.4	0.00422297	0.0208973	1.00423	0.963931	1.04622	0.839853	0.983558	244537	2325	242212	Umbilical hernia	digestive
687.4	0.0048873	0.0242524	1.0049	0.95825	1.05382	0.840293	0.983558	276355	1710	274645	Disturbance of skin sensation	dermatologic
366	-0.00178149	0.00886179	0.99822	0.981032	1.01571	0.840675	0.983558	264149	14085	250064	Cataract	sense organs
458.1	0.00580209	0.0289691	1.00582	0.950301	1.06458	0.841257	0.983558	250949	1206	249743	Orthostatic hypotension	circulatory system
623	0.00775943	0.0388069	1.00779	0.93398	1.08743	0.84152	0.983558	142966	663	142303	Hypertrophy of female genital organs	genitourinary
374.1	-0.00747219	0.0373988	0.992556	0.922404	1.06804	0.841639	0.983558	273937	722	273215	Ectropion or entropion	sense organs
761	0.00762847	0.0383028	1.00766	0.93478	1.08622	0.842136	0.983558	281299	684	280615	Cervicalgia	symptoms
509	-0.00441695	0.0223723	0.995593	0.952881	1.04022	0.843491	0.983558	264094	2029	262065	Respiratory failure, insufficiency, arrest	respiratory
389.4	0.00992127	0.0516818	1.00997	0.912677	1.11764	0.847767	0.983558	273776	376	273400	Tinnitus	sense organs
350.3	-0.0129471	0.0676181	0.987136	0.864611	1.12703	0.848154	0.983558	280010	219	279791	Lack of coordination	neurological
145	-0.00873064	0.0458487	0.991307	0.906112	1.08451	0.848978	0.983558	279964	478	279486	Cancer of mouth	neoplasms
292.4	-0.0046219	0.0242862	0.995389	0.949118	1.04392	0.849066	0.983558	273281	1719	271562	Altered mental status	mental disorders
702.2	-0.00440253	0.0232091	0.995607	0.951333	1.04194	0.849552	0.983558	276922	1879	275043	Seborrheic keratosis	dermatologic
153.2	-0.00375584	0.0198758	0.996251	0.958188	1.03583	0.85012	0.983558	249293	2578	246715	Colon cancer	neoplasms
198	-0.00212175	0.0114234	0.99788	0.975787	1.02047	0.852651	0.983558	264329	7983	256346	Secondary malignant neoplasm	neoplasms
625	0.00527498	0.0284354	1.00529	0.950794	1.06291	0.852831	0.983558	146987	1243	145744	Pain and other symptoms associated with female genital organs	genitourinary
512.7	0.00293248	0.0158383	1.00294	0.972281	1.03456	0.85311	0.983558	273749	4065	269684	Shortness of breath	respiratory
300.13	0.00929937	0.0509873	1.00934	0.913352	1.11542	0.85528	0.983558	255312	386	254926	Phobia	mental disorders
331	-0.00721385	0.0397141	0.992812	0.918465	1.07318	0.855862	0.983558	266685	639	266046	Other cerebral degenerations	neurological
615	0.0039347	0.0216796	1.00394	0.962177	1.04752	0.855981	0.983558	147469	2154	145315	Endometriosis	genitourinary
602	0.00654535	0.0365949	1.00657	0.936899	1.08141	0.858048	0.983558	103648	757	102891	Other disorders of prostate	genitourinary
979	-0.0124717	0.0705319	0.987606	0.860096	1.13402	0.859647	0.983558	245338	202	245136	Adverse drug events and drug allergies	injuries & poisonings
420.2	0.00589424	0.033531	1.00591	0.941929	1.07424	0.860463	0.983558	278213	896	277317	Pericarditis	circulatory system
180.1	0.00545518	0.0310724	1.00547	0.946063	1.06861	0.860637	0.983558	128627	1046	127581	Cervical cancer	neoplasms
292	0.00336297	0.0192412	1.00337	0.966234	1.04193	0.861253	0.983558	274309	2747	271562	Neurological disorders	mental disorders
575.1	0.00831955	0.0479213	1.00835	0.917957	1.10765	0.862173	0.983558	263077	438	262639	Cholangitis	digestive
79	0.00461726	0.026993	1.00463	0.952859	1.05921	0.864181	0.983808	277463	1380	276083	Viral infection	infectious diseases
751.22	-0.0110873	0.0659151	0.988974	0.869116	1.12536	0.866421	0.983808	279858	231	279627	Other specified congenital anomalies of kidney	congenital anomalies
441.1	-0.0117212	0.0699401	0.988347	0.86174	1.13356	0.866907	0.983808	270590	206	270384	Acute vascular insufficiency of intestine	circulatory system
571.8	-0.00592461	0.0353587	0.994093	0.927533	1.06543	0.866932	0.983808	268448	806	267642	Liver abscess and sequelae of chronic liver disease	digestive
430.1	0.00727431	0.0448157	1.0073	0.922597	1.09978	0.871057	0.985594	269640	500	269140	Subarachnoid hemorrhage	circulatory system
293.1	-0.0072771	0.0449399	0.992749	0.909048	1.08416	0.871361	0.985594	279547	497	279050	Swelling, mass, or lump in head and neck [Space-occupying lesion, intracranial NOS]	mental disorders
870	0.0072353	0.0450755	1.00726	0.922091	1.1003	0.872475	0.985594	280183	495	279688	Open wounds of head; neck; and trunk	injuries & poisonings
803.1	-0.0049563	0.031019	0.995056	0.936363	1.05743	0.873052	0.985594	264766	1048	263718	Fracture of humerus	injuries & poisonings
597.1	0.00336122	0.0213084	1.00337	0.962326	1.04616	0.874661	0.98601	268973	2232	266741	Urethral stricture (not specified as infectious)	genitourinary
112	0.00492699	0.0314968	1.00494	0.944778	1.06893	0.875695	0.98601	279688	1015	278673	Candidiasis	infectious diseases
389.2	0.00934205	0.0613549	1.00939	0.895018	1.13837	0.87898	0.987147	273666	266	273400	Conductive hearing loss	sense organs
530.7	-0.0105041	0.0689879	0.989551	0.864401	1.13282	0.878982	0.987147	236993	211	236782	Gastroesophageal laceration-hemorrhage syndrome	digestive
599	-0.00192614	0.0127936	0.998076	0.97336	1.02342	0.880327	0.987378	266771	6292	260479	Other symptoms/disorders or the urinary system	genitourinary
454.1	-0.00184717	0.0125016	0.998155	0.973994	1.02291	0.882536	0.988577	261347	6597	254750	Varicose veins of lower extremity	circulatory system
211	0.002343	0.0161146	1.00235	0.971182	1.03451	0.884398	0.989356	267901	3933	263968	Benign neoplasm of other parts of digestive system	neoplasms
509.1	0.00355279	0.024675	1.00356	0.95618	1.05329	0.885514	0.989356	263730	1665	262065	Respiratory failure	respiratory
327.3	0.0024829	0.0177309	1.00249	0.968246	1.03794	0.888635	0.990304	278204	3232	274972	Sleep apnea	neurological
614.3	0.00614446	0.0443863	1.00616	0.922331	1.09762	0.889899	0.990304	145821	506	145315	Pelvic inflammatory disease (PID)	genitourinary
339	0.00193671	0.0145326	1.00194	0.973803	1.03089	0.893983	0.990304	274412	4819	269593	Other headache syndromes	neurological
427	-0.00103486	0.00788777	0.998966	0.983641	1.01453	0.895618	0.990304	265081	17758	247323	Cardiac dysrhythmias	circulatory system
204.4	-0.00501147	0.0383605	0.995001	0.922935	1.07269	0.896059	0.990304	276914	685	276229	Multiple myeloma	neoplasms
426.21	-0.00462375	0.0355069	0.995387	0.928471	1.06713	0.896391	0.990304	248124	801	247323	First degree AV block	circulatory system
530.14	-0.00159275	0.0124666	0.998409	0.974309	1.0231	0.898338	0.990304	243430	6648	236782	Reflux esophagitis	digestive
170.2	-0.0082126	0.0646836	0.991821	0.873725	1.12588	0.898968	0.990304	281609	240	281369	Cancer of connective tissue	neoplasms
789	-0.0014751	0.0116819	0.998526	0.975923	1.02165	0.899517	0.990304	274447	7559	266888	Nausea and vomiting	symptoms
366.2	0.00186163	0.0149105	1.00186	0.973008	1.03157	0.90064	0.990304	254755	4691	250064	Senile cataract	sense organs
727	0.00168395	0.0135413	1.00169	0.97545	1.02863	0.901033	0.990304	263076	5590	257486	Other disorders of synovium, tendon, and bursa	musculoskeletal
331.9	-0.00751921	0.0609505	0.992509	0.880751	1.11845	0.901818	0.990304	266317	271	266046	Cerebral degeneration, unspecified	neurological
280.1	-0.00161741	0.0131679	0.998384	0.972947	1.02449	0.902242	0.990304	261591	5927	255664	Iron deficiency anemias, unspecified or not due to blood loss	hematopoietic
201	-0.00853246	0.0695451	0.991504	0.865162	1.1363	0.902353	0.990304	276436	207	276229	Hodgkin's disease	neoplasms
618.6	-0.0058323	0.0505878	0.994185	0.90034	1.09781	0.908215	0.994458	142605	394	142211	Vaginal enterocele, congenital or acquired	genitourinary
593	-0.00121163	0.0106122	0.998789	0.978229	1.01978	0.909101	0.994458	259363	9292	250071	Hematuria	genitourinary
559	0.00326562	0.0311982	1.00327	0.943761	1.06653	0.916635	0.994458	222324	1037	221287	Ileostomy status	digestive
427.5	-0.0041298	0.0403434	0.995879	0.920166	1.07782	0.918466	0.994458	247942	619	247323	Arrhythmia (cardiac) NOS	circulatory system
722	0.00389879	0.0382512	1.00391	0.931395	1.08206	0.918815	0.994458	273056	687	272369	Intervertebral disc disorders	musculoskeletal
212	0.00693701	0.0699812	1.00696	0.877899	1.155	0.921038	0.994458	281831	205	281626	Benign neoplasm of respiratory and intrathoracic organs	neoplasms
727.1	0.00302226	0.0310252	1.00303	0.943852	1.06591	0.922398	0.994458	258532	1046	257486	Synovitis and tenosynovitis	musculoskeletal
750.2	-0.00623723	0.0661822	0.993782	0.872885	1.13142	0.924916	0.994458	279856	229	279627	Lower gastrointestinal congenital anomalies	congenital anomalies
446.5	0.00512116	0.0554537	1.00513	0.901616	1.12054	0.92642	0.994458	270713	329	270384	Giant cell arteritis	circulatory system
622.2	0.00206628	0.023304	1.00207	0.957329	1.0489	0.929347	0.994458	144169	1866	142303	Mucous polyp of cervix	genitourinary
386.1	0.00456751	0.0525498	1.00458	0.906261	1.11356	0.930737	0.994458	273345	364	272981	Meniere's disease	sense organs
327	0.00300803	0.0362816	1.00301	0.934165	1.07693	0.933925	0.994458	275736	764	274972	Sleep disorders	neurological
427.6	-0.00407768	0.0495813	0.995931	0.903702	1.09757	0.934454	0.994458	247732	409	247323	Premature beats	circulatory system
740.9	-0.000998371	0.0122562	0.999002	0.97529	1.02329	0.935077	0.994458	237074	6978	230096	Osteoarthrosis NOS	musculoskeletal
508	-0.00200133	0.0255946	0.998001	0.949171	1.04934	0.937674	0.994458	263609	1544	262065	Pulmonary collapse; interstitial and compensatory emphysema	respiratory
751.1	-0.00424303	0.0565576	0.995766	0.891282	1.1125	0.940198	0.994458	279939	312	279627	Congenital anomalies of genital organs	congenital anomalies
334	-0.00222445	0.0296911	0.997778	0.941371	1.05756	0.940279	0.994458	267190	1144	266046	Degenerative disease of the spinal cord	neurological
715	-0.00234619	0.0315307	0.997657	0.937869	1.06126	0.940684	0.994458	273022	1013	272009	Other inflammatory spondylopathies	musculoskeletal
317.1	0.00152041	0.020498	1.00152	0.962083	1.04258	0.940872	0.994458	269596	2424	267172	Alcoholism	mental disorders
571.81	-0.00355996	0.049173	0.996446	0.904894	1.09726	0.942286	0.994458	268058	416	267642	Portal hypertension	digestive
751.21	0.00413882	0.0588265	1.00415	0.894797	1.12686	0.94391	0.994458	279917	290	279627	Cystic kidney disease	congenital anomalies
535	-0.000538751	0.00774333	0.999461	0.984407	1.01475	0.944531	0.994458	257007	18123	238884	Gastritis and duodenitis	digestive
381	0.00191993	0.0291594	1.00192	0.946266	1.06085	0.947503	0.994458	279514	1183	278331	Otitis media and Eustachian tube disorders	sense organs
478	-0.00442978	0.0677036	0.99558	0.87186	1.13686	0.947832	0.994458	263674	219	263455	Throat pain	respiratory
707	0.0016278	0.0249906	1.00163	0.953751	1.05191	0.948065	0.994458	279358	1621	277737	Chronic ulcer of skin	dermatologic
743	-0.00250599	0.0407285	0.997497	0.920966	1.08039	0.950938	0.994458	281096	607	280489	Osteoporosis, osteopenia and pathological fracture	musculoskeletal
250.23	-0.00230352	0.0376452	0.997699	0.926736	1.0741	0.951208	0.994458	258087	713	257374	Type 2 diabetes with ophthalmic manifestations	endocrine/metabolic
577	0.00137927	0.0225863	1.00138	0.958018	1.04671	0.951306	0.994458	280262	1982	278280	Diseases of pancreas	digestive
365.1	-0.00200111	0.0333886	0.998001	0.934782	1.06549	0.952208	0.994458	267702	908	266794	Open-angle glaucoma	sense organs
610.4	-0.00210126	0.0358762	0.997901	0.930143	1.0706	0.953295	0.994458	148151	778	147373	Benign neoplasm of breast	genitourinary
204.12	0.00264235	0.0462073	1.00265	0.915832	1.09769	0.954398	0.994458	276701	472	276229	Lymphoid leukemia, chronic	neoplasms
619.4	-0.00183512	0.0322329	0.998167	0.937058	1.06326	0.954598	0.994458	145867	968	144899	Noninflammatory disorders of vagina	genitourinary
225	0.00232601	0.0412097	1.00233	0.924554	1.08665	0.954989	0.994458	280007	591	279416	Benign neoplasm of brain and other parts of nervous system	neoplasms
567	0.00233633	0.0417147	1.00234	0.923649	1.08773	0.955336	0.994458	255676	578	255098	Peritonitis and retroperitoneal infections	digestive
579	0.00171992	0.0316656	1.00172	0.941441	1.06586	0.956684	0.994458	255351	1003	254348	Other symptoms involving abdomen and pelvis	digestive
350.1	0.00215066	0.0398554	1.00215	0.926849	1.08358	0.956966	0.994458	280423	632	279791	Abnormal involuntary movements	neurological
288	-0.00322909	0.0608144	0.996776	0.884774	1.12296	0.957654	0.994458	272089	271	271818	Diseases of white blood cells	hematopoietic
530.11	-0.00053165	0.010023	0.999468	0.980026	1.0193	0.957698	0.994458	247236	10454	236782	GERD	digestive
295	0.00233626	0.0459821	1.00234	0.915956	1.09687	0.959479	0.994458	255399	473	254926	Schizophrenia and other psychotic disorders	mental disorders
695	-0.00125392	0.0251811	0.998747	0.950651	1.04928	0.960285	0.994458	271478	1590	269888	Erythematous conditions	dermatologic
560.4	-0.00113656	0.0232772	0.998864	0.954317	1.04549	0.961057	0.994458	223158	1871	221287	Other intestinal obstruction	digestive
303	0.00287474	0.061135	1.00288	0.889632	1.13054	0.962495	0.994458	255194	268	254926	Psychogenic and somatoform disorders	mental disorders
433.31	0.00130005	0.0277449	1.0013	0.948305	1.05726	0.962627	0.994458	270455	1315	269140	Transient cerebral ischemia	circulatory system
386.2	-0.00263195	0.0586855	0.997372	0.889004	1.11895	0.964228	0.994458	273273	292	272981	Peripheral or central vertigo	sense organs
720	-0.000857592	0.0191295	0.999143	0.962375	1.03731	0.964242	0.994458	275148	2779	272369	Spinal stenosis	musculoskeletal
690	-0.00102453	0.0229341	0.998976	0.955066	1.0449	0.964368	0.994458	271813	1925	269888	Erythematosquamous dermatosis	dermatologic
441	-0.00203658	0.0465619	0.997965	0.910924	1.09332	0.965112	0.994458	270849	465	270384	Vascular insufficiency of intestine	circulatory system
580.1	0.00183409	0.0426679	1.00184	0.921462	1.08922	0.965713	0.994458	257068	554	256514	Glomerulonephritis	genitourinary
481	-0.00287653	0.0672848	0.997128	0.873932	1.13769	0.9659	0.994458	264520	222	264298	Influenza	respiratory
681	-0.00186491	0.0443474	0.998137	0.915043	1.08878	0.966457	0.994458	279126	511	278615	Superficial cellulitis and abscess	dermatologic
626.13	-0.00123108	0.031228	0.99877	0.939472	1.06181	0.968554	0.994458	128321	1028	127293	Irregular menstrual cycle	genitourinary
204.1	-0.0017047	0.0434824	0.998297	0.916742	1.08711	0.968727	0.994458	276762	533	276229	Lymphoid leukemia	neoplasms
357	-0.00127835	0.032646	0.998722	0.936821	1.06471	0.968764	0.994458	280022	945	279077	Inflammatory and toxic neuropathy	neurological
446	0.00146939	0.0389036	1.00147	0.927947	1.08082	0.969871	0.994458	271051	667	270384	Polyarteritis nodosa and allied conditions	circulatory system
474.2	0.00147094	0.039602	1.00147	0.92668	1.0823	0.970371	0.994458	264093	638	263455	Chronic tonsillitis and adenoiditis	respiratory
736.4	0.00237092	0.0668767	1.00237	0.879233	1.14276	0.971719	0.994664	267710	225	267485	Genu valgum or varum (acquired)	musculoskeletal
352.1	0.00184291	0.0571157	1.00184	0.895743	1.12051	0.97426	0.995774	267126	308	266818	Trigeminal nerve disorders [CN5]	neurological
540	0.00111285	0.0373088	1.00111	0.930521	1.07706	0.976204	0.995774	281331	721	280610	Appendiceal conditions	digestive
284	0.00148799	0.053391	1.00149	0.901986	1.11197	0.977766	0.995774	256017	353	255664	Aplastic anemia	hematopoietic
961	-0.00175371	0.065215	0.998248	0.878471	1.13436	0.978546	0.995774	245372	236	245136	Poisoning by other anti-infectives	injuries & poisonings
701	0.000380099	0.017918	1.00038	0.965858	1.03614	0.983076	0.998206	279135	3157	275978	Other hypertrophic and atrophic conditions of skin	dermatologic
726	0.000231486	0.0110185	1.00023	0.978862	1.02207	0.983239	0.998206	266012	8526	257486	Peripheral enthesopathies and allied syndromes	musculoskeletal
433.1	0.000562925	0.0339049	1.00056	0.936234	1.06931	0.986753	0.998582	270019	879	269140	Occlusion and stenosis of precerebral arteries	circulatory system
751	0.000562104	0.034101	1.00056	0.935874	1.06972	0.986849	0.998582	280490	863	279627	Genitourinary congenital anomalies	congenital anomalies
350	0.000400269	0.0334302	1.0004	0.936953	1.06814	0.990447	0.998582	280690	899	279791	Abnormal movement	neurological
586.4	0.000453074	0.0398662	1.00045	0.925257	1.08176	0.990932	0.998582	257147	633	256514	Stricture/obstruction of ureter	genitourinary
669	-0.000695926	0.0639906	0.999304	0.881513	1.13284	0.991323	0.998582	153398	243	153155	Complications of labor and delivery NEC	pregnancy complications
286.7	-0.000677216	0.0642723	0.999323	0.881043	1.13348	0.991593	0.998582	278263	243	278020	Other and unspecified coagulation defects	hematopoietic
386.9	-0.000187477	0.0179611	0.999813	0.965228	1.03564	0.991672	0.998582	276129	3148	272981	Dizziness and giddiness (Light-headedness and vertigo)	sense organs
8.6	0.000343777	0.0456498	1.00034	0.914728	1.09397	0.993991	0.999	278024	482	277542	Viral Enteritis	infectious diseases
458	-7.82422e-05	0.0152986	0.999922	0.970384	1.03036	0.995919	0.999	254129	4386	249743	Hypotension	circulatory system
225.1	0.00019396	0.0425217	1.00019	0.920216	1.08712	0.996361	0.999	279971	555	279416	Benign neoplasm of brain, cranial nerves, meninges	neoplasms
690.1	8.81738e-05	0.022999	1.00009	0.956008	1.0462	0.996941	0.999	271802	1914	269888	Seborrheic dermatitis	dermatologic
78	0.000102119	0.037866	1.0001	0.928566	1.07715	0.997848	0.999	276782	699	276083	Viral warts & HPV	infectious diseases
427.8	2.76178e-05	0.0543276	1.00003	0.899018	1.11239	0.999594	0.999594	247664	341	247323	Sinoatrial node dysfunction (Bradycardia)	circulatory system
