# Supplementary material for: Associations of genetically predicted fatty acid levels across the phenome: A mendelian randomisation study
Source: PLoS Med. 2022 Dec 29;19(12):e1004141. doi: 10.1371/journal.pmed.1004141 (PMC9799317; doi:10.1371/journal.pmed.1004141)
Supplement: S9 Table — (XLSX) [file pmed.1004141.s010.xlsx]

## Sheet: Sheet1
Supplementary Table 9: Phenome-wide association study results of omega-3 fatty acids genetic risk score.
Phecode	Beta	SE	OR	Lower 95% CI	Upper 95% CI	P-value	5% FDR P-value	N total	N cases	N controls	Phenotype	Category
272	0.118332	0.00729559	1.12562	1.10964	1.14183	3.66219e-59	1.62782e-56	258457	21615	236842	Disorders of lipoid metabolism	endocrine/metabolic
272.1	0.11846	0.00730418	1.12576	1.10976	1.14199	3.75507e-59	1.62782e-56	258402	21560	236842	Hyperlipidemia	endocrine/metabolic
272.11	0.120005	0.00755304	1.1275	1.11093	1.14432	7.63219e-57	2.2057e-54	256856	20014	236842	Hypercholesterolemia	endocrine/metabolic
411.4	0.0604669	0.00872114	1.06233	1.04433	1.08065	4.10947e-12	8.90728e-10	259740	14778	244962	Coronary atherosclerosis	circulatory system
411	0.0470703	0.00721772	1.0482	1.03347	1.06313	6.9612e-11	1.20707e-08	267204	22242	244962	Ischemic Heart Disease	circulatory system
574	-0.0617031	0.010522	0.940162	0.920972	0.959752	4.51238e-09	6.52039e-07	272014	9375	262639	Cholelithiasis and cholecystitis	digestive
574.1	-0.0534453	0.011139	0.947958	0.927486	0.968881	1.60226e-06	0.000198451	270974	8335	262639	Cholelithiasis	digestive
574.3	-0.112234	0.0244974	0.893835	0.851932	0.937799	4.61725e-06	0.000500395	264303	1664	262639	Cholecystitis without cholelithiasis	digestive
411.8	0.0472066	0.0106587	1.04834	1.02667	1.07047	9.47008e-06	0.000862922	254483	9521	244962	Other chronic ischemic heart disease, unspecified	circulatory system
411.3	0.0443185	0.0100309	1.04532	1.02496	1.06607	9.95296e-06	0.000862922	255699	10737	244962	Angina pectoris	circulatory system
574.11	-0.133146	0.0317355	0.875337	0.82255	0.931513	2.72287e-05	0.00214612	263626	987	262639	Cholelithiasis with acute cholecystitis	digestive
278	-0.0430189	0.0113592	0.957893	0.936803	0.979459	0.000152381	0.0102035	269567	7969	261598	Overweight, obesity and other hyperalimentation	endocrine/metabolic
278.1	-0.0432192	0.0114151	0.957701	0.936513	0.97937	0.000152994	0.0102035	269486	7888	261598	Obesity	endocrine/metabolic
411.2	0.0473022	0.0132012	1.04844	1.02166	1.07592	0.000339439	0.021021	250999	6037	244962	Myocardial infarction	circulatory system
575	-0.0681971	0.0192429	0.934076	0.899503	0.969978	0.000394089	0.0227784	265359	2720	262639	Other biliary tract disease	digestive
53	0.203234	0.0600687	1.22536	1.08926	1.37846	0.000716048	0.0369246	276366	283	276083	Herpes zoster	infectious diseases
395	0.052981	0.0156734	1.05441	1.02251	1.0873	0.000724012	0.0369246	272756	4194	268562	Heart valve disorders	circulatory system
184.2	-0.217927	0.0671731	0.804184	0.704982	0.917347	0.00117757	0.0567196	134210	218	133992	Cancer of other female genital organs (excluding uterus and ovary)	neoplasms
575.8	-0.117088	0.0370915	0.889507	0.827136	0.95658	0.0015954	0.0728006	263362	723	262639	Other disorders of biliary tract	digestive
740	-0.0204431	0.00654735	0.979764	0.967272	0.992418	0.00179417	0.0777771	256840	26744	230096	Osteoarthrosis	musculoskeletal
604.3	-0.134944	0.0466372	0.873764	0.797438	0.957397	0.00380979	0.15014	107058	455	106603	Peyronie's disease	genitourinary
509.2	0.081631	0.0293939	1.08506	1.02431	1.1494	0.00548395	0.202458	263238	1173	262065	Respiratory insufficiency	respiratory
41.11	-0.0744629	0.0268812	0.928242	0.880602	0.978459	0.00560438	0.202458	265894	1386	264508	Methicillin sensitive Staphylococcus aureus	infectious diseases
228	-0.0927383	0.0338485	0.911432	0.852928	0.973949	0.00614754	0.213197	281106	870	280236	Hemangioma and lymphangioma, any site	neoplasms
535.6	-0.0401071	0.0147886	0.960687	0.933241	0.98894	0.00668711	0.22299	243555	4671	238884	Duodenitis	digestive
411.1	0.0482836	0.018012	1.04947	1.01307	1.08718	0.00734825	0.226681	248127	3165	244962	Unstable angina (intermediate coronary syndrome)	circulatory system
250	-0.0249744	0.00933266	0.975335	0.957657	0.99334	0.00745012	0.226681	269538	12164	257374	Diabetes mellitus	endocrine/metabolic
740.1	-0.0188258	0.00705051	0.98135	0.967883	0.995005	0.00758217	0.226681	252672	22576	230096	Osteoarthritis; localized	musculoskeletal
41	-0.036978	0.013952	0.963697	0.937702	0.990414	0.00804031	0.228788	269755	5247	264508	Bacterial infection NOS	infectious diseases
428.2	0.0531104	0.0201223	1.05455	1.01377	1.09697	0.00830589	0.228788	275968	2524	273444	Heart failure NOS	circulatory system
961	0.170406	0.0657297	1.18579	1.04245	1.34882	0.00952738	0.228788	245372	236	245136	Poisoning by other anti-infectives	injuries & poisonings
575.7	-0.0879975	0.033952	0.915763	0.856807	0.978776	0.00954697	0.228788	263505	866	262639	Other disorders of gallbladder	digestive
535.1	-0.159837	0.0616873	0.852283	0.755223	0.961816	0.00956739	0.228788	239144	260	238884	Acute gastritis	digestive
218	0.0345671	0.0133591	1.03517	1.00842	1.06263	0.00966639	0.228788	141363	5906	135457	Benign neoplasm of uterus	neoplasms
41.1	-0.0588911	0.0229106	0.942809	0.90141	0.98611	0.010156	0.228788	266423	1915	264508	Staphylococcus infections	infectious diseases
275.3	0.127151	0.0495021	1.13559	1.03059	1.25129	0.0102113	0.228788	278183	414	277769	Disorders of magnesium metabolism	endocrine/metabolic
611	0.0913438	0.035592	1.09565	1.02182	1.17481	0.0102756	0.228788	276403	804	275599	Abnormal findings on mammogram or breast exam	genitourinary
611.3	0.0914986	0.0356598	1.09582	1.02184	1.17514	0.0102915	0.228788	276400	801	275599	Lump or mass in breast	genitourinary
218.1	0.0338823	0.013509	1.03446	1.00743	1.06222	0.0121373	0.259122	141227	5770	135457	Uterine leiomyoma	neoplasms
428	0.043655	0.0174289	1.04462	1.00954	1.08092	0.0122538	0.259122	276823	3379	273444	Congestive heart failure; nonhypertensive	circulatory system
155	-0.115414	0.0468214	0.890998	0.812872	0.976632	0.0137022	0.281329	262121	453	261668	Cancer of liver and intrahepatic bile duct	neoplasms
318	-0.0314318	0.0128202	0.969057	0.945011	0.993715	0.0142167	0.281329	273405	6233	267172	Tobacco use disorder	mental disorders
740.2	-0.0385852	0.0157477	0.96215	0.932907	0.99231	0.0142774	0.281329	234233	4137	230096	Osteoarthrosis, generalized	musculoskeletal
250.2	-0.0228312	0.00956136	0.977427	0.959281	0.995917	0.0169466	0.326505	268954	11580	257374	Type 2 diabetes	endocrine/metabolic
558	-0.0255923	0.0108207	0.974732	0.954278	0.995626	0.0180246	0.336935	230177	8890	221287	Noninfectious gastroenteritis	digestive
202.2	0.0600708	0.0254516	1.06191	1.01024	1.11623	0.0182652	0.336935	277793	1564	276229	Non-Hodgkins lymphoma	neoplasms
202	0.0588623	0.0254258	1.06063	1.00907	1.11482	0.0206093	0.355636	277796	1567	276229	Cancer of other lymphoid, histiocytic tissue	neoplasms
610.4	-0.0830106	0.0359157	0.920341	0.857783	0.987462	0.0208183	0.355636	148151	778	147373	Benign neoplasm of breast	genitourinary
395.2	0.0503439	0.0218456	1.05163	1.00756	1.09764	0.0211927	0.355636	270699	2137	268562	Nonrheumatic aortic valve disorders	circulatory system
788	-0.0295607	0.0128976	0.970872	0.946637	0.995727	0.0219089	0.355636	276155	6160	269995	Syncope and collapse	symptoms
509	0.0511075	0.0223629	1.05244	1.0073	1.09959	0.0222914	0.355636	264094	2029	262065	Respiratory failure, insufficiency, arrest	respiratory
208	0.0197682	0.00865585	1.01996	1.00281	1.03742	0.0223836	0.355636	264555	14306	250249	Benign neoplasm of colon	neoplasms
870	0.103316	0.0452703	1.10884	1.01469	1.21172	0.0224774	0.355636	280183	495	279688	Open wounds of head; neck; and trunk	injuries & poisonings
285	0.0249952	0.010959	1.02531	1.00352	1.04757	0.0225605	0.355636	264350	8686	255664	Other anemias	hematopoietic
604	-0.0772517	0.034094	0.925657	0.865823	0.989625	0.0234608	0.363223	107462	859	106603	Disorders of penis	genitourinary
386.2	-0.130818	0.0583165	0.877377	0.782613	0.983616	0.0248809	0.378451	273273	292	272981	Peripheral or central vertigo	sense organs
574.12	-0.0389285	0.0175783	0.961819	0.929246	0.995534	0.0267888	0.400447	265921	3282	262639	Cholelithiasis with other cholecystitis	digestive
227	-0.0863701	0.0392235	0.917255	0.849382	0.990551	0.0276654	0.40654	280489	648	279841	Benign neoplasm of other endocrine glands and related structures	neoplasms
681	-0.0954077	0.0441039	0.909002	0.833727	0.991074	0.030522	0.439469	279126	511	278615	Superficial cellulitis and abscess	dermatologic
38	-0.0377683	0.0175007	0.962936	0.930467	0.996538	0.0309199	0.439469	267815	3307	264508	Septicemia	infectious diseases
389	-0.0389897	0.0181226	0.961761	0.928199	0.996536	0.0314413	0.439671	276478	3078	273400	Hearing loss	sense organs
509.1	0.0525962	0.0246688	1.054	1.00426	1.10622	0.0329989	0.44213	263730	1665	262065	Respiratory failure	respiratory
427.7	-0.0545114	0.0256384	0.946948	0.900539	0.995748	0.0334902	0.44213	248847	1524	247323	Tachycardia NOS	circulatory system
557.1	-0.0591839	0.0278604	0.942533	0.892446	0.995432	0.0336448	0.44213	222578	1291	221287	Celiac disease	digestive
174.11	-0.0321466	0.0151812	0.968365	0.939976	0.997611	0.0342151	0.44213	137764	4502	133262	Malignant neoplasm of female breast	neoplasms
512.8	0.0482218	0.0227772	1.0494	1.00359	1.09731	0.0342502	0.44213	271640	1956	269684	Cough	respiratory
280.2	0.12117	0.0574173	1.12882	1.00867	1.26327	0.0348285	0.44213	255973	309	255664	Iron deficiency anemia secondary to blood loss (chronic)	hematopoietic
686	-0.0708636	0.0336452	0.931589	0.872139	0.995092	0.0351868	0.44213	279497	882	278615	Other local infections of skin and subcutaneous tissue	dermatologic
531.1	-0.10416	0.0499045	0.901081	0.817118	0.993671	0.0368704	0.454562	273819	399	273420	Hemorrhage from gastrointestinal ulcer	digestive
175	-0.0451426	0.0216689	0.955861	0.916116	0.997331	0.0372248	0.454562	134569	2161	132408	Acquired absence of breast	neoplasms
348.7	-0.135563	0.0654242	0.873224	0.768133	0.992693	0.0382596	0.457424	266277	231	266046	Coma	neurological
585.32	-0.0949517	0.0458851	0.909417	0.8312	0.994994	0.0385144	0.457424	256987	473	256514	End stage renal disease	genitourinary
198.6	-0.0447029	0.0218738	0.956282	0.91615	0.998171	0.0409856	0.471722	258452	2106	256346	Secondary malignancy of bone	neoplasms
597	-0.0403118	0.0198554	0.96049	0.923829	0.998605	0.0423294	0.471722	269300	2559	266741	Other disorders of urethra and urinary tract	genitourinary
395.6	0.0625336	0.0308019	1.06453	1.00217	1.13078	0.0423377	0.471722	269630	1068	268562	Heart valve replaced	circulatory system
603	-0.0689431	0.0339754	0.93338	0.87325	0.99765	0.0424372	0.471722	107469	866	106603	Other disorders of testis	genitourinary
785	-0.0197953	0.00975523	0.980399	0.961832	0.999325	0.0424386	0.471722	272566	11004	261562	Abdominal pain	symptoms
227.2	-0.123208	0.061358	0.88408	0.783905	0.997056	0.0446414	0.489925	280105	264	279841	Benign neoplasm of parathyroid gland	neoplasms
573.7	-0.0413636	0.0206572	0.95948	0.921409	0.999124	0.0452432	0.490323	270000	2358	267642	Abnormal results of function study of liver	digestive
603.1	-0.0690243	0.0351668	0.933304	0.871142	0.999901	0.049673	0.531685	107411	808	106603	Hydrocele	genitourinary
585.2	-0.0654585	0.0334629	0.936638	0.877179	1.00013	0.0504471	0.533386	257409	895	256514	Renal failure NOS	genitourinary
627.3	-0.0754679	0.0387735	0.927309	0.85945	1.00053	0.0516092	0.535214	127957	664	127293	Postmenopausal atrophic vaginitis	genitourinary
789	-0.0226971	0.0116734	0.977559	0.955446	1.00018	0.0518547	0.535214	274447	7559	266888	Nausea and vomiting	symptoms
530.1	-0.01361	0.00704002	0.986482	0.972964	1.00019	0.0532078	0.542719	258987	22205	236782	Esophagitis, GERD and related diseases	digestive
743.2	0.0951064	0.0496725	1.09978	0.997753	1.21223	0.0555346	0.558762	280899	410	280489	Pathologic fracture	musculoskeletal
871	-0.0864692	0.0454339	0.917164	0.839022	1.00258	0.0570163	0.558762	280170	482	279688	Open wounds of extremities	injuries & poisonings
994	-0.0343719	0.0181041	0.966212	0.932529	1.00111	0.0576203	0.558762	277489	3086	274403	Sepsis and SIRS	injuries & poisonings
994.2	-0.0343719	0.0181041	0.966212	0.932529	1.00111	0.0576203	0.558762	277489	3086	274403	Sepsis	injuries & poisonings
572	-0.0533958	0.028238	0.948005	0.896962	1.00195	0.0586353	0.558762	268899	1257	267642	Ascites (non malignant)	digestive
379	0.057779	0.0306317	1.05948	0.997745	1.12504	0.0592613	0.558762	275599	1078	274521	Other disorders of eye	sense organs
568	-0.0402595	0.0213862	0.96054	0.92111	1.00166	0.0597681	0.558762	257297	2199	255098	Other disorders of peritoneum	digestive
681.1	-0.103501	0.0553748	0.901675	0.808938	1.00504	0.0616092	0.558762	278939	324	278615	Cellulitis and abscess of fingers/toes	dermatologic
193	-0.11638	0.0626571	0.890137	0.787269	1.00645	0.0632529	0.558762	280094	253	279841	Thyroid cancer	neoplasms
442	0.0490944	0.0264584	1.05032	0.997241	1.10622	0.0635207	0.558762	271835	1451	270384	Other aneurysm	circulatory system
296.22	-0.0209825	0.0113381	0.979236	0.957715	1.00124	0.0642247	0.558762	262964	8038	254926	Major depressive disorder	mental disorders
575.2	-0.0718848	0.0389079	0.930638	0.862308	1.00438	0.0646658	0.558762	263298	659	262639	Obstruction of bile duct	digestive
189.11	-0.0618836	0.0335352	0.939992	0.880195	1.00385	0.0649889	0.558762	278228	889	277339	Malignant neoplasm of kidney, except pelvis	neoplasms
274.21	-0.122067	0.0662357	0.885089	0.777333	1.00778	0.0653414	0.558762	277469	226	277243	Chondrocalcinosis	endocrine/metabolic
530.13	-0.0360777	0.0196942	0.964565	0.928043	1.00253	0.0669666	0.558762	239393	2611	236782	Barrett's esophagus	digestive
535.8	-0.0251393	0.0137375	0.975174	0.949268	1.00179	0.0672546	0.558762	244325	5441	238884	Other specified gastritis	digestive
750.1	-0.120557	0.0660729	0.886427	0.778756	1.00898	0.0680609	0.558762	279854	227	279627	Upper gastrointestinal congenital anomalies	congenital anomalies
80	-0.0350462	0.0192289	0.965561	0.929848	1.00265	0.068367	0.558762	277259	2728	274531	Postoperative infection	infectious diseases
261	0.056943	0.0312687	1.0586	0.995667	1.1255	0.0685937	0.558762	276718	1034	275684	Vitamin deficiency	endocrine/metabolic
275	0.0426493	0.0234207	1.04357	0.996751	1.09259	0.0686062	0.558762	279614	1845	277769	Disorders of mineral metabolism	endocrine/metabolic
274.2	-0.113393	0.0625019	0.892799	0.789864	1.00915	0.0696412	0.558762	277497	254	277243	Crystal arthropathies	endocrine/metabolic
384	-0.0694032	0.0384004	0.93295	0.865311	1.00588	0.0707071	0.558762	279007	676	278331	Other disorders of tympanic membrane	sense organs
732	-0.110327	0.0611953	0.895541	0.794321	1.00966	0.0714094	0.558762	265172	265	264907	Osteochondropathies	musculoskeletal
530	-0.0123408	0.00685427	0.987735	0.974554	1.00109	0.0717892	0.558762	260352	23570	236782	Diseases of esophagus	digestive
174	-0.0252927	0.0140567	0.975024	0.948529	1.00226	0.0719648	0.558762	262288	5280	257008	Breast cancer	neoplasms
395.1	0.0428923	0.0239433	1.04383	0.995972	1.09398	0.0732275	0.558762	270330	1768	268562	Nonrheumatic mitral valve disorders	circulatory system
747	-0.0633633	0.0354193	0.938602	0.875654	1.00608	0.073623	0.558762	281283	796	280487	Cardiac and circulatory congenital anomalies	congenital anomalies
747.1	-0.0688693	0.0385931	0.933449	0.865446	1.00679	0.0743428	0.558762	281157	670	280487	Cardiac congenital anomalies	congenital anomalies
296.2	-0.0201521	0.0113196	0.98005	0.958546	1.00204	0.0750293	0.558762	262992	8066	254926	Depression	mental disorders
596	-0.0227768	0.0128036	0.977481	0.953256	1.00232	0.0752502	0.558762	273026	6285	266741	Other disorders of bladder	genitourinary
241.1	-0.100215	0.0565647	0.904643	0.80971	1.01071	0.0764476	0.558762	260793	312	260481	Nontoxic uninodular goiter	endocrine/metabolic
429.2	-0.0987664	0.0557813	0.905954	0.812129	1.01062	0.076627	0.558762	273763	319	273444	Abnormal function study of cardiovascular system	circulatory system
174.1	-0.0250938	0.014182	0.975218	0.948484	1.00271	0.0768257	0.558762	138450	5188	133262	Breast cancer [female]	neoplasms
870.3	0.11366	0.0644017	1.12037	0.987514	1.2711	0.0775873	0.558762	279932	244	279688	Other open wound of head and face	injuries & poisonings
394.7	0.117435	0.0666294	1.12461	0.98693	1.28149	0.0779817	0.558762	268790	228	268562	Disease of tricuspid valve	circulatory system
414	0.0463166	0.0264194	1.04741	0.99455	1.10307	0.0795797	0.564082	246416	1454	244962	Other forms of chronic heart disease	circulatory system
577.1	-0.0482043	0.0275368	0.952939	0.902871	1.00578	0.0800255	0.564082	279601	1321	278280	Acute pancreatitis	digestive
359	-0.117288	0.0675808	0.889329	0.779	1.01528	0.0826483	0.572613	279294	217	279077	Muscular dystrophies and other myopathies	neurological
555.2	-0.0361109	0.0208413	0.964533	0.925928	1.00475	0.0831561	0.572613	223607	2320	221287	Ulcerative colitis	digestive
610	-0.0450802	0.0260231	0.955921	0.908387	1.00594	0.0832171	0.572613	148864	1491	147373	Benign mammary dysplasias	genitourinary
568.1	-0.0375859	0.0220084	0.963112	0.922451	1.00557	0.0876735	0.594026	257174	2076	255098	Peritoneal adhesions (postoperative) (postinfection)	digestive
496.2	-0.0339405	0.0198754	0.966629	0.929698	1.00503	0.0876993	0.594026	268108	2566	265542	Chronic bronchitis	respiratory
508	0.0435144	0.0255937	1.04447	0.993374	1.09821	0.0890936	0.598792	263609	1544	262065	Pulmonary collapse; interstitial and compensatory emphysema	respiratory
189.1	-0.0553028	0.0328388	0.946199	0.887217	1.0091	0.0921685	0.607261	278267	928	277339	Cancer of kidney and renal pelvis	neoplasms
614.53	-0.0859753	0.0510808	0.917617	0.830197	1.01424	0.0923513	0.607261	145698	383	145315	Cyst or abscess of Bartholin's gland	genitourinary
585	-0.019483	0.0115792	0.980706	0.958699	1.00322	0.092455	0.607261	264316	7802	256514	Renal failure	genitourinary
729.1	0.1187	0.0708962	1.12603	0.979949	1.29389	0.0940773	0.611717	257688	202	257486	Rheumatism, unspecified and fibrositis	musculoskeletal
441	-0.077419	0.0463061	0.925502	0.845204	1.01343	0.0945445	0.611717	270849	465	270384	Vascular insufficiency of intestine	circulatory system
426.23	0.0850457	0.0512656	1.08877	0.984686	1.20385	0.0971309	0.623796	247708	385	247323	Second degree AV block	circulatory system
636	-0.046832	0.0283838	0.954248	0.902611	1.00884	0.0989528	0.630824	150091	1312	148779	Early or threatened labor; hemorrhage in early pregnancy	pregnancy complications
573.5	-0.0668164	0.0409366	0.935367	0.86325	1.01351	0.102639	0.638531	268237	595	267642	Jaundice (not of newborn)	digestive
255	0.0823687	0.0505706	1.08586	0.983392	1.199	0.103358	0.638531	277069	396	276673	Disorders of adrenal glands	endocrine/metabolic
454	0.0198949	0.0122487	1.02009	0.995896	1.04488	0.104322	0.638531	261631	6881	254750	Varicose veins	circulatory system
184	-0.0380541	0.0234359	0.962661	0.919443	1.00791	0.104429	0.638531	135840	1848	133992	Cancer of other female genital organs	neoplasms
597.1	-0.0344939	0.02125	0.966094	0.926684	1.00718	0.104539	0.638531	268973	2232	266741	Urethral stricture (not specified as infectious)	genitourinary
353	-0.085166	0.0524742	0.91836	0.828603	1.01784	0.104588	0.638531	267180	362	266818	Nerve root and plexus disorders	neurological
635.2	-0.077515	0.0479205	0.925413	0.842453	1.01654	0.105754	0.638531	149222	443	148779	Antepartum hemorrhage, abruptio placentae, and placenta previa	pregnancy complications
429	-0.0893508	0.0552849	0.914525	0.82061	1.01919	0.106054	0.638531	273769	325	273444	Ill-defined descriptions and complications of heart disease	circulatory system
157	-0.0566905	0.0354056	0.944886	0.881541	1.01278	0.109338	0.641059	262466	798	261668	Pancreatic cancer	neoplasms
365	-0.0276489	0.0173539	0.97273	0.940201	1.00638	0.111107	0.641059	270172	3378	266794	Glaucoma	sense organs
502	0.0563981	0.0354457	1.05802	0.987011	1.13414	0.111584	0.641059	262869	804	262065	Postinflammatory pulmonary fibrosis	respiratory
703.1	0.0679526	0.0427149	1.07031	0.984357	1.16378	0.111645	0.641059	280793	553	280240	Ingrowing nail	dermatologic
292.3	0.0749047	0.0472852	1.07778	0.982384	1.18244	0.11317	0.641059	272015	453	271562	Memory loss	mental disorders
516	0.0442546	0.027941	1.04525	0.989546	1.10409	0.113226	0.641059	280935	1294	279641	Abnormal sputum	respiratory
516.1	0.0449966	0.0284252	1.04602	0.989341	1.10595	0.113426	0.641059	280891	1250	279641	Hemoptysis	respiratory
214.1	0.0316265	0.0199927	1.03213	0.99247	1.07338	0.113672	0.641059	277777	2538	275239	Lipoma of skin and subcutaneous tissue	neoplasms
614.51	0.0609861	0.0385773	1.06288	0.985482	1.14637	0.113905	0.641059	145997	682	145315	Cervicitis and endocervicitis	genitourinary
241	-0.0492868	0.0312288	0.951908	0.895392	1.01199	0.114509	0.641059	261513	1032	260481	Nontoxic nodular goiter	endocrine/metabolic
440.2	0.0645232	0.0408938	1.06665	0.984494	1.15566	0.114607	0.641059	270988	604	270384	Atherosclerosis of the extremities	circulatory system
250.1	-0.0387111	0.0249479	0.962029	0.91612	1.01024	0.12074	0.666975	258989	1615	257374	Type 1 diabetes	endocrine/metabolic
591	-0.0166732	0.0107464	0.983465	0.962967	1.0044	0.120779	0.666975	259097	9026	250071	Urinary tract infection	genitourinary
296	-0.0170742	0.0110756	0.983071	0.96196	1.00464	0.123169	0.67232	263365	8439	254926	Mood disorders	mental disorders
594.2	-0.0650622	0.0422814	0.937009	0.86249	1.01797	0.123855	0.67232	274732	558	274174	Calculus of lower urinary tract	genitourinary
339	-0.0223175	0.0145411	0.97793	0.950452	1.0062	0.124838	0.67232	274412	4819	269593	Other headache syndromes	neurological
227.3	-0.0958473	0.0626836	0.908603	0.803559	1.02738	0.126248	0.675661	280094	253	279841	Benign neoplasm of pituitary gland and craniopharyngeal duct (pouch)	neoplasms
497	0.077223	0.0510958	1.08028	0.977338	1.19407	0.130703	0.69097	265930	388	265542	Bronchitis	respiratory
578.8	-0.0175914	0.0117614	0.982562	0.960172	1.00548	0.134734	0.697485	261793	7445	254348	Hemorrhage of rectum and anus	digestive
579	0.047379	0.0317466	1.04852	0.985266	1.11583	0.135591	0.697485	255351	1003	254348	Other symptoms involving abdomen and pelvis	digestive
41.4	-0.0343015	0.0230023	0.96628	0.923684	1.01084	0.135904	0.697485	266413	1905	264508	E. coli	infectious diseases
172.1	0.0373046	0.0250196	1.03801	0.988336	1.09018	0.135957	0.697485	267169	1618	265551	Melanomas of skin, dx or hx	neoplasms
172.11	0.0373046	0.0250196	1.03801	0.988336	1.09018	0.135957	0.697485	267169	1618	265551	Melanomas of skin	neoplasms
180	-0.0304094	0.0205078	0.970048	0.931831	1.00983	0.138121	0.701441	130006	2425	127581	Cervical cancer and dysplasia	neoplasms
621	0.0658765	0.0445206	1.06809	0.978845	1.16548	0.138957	0.701441	142816	513	142303	Endometrial hyperplasia	genitourinary
394	0.0355421	0.0240321	1.03618	0.988507	1.08616	0.139156	0.701441	270316	1754	268562	Rheumatic disease of the heart valves	circulatory system
573	-0.0443559	0.0301812	0.956613	0.901667	1.01491	0.141656	0.706425	268742	1100	267642	Other disorders of liver	digestive
600	-0.0170886	0.0116512	0.983057	0.960862	1.00576	0.142461	0.706425	111162	8271	102891	Hyperplasia of prostate	genitourinary
496.1	-0.0411975	0.0281205	0.95964	0.90818	1.01401	0.142911	0.706425	266815	1273	265542	Emphysema	respiratory
345.11	-0.0850884	0.0581509	0.918431	0.819499	1.02931	0.143404	0.706425	266340	294	266046	Generalized convulsive epilepsy	neurological
442.1	0.0434599	0.0300238	1.04442	0.984732	1.10772	0.147753	0.710282	271510	1126	270384	Aortic aneurysm	circulatory system
284	0.0773727	0.0535099	1.08044	0.97287	1.19991	0.148191	0.710282	256017	353	255664	Aplastic anemia	hematopoietic
250.4	-0.0686556	0.0475362	0.933648	0.85059	1.02482	0.148661	0.710282	257815	441	257374	Abnormal glucose	endocrine/metabolic
401.2	-0.0463166	0.0321005	0.95474	0.896522	1.01674	0.149059	0.710282	191596	978	190618	Hypertensive heart and/or renal disease	circulatory system
496.21	-0.0296148	0.0205299	0.970819	0.932531	1.01068	0.149155	0.710282	267946	2404	265542	Obstructive chronic bronchitis	respiratory
261.2	0.0613532	0.0426439	1.06327	0.978018	1.15596	0.150225	0.710282	276239	555	275684	Vitamin B-complex deficiencies	endocrine/metabolic
627	-0.0188885	0.0131701	0.981289	0.956283	1.00695	0.151518	0.710282	133361	6068	127293	Menopausal and postmenopausal disorders	genitourinary
335	-0.0477511	0.0333748	0.953371	0.893004	1.01782	0.152501	0.710282	266947	901	266046	Multiple sclerosis	neurological
191.11	-0.0646191	0.0452554	0.937424	0.857857	1.02437	0.153328	0.710282	279903	487	279416	Cancer of brain	neoplasms
454.1	0.0178358	0.0125045	1.018	0.99335	1.04325	0.153766	0.710282	261347	6597	254750	Varicose veins of lower extremity	circulatory system
420	0.0388133	0.0273456	1.03958	0.985326	1.09681	0.155794	0.710282	278670	1353	277317	Carditis	circulatory system
200.1	-0.0796081	0.056117	0.923478	0.827294	1.03085	0.156013	0.710282	271877	316	271561	Polycythemia vera	neoplasms
394.1	0.0659795	0.0466511	1.0682	0.974866	1.17048	0.157268	0.710282	269026	464	268562	Mitral valve stenosis and aortic valve stenosis	circulatory system
783	0.0289195	0.0204564	1.02934	0.988888	1.07145	0.157446	0.710282	279217	2422	276795	Fever of unknown origin	symptoms
575.6	-0.0857668	0.0608596	0.917808	0.814607	1.03408	0.158759	0.710282	262908	269	262639	Cholesterolosis of gallbladder	digestive
41.2	-0.0446041	0.031838	0.956376	0.898521	1.01796	0.161223	0.710282	265497	989	264508	Streptococcus infection	infectious diseases
669	-0.0902101	0.0644974	0.913739	0.805234	1.03687	0.161914	0.710282	153398	243	153155	Complications of labor and delivery NEC	pregnancy complications
345	-0.0291206	0.0208449	0.971299	0.932416	1.0118	0.16241	0.710282	268366	2320	266046	Epilepsy, recurrent seizures, convulsions	neurological
618.6	-0.0701982	0.0503663	0.932209	0.844581	1.02893	0.163392	0.710282	142605	394	142211	Vaginal enterocele, congenital or acquired	genitourinary
380	-0.0759676	0.0547709	0.926846	0.832505	1.03188	0.16544	0.710282	280880	332	280548	Disorders of external ear	sense organs
737.3	-0.0749804	0.0540823	0.927762	0.834452	1.0315	0.16562	0.710282	267826	341	267485	Kyphoscoliosis and scoliosis	musculoskeletal
416	0.0320434	0.0231571	1.03256	0.986745	1.08051	0.166438	0.710282	277277	1888	275389	Cardiomegaly	circulatory system
747.11	-0.0740756	0.0536555	0.928602	0.835907	1.03158	0.167409	0.710282	280833	346	280487	Cardiac shunt/ heart septal defect	congenital anomalies
384.4	-0.0603178	0.0437585	0.941465	0.864086	1.02577	0.168072	0.710282	278852	521	278331	Perforation of tympanic membrane	sense organs
550.4	-0.0287426	0.0208538	0.971667	0.932753	1.0122	0.168115	0.710282	244537	2325	242212	Umbilical hernia	digestive
592	-0.0319964	0.0232559	0.96851	0.925356	1.01368	0.168871	0.710282	251930	1859	250071	Cystitis and urethritis	genitourinary
740.9	-0.0168511	0.0122579	0.98329	0.959948	1.0072	0.169219	0.710282	237074	6978	230096	Osteoarthrosis NOS	musculoskeletal
352	-0.0454629	0.0331428	0.955555	0.895457	1.01969	0.170147	0.710282	267729	911	266818	Disorders of other cranial nerves	neurological
210	-0.0595584	0.0434302	0.94218	0.865299	1.02589	0.170263	0.710282	280015	529	279486	Benign neoplasm of lip, oral cavity, and pharynx	neoplasms
550.1	0.0939889	0.0686425	1.09855	0.960263	1.25675	0.170921	0.710282	242426	214	242212	Inguinal hernia	digestive
801	-0.0454486	0.0332095	0.955569	0.895352	1.01983	0.171142	0.710282	264625	907	263718	Fracture of ankle and foot	injuries & poisonings
465.2	0.0599581	0.0438955	1.06179	0.974262	1.15719	0.171961	0.710282	279641	524	279117	Acute pharyngitis	respiratory
350.3	-0.0917985	0.0673299	0.912289	0.799505	1.04098	0.172752	0.710282	280010	219	279791	Lack of coordination	neurological
550.5	-0.0289339	0.0212436	0.971481	0.931862	1.01278	0.173196	0.710282	244448	2236	242212	Ventral hernia	digestive
70	-0.0697846	0.0512942	0.932595	0.843395	1.03123	0.173679	0.710282	276462	379	276083	Viral hepatitis	infectious diseases
634.1	-0.0564707	0.04168	0.945094	0.870958	1.02554	0.175461	0.714199	149368	589	148779	Missed abortion/Hydatidiform mole	pregnancy complications
276.14	0.0396008	0.029294	1.0404	0.982343	1.10188	0.176426	0.714774	267181	1178	266003	Hypopotassemia	endocrine/metabolic
555	-0.0234297	0.0174957	0.976843	0.943914	1.01092	0.180515	0.722162	224598	3311	221287	Inflammatory bowel disease and other gastroenteritis and colitis	digestive
530.7	0.0924692	0.0692288	1.09688	0.957704	1.25628	0.181646	0.722162	236993	211	236782	Gastroesophageal laceration-hemorrhage syndrome	digestive
286.7	-0.0854212	0.0640229	0.918125	0.809852	1.04087	0.182129	0.722162	278263	243	278020	Other and unspecified coagulation defects	hematopoietic
380.1	-0.0793926	0.0596245	0.923677	0.821803	1.03818	0.18301	0.722162	280828	280	280548	Otitis externa	sense organs
627.1	-0.018833	0.0141481	0.981343	0.954505	1.00894	0.183146	0.722162	132520	5227	127293	Postmenopausal bleeding	genitourinary
191	-0.0537927	0.0405289	0.947629	0.875266	1.02597	0.18442	0.723494	280024	608	279416	Manlignant and unknown neoplasms of brain and nervous system	neoplasms
567	-0.0550236	0.0415391	0.946463	0.87246	1.02674	0.185296	0.723657	255676	578	255098	Peritonitis and retroperitoneal infections	digestive
275.5	0.0430827	0.0326897	1.04402	0.979231	1.1131	0.187527	0.728875	278713	944	277769	Disorders of calcium/phosphorus metabolism	endocrine/metabolic
477	0.0337723	0.0257283	1.03435	0.983484	1.08785	0.189301	0.728875	264984	1529	263455	Epistaxis or throat hemorrhage	respiratory
531	-0.0191509	0.0146124	0.981031	0.953333	1.00953	0.189995	0.728875	278199	4779	273420	Peptic ulcer (excl. esophageal)	digestive
579.2	0.073599	0.0562731	1.07638	0.963971	1.20189	0.190911	0.729162	254667	319	254348	Splenomegaly	digestive
840	-0.0702548	0.0539663	0.932156	0.838595	1.03616	0.192975	0.729525	281598	342	281256	Sprains and strains	injuries & poisonings
401.22	-0.044237	0.0340166	0.956727	0.895021	1.02269	0.193446	0.729525	191488	870	190618	Hypertensive chronic kidney disease	circulatory system
362	0.0249705	0.019205	1.02528	0.987409	1.06461	0.19353	0.729525	269555	2763	266792	Other retinal disorders	sense organs
250.42	-0.0804417	0.0620686	0.922709	0.817018	1.04207	0.194971	0.731775	257632	258	257374	Other abnormal glucose	endocrine/metabolic
428.1	0.036293	0.0282027	1.03696	0.981196	1.09589	0.198141	0.735267	274717	1273	273444	Congestive heart failure (CHF) NOS	circulatory system
180.3	-0.0339447	0.0265522	0.966625	0.917607	1.01826	0.201102	0.735267	129020	1439	127581	Cervical intraepithelial neoplasia [CIN] [Cervical dysplasia]	neoplasms
615	-0.0277413	0.0218201	0.97264	0.93192	1.01514	0.2036	0.735267	147469	2154	145315	Endometriosis	genitourinary
947	0.0800461	0.0631661	1.08334	0.957186	1.22611	0.205072	0.735267	276746	253	276493	Urticaria	dermatologic
202.21	0.0728058	0.0575292	1.07552	0.960838	1.20389	0.205675	0.735267	276534	305	276229	Nodular lymphoma	neoplasms
729	0.0681566	0.0538796	1.07053	0.963247	1.18977	0.205879	0.735267	257834	348	257486	Other disorders of soft tissues	musculoskeletal
555.21	-0.0670416	0.0530591	0.935156	0.842792	1.03764	0.206399	0.735267	221641	354	221287	Ulcerative colitis (chronic)	digestive
185	0.0168756	0.0133898	1.01702	0.990676	1.04406	0.207551	0.735267	108976	6085	102891	Cancer of prostate	neoplasms
430.1	-0.0563807	0.0447358	0.945179	0.865835	1.03179	0.20756	0.735267	269640	500	269140	Subarachnoid hemorrhage	circulatory system
564.1	-0.0215826	0.0171369	0.978649	0.946324	1.01208	0.207878	0.735267	224755	3468	221287	Irritable Bowel Syndrome	digestive
378.1	0.063127	0.0501646	1.06516	0.965418	1.17521	0.208249	0.735267	274922	401	274521	Strabismus (not specified as paralytic)	sense organs
634	-0.0334821	0.0266222	0.967072	0.917906	1.01887	0.208509	0.735267	150267	1488	148779	Miscarriage; stillbirth	pregnancy complications
577	-0.0283052	0.0225338	0.972092	0.930093	1.01599	0.209071	0.735267	280262	1982	278280	Diseases of pancreas	digestive
204.1	-0.0543658	0.0432878	0.947086	0.870047	1.03095	0.209147	0.735267	276762	533	276229	Lymphoid leukemia	neoplasms
728.71	0.0313586	0.0250228	1.03186	0.98247	1.08372	0.210133	0.735267	259108	1622	257486	Contracture of palmar fascia [Dupuytren's disease]	musculoskeletal
715.2	0.080749	0.0644634	1.0841	0.955427	1.2301	0.210339	0.735267	272252	243	272009	Ankylosing spondylitis	musculoskeletal
198.4	-0.0256927	0.020544	0.974635	0.93617	1.01468	0.211074	0.735267	258739	2393	256346	Secondary malignant neoplasm of liver	neoplasms
527	0.0617565	0.0493909	1.0637	0.965559	1.17182	0.211167	0.735267	278177	414	277763	Diseases of the salivary glands	digestive
530.2	0.0463152	0.0372938	1.0474	0.973576	1.12683	0.214273	0.738793	237508	726	236782	Esophageal bleeding (varices/hemorrhage)	digestive
364	0.0603178	0.0488306	1.06217	0.96523	1.16885	0.216739	0.738793	267218	424	266794	Corneal opacity and other disorders of cornea	sense organs
170	0.0679087	0.0550197	1.07027	0.960859	1.19213	0.217106	0.738793	281703	334	281369	Cancer of bone and connective tissue	neoplasms
961.1	0.055304	0.044871	1.05686	0.967885	1.15402	0.217758	0.738793	245638	502	245136	Poisoning/allergy of sulfonamides	injuries & poisonings
191.1	-0.0543145	0.0440695	0.947134	0.868759	1.03258	0.217772	0.738793	279930	514	279416	Cancer of brain and nervous system	neoplasms
625.1	0.0488492	0.0397468	1.05006	0.971365	1.13513	0.219068	0.738793	146387	643	145744	Dyspareunia	genitourinary
444	0.0505036	0.041151	1.0518	0.970299	1.14015	0.219719	0.738793	270979	595	270384	Arterial embolism and thrombosis	circulatory system
618.2	0.0224106	0.0182916	1.02266	0.98665	1.05999	0.220507	0.738793	145288	3077	142211	Uterine/Uterovaginal prolapse	genitourinary
801.1	-0.0606316	0.0495086	0.94117	0.854134	1.03707	0.220701	0.738793	264125	407	263718	Fracture of foot	injuries & poisonings
800.3	0.044221	0.0362539	1.04521	0.973522	1.12218	0.222556	0.740415	264485	767	263718	Fracture of tibia and fibula	injuries & poisonings
536	-0.0147779	0.0121259	0.985331	0.962189	1.00903	0.222955	0.740415	245916	7032	238884	Disorders of function of stomach	digestive
646	-0.0603418	0.0496825	0.941443	0.854091	1.03773	0.224539	0.740415	153350	414	152936	Other complications of pregnancy NEC	pregnancy complications
420.2	0.0406235	0.0335644	1.04146	0.975152	1.11228	0.226158	0.740415	278213	896	277317	Pericarditis	circulatory system
506	0.0425495	0.0351804	1.04347	0.973943	1.11796	0.226484	0.740415	262880	815	262065	Empyema and pneumothorax	respiratory
800.4	-0.0735722	0.0609125	0.929069	0.824516	1.04688	0.227111	0.740415	263986	268	263718	Fracture of patella	injuries & poisonings
198	-0.0137552	0.0113987	0.986339	0.964547	1.00862	0.227532	0.740415	264329	7983	256346	Secondary malignant neoplasm	neoplasms
420.3	0.0593329	0.0492192	1.06113	0.963546	1.16859	0.228017	0.740415	277734	417	277317	Endocarditis	circulatory system
536.8	-0.0145969	0.0121311	0.985509	0.962354	1.00922	0.228872	0.740416	245910	7026	238884	Dyspepsia and other specified disorders of function of stomach	digestive
509.8	0.068997	0.0576194	1.07143	0.957016	1.19953	0.231127	0.744934	262368	303	262065	Dependence on respirator [Ventilator] or supplemental oxygen	respiratory
738	-0.0342385	0.0288272	0.966341	0.913256	1.02251	0.234946	0.754438	268692	1207	267485	Other acquired musculoskeletal deformity	musculoskeletal
722	-0.0450356	0.0381056	0.955963	0.887168	1.03009	0.23726	0.754927	273056	687	272369	Intervertebral disc disorders	musculoskeletal
916	-0.0401646	0.0340088	0.960631	0.898687	1.02685	0.237601	0.754927	280744	865	279879	Contusion	injuries & poisonings
187.2	0.0264731	0.022421	1.02683	0.982681	1.07296	0.237711	0.754927	119813	2038	117775	Malignant neoplasm of testis	neoplasms
214	0.0198691	0.0169085	1.02007	0.986817	1.05444	0.239956	0.756735	278796	3557	275239	Lipoma	neoplasms
585.3	-0.0192804	0.016437	0.980904	0.949807	1.01302	0.240801	0.756735	260306	3792	256514	Chronic renal failure [CKD]	genitourinary
722.9	-0.0511035	0.043576	0.95018	0.872397	1.0349	0.240898	0.756735	272894	525	272369	Other and unspecified disc disorder	musculoskeletal
276.5	-0.0248245	0.0214618	0.975481	0.935299	1.01739	0.247403	0.774361	268193	2190	266003	Hypovolemia	endocrine/metabolic
523.32	0.0463309	0.0402204	1.04742	0.968023	1.13333	0.249351	0.777653	272747	625	272122	Chronic periodontitis	digestive
523.3	0.0428456	0.0374373	1.04378	0.969931	1.12324	0.252431	0.784437	272843	721	272122	Periodontitis (acute or chronic)	digestive
500	-0.0648878	0.0568728	0.937173	0.838319	1.04768	0.2539	0.785951	262373	308	262065	Lung disease due to external agents	respiratory
628	-0.0220801	0.0193966	0.978162	0.941674	1.01606	0.254975	0.785951	130019	2726	127293	Ovarian cyst	genitourinary
619.3	0.0289573	0.0254735	1.02938	0.979248	1.08208	0.255638	0.785951	146473	1574	144899	Noninflammatory disorders of cervix	genitourinary
624	-0.0499383	0.0440994	0.951288	0.872518	1.03717	0.257464	0.786226	146259	515	145744	Symptoms involving female genital tract	genitourinary
415.21	-0.0653333	0.0580416	0.936755	0.836028	1.04962	0.260323	0.786226	275685	296	275389	Primary pulmonary hypertension	circulatory system
345.1	-0.0587432	0.0522029	0.942949	0.851242	1.04454	0.260468	0.786226	266412	366	266046	Epilepsy	neurological
737	-0.0571356	0.0508006	0.944466	0.854958	1.04334	0.260715	0.786226	267872	387	267485	Curvature of spine	musculoskeletal
624.2	-0.0709309	0.063216	0.931526	0.822973	1.0544	0.261845	0.786226	145994	250	145744	Atrophy of female genital tract	genitourinary
348	0.0556227	0.0496546	1.0572	0.959159	1.16526	0.262632	0.786226	266455	409	266046	Other conditions of brain	neurological
276.11	0.0772217	0.0690442	1.08028	0.943553	1.23682	0.263379	0.786226	266215	212	266003	Hyperosmolality and/or hypernatremia	endocrine/metabolic
202.24	0.0454114	0.0406167	1.04646	0.966382	1.13317	0.263547	0.786226	276840	611	276229	Large cell lymphoma	neoplasms
613.7	0.0571225	0.0512657	1.05879	0.95757	1.1707	0.265174	0.786226	280570	385	280185	Other signs and symptoms in breast	genitourinary
315	-0.0616621	0.0554416	0.9402	0.84339	1.04812	0.266052	0.786226	281293	324	280969	Develomental delays and disorders	mental disorders
242	-0.0323345	0.0291197	0.968183	0.914472	1.02505	0.266827	0.786226	261669	1188	260481	Thyrotoxicosis with or without goiter	endocrine/metabolic
253	-0.0496304	0.0447604	0.951581	0.871657	1.03883	0.267516	0.786226	277172	499	276673	Disorders of the pituitary gland and its hypothalamic control	endocrine/metabolic
352.2	-0.0463056	0.0418638	0.95475	0.879539	1.03639	0.268682	0.786984	267388	570	266818	Facial nerve disorders [CN7]	neurological
197	-0.014274	0.0129417	0.985827	0.961136	1.01115	0.270049	0.787323	262476	6130	256346	Chemotherapy	neoplasms
535	-0.00852298	0.00773656	0.991513	0.976592	1.00666	0.270614	0.787323	257007	18123	238884	Gastritis and duodenitis	digestive
530.9	-0.0308087	0.0280566	0.969661	0.917779	1.02448	0.272164	0.789184	238059	1277	236782	Heartburn	digestive
527.2	0.0733565	0.0669876	1.07611	0.94371	1.2271	0.273483	0.78942	277988	225	277763	Sialoadenitis	digestive
440	0.0393096	0.0359403	1.04009	0.969347	1.116	0.274066	0.78942	271165	781	270384	Atherosclerosis	circulatory system
415.2	-0.0417441	0.0382786	0.959115	0.889791	1.03384	0.275478	0.79086	276072	683	275389	Chronic pulmonary heart disease	circulatory system
334	0.0322597	0.0297042	1.03279	0.974375	1.0947	0.277465	0.791034	267190	1144	266046	Degenerative disease of the spinal cord	neurological
288	0.0661826	0.0610197	1.06842	0.947988	1.20416	0.278095	0.791034	272089	271	271818	Diseases of white blood cells	hematopoietic
8.5	-0.0268471	0.0247621	0.97351	0.927391	1.02192	0.278276	0.791034	279181	1639	277542	Bacterial enteritis	infectious diseases
580.1	-0.0459707	0.0425347	0.95507	0.878678	1.0381	0.279795	0.792751	257068	554	256514	Glomerulonephritis	genitourinary
803.1	-0.033351	0.0309384	0.967199	0.910293	1.02766	0.281043	0.792881	264766	1048	263718	Fracture of humerus	injuries & poisonings
592.1	-0.0252241	0.0237035	0.975091	0.930827	1.02146	0.287262	0.792881	251861	1790	250071	Cystitis	genitourinary
394.2	-0.0705525	0.0663406	0.931879	0.818258	1.06128	0.287561	0.792881	268788	226	268562	Mitral valve disease	circulatory system
415	-0.0395726	0.0372351	0.9612	0.893551	1.03397	0.287883	0.792881	276111	722	275389	Pulmonary heart disease	circulatory system
560.3	-0.0447688	0.0421944	0.956219	0.880321	1.03866	0.288684	0.792881	221849	562	221287	Peritoneal or intestinal adhesions	digestive
216	0.0176067	0.0166247	1.01776	0.985134	1.05147	0.289568	0.792881	278815	3684	275131	Benign neoplasm of skin	neoplasms
465	0.0280995	0.0266541	1.0285	0.976148	1.08366	0.291778	0.792881	280538	1421	279117	Acute upper respiratory infections of multiple or unspecified sites	respiratory
761	-0.0403312	0.0382705	0.960471	0.891063	1.03529	0.291954	0.792881	281299	684	280615	Cervicalgia	symptoms
184.11	-0.026753	0.0253952	0.973602	0.926328	1.02329	0.292129	0.792881	135565	1573	133992	Malignant neoplasm of ovary	neoplasms
187.1	0.0241722	0.0229879	1.02447	0.979333	1.07168	0.293021	0.792881	119714	1939	117775	Malignant neoplasm of unspecified male genital organ	neoplasms
371	0.0262637	0.0250239	1.02661	0.977475	1.07822	0.293928	0.792881	274829	1614	273215	Inflammation of the eye	sense organs
293	-0.0305785	0.0292411	0.969884	0.915862	1.02709	0.295683	0.792881	280223	1173	279050	Symptoms involving head and neck	mental disorders
610.8	0.054839	0.0524981	1.05637	0.953081	1.17085	0.296212	0.792881	147740	367	147373	Other specified benign mammary dysplasias	genitourinary
444.1	0.0529657	0.0507391	1.05439	0.954583	1.16464	0.296539	0.792881	270775	391	270384	Arterial embolism and thrombosis of lower extremity artery	circulatory system
473	0.0263479	0.0252511	1.0267	0.977122	1.07879	0.296747	0.792881	265039	1584	263455	Diseases of the larynx and vocal cords	respiratory
225	-0.0429063	0.0411545	0.958001	0.883762	1.03848	0.29715	0.792881	280007	591	279416	Benign neoplasm of brain and other parts of nervous system	neoplasms
709.2	-0.0558704	0.0537345	0.945662	0.851132	1.05069	0.298456	0.792881	269317	346	268971	Sicca syndrome	dermatologic
317	-0.018152	0.0174864	0.982012	0.948926	1.01625	0.299242	0.792881	270499	3327	267172	Alcohol-related disorders	mental disorders
528.5	0.0526334	0.0507192	1.05404	0.954303	1.16421	0.299391	0.792881	278155	392	277763	Diseases of lips	digestive
626	0.0110158	0.0106223	1.01108	0.990244	1.03235	0.299716	0.792881	137213	9920	127293	Disorders of menstruation and other abnormal bleeding from female genital tract	genitourinary
513	0.0528442	0.0510704	1.05427	0.953847	1.16526	0.300794	0.792881	281637	386	281251	Respiratory abnormalities	respiratory
165.1	-0.0211198	0.0204667	0.979102	0.940603	1.01918	0.302116	0.792881	280062	2416	277646	Cancer of bronchus; lung	neoplasms
303	0.0632306	0.0613539	1.06527	0.944574	1.20139	0.302733	0.792881	255194	268	254926	Psychogenic and somatoform disorders	mental disorders
427.41	0.0684877	0.0665765	1.07089	0.939883	1.22015	0.303617	0.792881	247550	227	247323	Ventricular fibrillation and flutter	circulatory system
430	-0.0328588	0.0320487	0.967675	0.908761	1.03041	0.305233	0.79362	270117	977	269140	Intracranial hemorrhage	circulatory system
800.2	0.0724656	0.0708424	1.07516	0.935772	1.2353	0.306349	0.79362	263919	201	263718	Fracture of unspecified part of femur	injuries & poisonings
726	-0.0112281	0.0110167	0.988835	0.967712	1.01042	0.308115	0.79362	266012	8526	257486	Peripheral enthesopathies and allied syndromes	musculoskeletal
727.4	0.0239243	0.0234841	1.02421	0.978139	1.07246	0.308323	0.79362	259321	1835	257486	Ganglion and cyst of synovium, tendon, and bursa	musculoskeletal
386	-0.0304854	0.029934	0.969975	0.914704	1.02859	0.308478	0.79362	274101	1120	272981	Vertiginous syndromes and other disorders of vestibular system	sense organs
79.9	0.0319492	0.0315374	1.03247	0.970578	1.0983	0.311034	0.796705	277099	1016	276083	Viremia, NOS	infectious diseases
443.9	0.0240463	0.0237838	1.02434	0.977684	1.07322	0.311999	0.796705	272177	1793	270384	Peripheral vascular disease, unspecified	circulatory system
182	-0.0335136	0.0331845	0.967042	0.906147	1.03203	0.312536	0.796705	128526	916	127610	Malignant neoplasm of uterus	neoplasms
635	-0.0321864	0.0322276	0.968326	0.909054	1.03146	0.317929	0.800846	149795	1016	148779	Hemorrhage during pregnancy; childbirth and postpartum	pregnancy complications
372	0.0594083	0.0595759	1.06121	0.944256	1.19265	0.318674	0.800846	273500	285	273215	Disorders of conjunctiva	sense organs
735.2	0.0184239	0.0185296	1.01859	0.982266	1.05627	0.320081	0.800846	270454	2969	267485	Acquired toe deformities	musculoskeletal
707	0.0248322	0.0249843	1.02514	0.976153	1.07659	0.320265	0.800846	279358	1621	277737	Chronic ulcer of skin	dermatologic
368	0.022477	0.0227217	1.02273	0.978185	1.06931	0.322551	0.800846	278812	1960	276852	Visual disturbances	sense organs
187	0.0217248	0.0219631	1.02196	0.978904	1.06692	0.32259	0.800846	119899	2124	117775	Cancer of other male genital organs	neoplasms
760	-0.0157425	0.0159299	0.984381	0.954121	1.0156	0.323038	0.800846	277079	4004	273075	Back pain	symptoms
736	-0.0411884	0.0418101	0.959648	0.884145	1.0416	0.324561	0.800846	268057	572	267485	Other acquired deformities of limbs	musculoskeletal
594.3	0.0255612	0.0260133	1.02589	0.974897	1.07955	0.325793	0.800846	275666	1492	274174	Calculus of ureter	genitourinary
585.4	0.0691707	0.0704139	1.07162	0.933478	1.2302	0.32593	0.800846	256718	204	256514	Chronic kidney disease, Stage I or II	genitourinary
720.1	-0.0216688	0.0221839	0.978564	0.936928	1.02205	0.328677	0.800846	274419	2050	272369	Spinal stenosis of lumbar region	musculoskeletal
371.3	0.0274069	0.0280617	1.02779	0.972784	1.0859	0.328735	0.800846	274497	1282	273215	Inflammation of eyelids	sense organs
521	0.0229169	0.0234878	1.02318	0.977147	1.07138	0.329217	0.800846	273956	1834	272122	Diseases of hard tissues of teeth	digestive
571.6	0.0688799	0.070732	1.07131	0.932625	1.23061	0.330148	0.800846	267844	202	267642	Primary biliary cirrhosis	digestive
521.1	0.0230465	0.0237004	1.02331	0.976866	1.07197	0.330847	0.800846	273923	1801	272122	Dental caries	digestive
580.2	0.0440651	0.0453322	1.04505	0.956204	1.14215	0.331026	0.800846	257004	490	256514	Nephrotic syndrome without mention of glomerulonephritis	genitourinary
455	-0.015344	0.0158522	0.984773	0.954647	1.01585	0.333073	0.800846	258792	4042	254750	Hemorrhoids	circulatory system
396	-0.0334128	0.0346223	0.967139	0.903688	1.03505	0.334511	0.800846	269398	836	268562	Abnormal heart sounds	circulatory system
441.1	-0.0670146	0.0695682	0.935182	0.81598	1.0718	0.3354	0.800846	270590	206	270384	Acute vascular insufficiency of intestine	circulatory system
430.2	-0.0437015	0.045419	0.95724	0.875709	1.04636	0.335957	0.800846	269625	485	269140	Intracerebral hemorrhage	circulatory system
803.3	-0.0373965	0.0388959	0.963294	0.892587	1.0396	0.336326	0.800846	264379	661	263718	Fracture of clavicle or scapula	injuries & poisonings
531.4	-0.0577081	0.0600557	0.943925	0.839109	1.06184	0.336598	0.800846	273696	276	273420	Peptic ulcer, site unspecified	digestive
433.31	0.0266527	0.0277375	1.02701	0.972669	1.08439	0.336607	0.800846	270455	1315	269140	Transient cerebral ischemia	circulatory system
225.1	-0.040766	0.0424729	0.960054	0.88337	1.04339	0.33715	0.800846	279971	555	279416	Benign neoplasm of brain, cranial nerves, meninges	neoplasms
362.2	0.0223017	0.0234466	1.02255	0.976625	1.07064	0.341519	0.809008	268641	1849	266792	Degeneration of macula and posterior pole of retina	sense organs
362.29	0.0222009	0.0234651	1.02245	0.976491	1.07057	0.344086	0.809838	268638	1846	266792	Macular degeneration (senile) of retina NOS	sense organs
702	0.0166393	0.0176071	1.01678	0.982289	1.05248	0.344641	0.809838	272867	3285	269582	Degenerative skin conditions and other dermatoses	dermatologic
368.2	0.0437878	0.0464011	1.04476	0.953938	1.14423	0.345333	0.809838	277320	468	276852	Diplopia and disorders of binocular vision	sense organs
204.12	-0.0434017	0.046018	0.957527	0.874944	1.0479	0.345606	0.809838	276701	472	276229	Lymphoid leukemia, chronic	neoplasms
578.1	0.026114	0.0279222	1.02646	0.971793	1.0842	0.349665	0.813034	255642	1294	254348	Hematemesis	digestive
743	0.0380429	0.0407389	1.03878	0.959058	1.12512	0.350396	0.813034	281096	607	280489	Osteoporosis, osteopenia and pathological fracture	musculoskeletal
707.1	0.034218	0.0366904	1.03481	0.963008	1.11197	0.351019	0.813034	278486	749	277737	Decubitus ulcer	dermatologic
374	0.018894	0.0203378	1.01907	0.979251	1.06052	0.352883	0.813034	275668	2453	273215	Other disorders of eyelids	sense organs
79	0.025141	0.0270633	1.02546	0.972484	1.08132	0.352904	0.813034	277463	1380	276083	Viral infection	infectious diseases
738.4	-0.0295327	0.0318725	0.970899	0.912104	1.03348	0.35414	0.813034	268473	988	267485	Acquired spondylolisthesis	musculoskeletal
292.6	-0.0616458	0.0666267	0.940216	0.825116	1.07137	0.35484	0.813034	271787	225	271562	Hallucinations	mental disorders
350.1	0.0368251	0.0399126	1.03751	0.959443	1.12193	0.356192	0.813034	280423	632	279791	Abnormal involuntary movements	neurological
158	-0.0393664	0.0426922	0.961398	0.884227	1.04531	0.356477	0.813034	262217	549	261668	Neoplasm of unspecified nature of digestive system	neoplasms
766	-0.0546829	0.0595214	0.946785	0.842533	1.06394	0.358247	0.813034	278664	282	278382	Neuralgia, neuritis, and radiculitis NOS	symptoms
510	0.0357088	0.0389235	1.03635	0.960232	1.11851	0.358929	0.813034	280746	665	280081	Other diseases of lung	respiratory
626.14	0.0204107	0.0223115	1.02062	0.976951	1.06624	0.360292	0.813034	129362	2069	127293	Irregular menstrual bleeding	genitourinary
751.1	-0.0516433	0.0566045	0.949668	0.849943	1.06109	0.361583	0.813034	279939	312	279627	Congenital anomalies of genital organs	congenital anomalies
618.5	-0.0539728	0.059631	0.947458	0.84295	1.06492	0.365405	0.813034	142492	281	142211	Prolapse of vaginal vault after hysterectomy	genitourinary
149	0.0396772	0.0438846	1.04047	0.954722	1.13393	0.365929	0.813034	280008	522	279486	Cancer of larynx, pharynx, nasal cavities	neoplasms
531.2	-0.0175294	0.0193917	0.982623	0.945978	1.02069	0.366014	0.813034	276111	2691	273420	Gastric ulcer	digestive
715	-0.0283972	0.0314553	0.972002	0.913887	1.03381	0.366643	0.813034	273022	1013	272009	Other inflammatory spondylopathies	musculoskeletal
726.4	0.0440638	0.0489269	1.04505	0.949489	1.15023	0.367799	0.813034	257907	421	257486	Calcaneal spur; Exostosis NOS	musculoskeletal
425.1	0.0292882	0.0325515	1.02972	0.966077	1.09756	0.368254	0.813034	278269	952	277317	Primary/intrinsic cardiomyopathies	circulatory system
626.1	0.0102345	0.0113861	1.01029	0.987991	1.03309	0.368728	0.813034	135775	8482	127293	Irregular menstrual cycle/bleeding	genitourinary
728.7	0.0215525	0.0240484	1.02179	0.974743	1.0711	0.370137	0.813034	259240	1754	257486	Fasciitis	musculoskeletal
694.2	0.0403031	0.0449715	1.04113	0.953287	1.13706	0.37015	0.813034	270386	498	269888	Other dyschromia	dermatologic
442.11	0.0325842	0.0363785	1.03312	0.962024	1.10947	0.370413	0.813034	271150	766	270384	Abdominal aortic aneurysm	circulatory system
696.42	0.0403478	0.0452041	1.04117	0.952895	1.13763	0.372088	0.81328	266405	493	265912	Psoriatic arthropathy	dermatologic
276.6	-0.0412926	0.0462929	0.959548	0.876319	1.05068	0.372401	0.81328	266469	466	266003	Fluid overload	endocrine/metabolic
586.4	0.0353409	0.0399139	1.03597	0.958018	1.12027	0.375926	0.818915	257147	633	256514	Stricture/obstruction of ureter	genitourinary
473.4	0.0349238	0.040012	1.03554	0.957434	1.12002	0.382755	0.824586	264084	629	263455	Voice disturbance	respiratory
771	-0.038395	0.0440281	0.962333	0.882772	1.04906	0.383178	0.824586	281423	516	280907	Musculoskeletal symptoms referable to limbs	symptoms
819	-0.035361	0.0406216	0.965257	0.891386	1.04525	0.384028	0.824586	281561	607	280954	Skull and face fracture and other intercranial injury	injuries & poisonings
564.9	0.00893396	0.0102666	1.00897	0.988874	1.02948	0.384192	0.824586	231268	9981	221287	Personal history of diseases of digestive system	digestive
687	-0.0300554	0.0345704	0.970392	0.906819	1.03842	0.384631	0.824586	275483	838	274645	Symptoms affecting skin	dermatologic
200	-0.0301517	0.0347495	0.970298	0.906414	1.03869	0.385565	0.824586	277059	830	276229	Myeloproliferative disease	neoplasms
180.1	-0.0268685	0.0310635	0.973489	0.915988	1.0346	0.387065	0.824586	128627	1046	127581	Cervical cancer	neoplasms
280.1	-0.0113474	0.0131611	0.988717	0.963539	1.01455	0.388584	0.824586	261591	5927	255664	Iron deficiency anemias, unspecified or not due to blood loss	hematopoietic
701.2	0.023075	0.0267893	1.02334	0.970998	1.07851	0.389044	0.824586	277386	1408	275978	Scar conditions and fibrosis of skin	dermatologic
622.1	0.01303	0.0151395	1.01312	0.983495	1.04363	0.389426	0.824586	146840	4537	142303	Polyp of corpus uteri	genitourinary
296.1	0.0341637	0.0397074	1.03475	0.957278	1.1185	0.389575	0.824586	255566	640	254926	Bipolar	mental disorders
750.2	0.0570157	0.0663857	1.05867	0.92951	1.20578	0.39042	0.824586	279856	229	279627	Lower gastrointestinal congenital anomalies	congenital anomalies
735.3	0.0140811	0.0164116	1.01418	0.982078	1.04733	0.390894	0.824586	271297	3812	267485	Hallux valgus (Bunion)	musculoskeletal
476	-0.0346945	0.0406983	0.9659	0.891846	1.0461	0.393948	0.828511	264061	606	263455	Allergic rhinitis	respiratory
798	-0.0181911	0.0213715	0.981973	0.941691	1.02398	0.394666	0.828511	278673	2207	276466	Malaise and fatigue	symptoms
286	-0.0329652	0.038915	0.967572	0.896518	1.04426	0.396934	0.831261	278682	662	278020	Coagulation defects	hematopoietic
290.11	-0.0377974	0.0450879	0.962908	0.881467	1.05187	0.40186	0.834096	272056	494	271562	Alzheimer's disease	mental disorders
540.11	-0.0471228	0.0564479	0.95397	0.854056	1.06557	0.40383	0.834096	280923	313	280610	Acute appendicitis	digestive
386.9	-0.0149625	0.0179371	0.985149	0.951117	1.0204	0.404189	0.834096	276129	3148	272981	Dizziness and giddiness (Light-headedness and vertigo)	sense organs
531.3	-0.0194462	0.0233512	0.980742	0.936867	1.02667	0.404974	0.834096	275267	1847	273420	Duodenal ulcer	digestive
619.1	0.0430465	0.051771	1.04399	0.943251	1.15548	0.405703	0.834096	145277	378	144899	Noninflammatory disorders of ovary, fallopian tube, and broad ligament	genitourinary
716	-0.0513727	0.0619452	0.949925	0.84132	1.07255	0.40692	0.834096	274503	260	274243	Other arthropathies	musculoskeletal
418	0.0505402	0.0617322	1.05184	0.931972	1.18712	0.412957	0.834096	276974	264	276710	Nonspecific chest pain	circulatory system
540	-0.0304532	0.0372738	0.970006	0.901668	1.04352	0.41392	0.834096	281331	721	280610	Appendiceal conditions	digestive
250.23	-0.0306592	0.0375286	0.969806	0.901033	1.04383	0.413953	0.834096	258087	713	257374	Type 2 diabetes with ophthalmic manifestations	endocrine/metabolic
275.1	-0.0338138	0.0415103	0.966752	0.891212	1.04869	0.415308	0.834096	278349	580	277769	Disorders of iron metabolism	hematopoietic
475	-0.0208611	0.0256267	0.979355	0.931379	1.0298	0.415622	0.834096	264987	1532	263455	Chronic sinusitis	respiratory
149.1	0.0549063	0.0674965	1.05644	0.925534	1.20586	0.415949	0.834096	279707	221	279486	Cancer of oropharynx	neoplasms
427.21	-0.0256442	0.0315602	0.974682	0.916218	1.03688	0.416477	0.834096	248330	1007	247323	Atrial fibrillation	circulatory system
740.11	-0.00976362	0.0120178	0.990284	0.967231	1.01389	0.416546	0.834096	237325	7229	230096	Osteoarthrosis, localized, primary	musculoskeletal
569.2	-0.0434337	0.0536247	0.957496	0.861969	1.06361	0.417965	0.834096	255445	347	255098	Gastrointestinal complications	digestive
261.4	0.0367134	0.0453943	1.0374	0.949084	1.13392	0.418649	0.834096	276173	489	275684	Vitamin D deficiency	endocrine/metabolic
471	-0.0189471	0.0234359	0.981231	0.937179	1.02735	0.418823	0.834096	265290	1835	263455	Nasal polyps	respiratory
172	0.0108472	0.0134793	1.01091	0.984549	1.03797	0.420973	0.834096	271223	5672	265551	Skin cancer	neoplasms
698	0.0367745	0.0457111	1.03746	0.948553	1.1347	0.421109	0.834096	281538	482	281056	Pruritus and related conditions	dermatologic
726.3	-0.0397736	0.04956	0.961007	0.872049	1.05904	0.422243	0.834096	257893	407	257486	Bursitis	musculoskeletal
540.1	-0.0328571	0.041016	0.967677	0.89293	1.04868	0.423086	0.834096	281205	595	280610	Appendicitis	digestive
289.4	-0.0195705	0.0244795	0.98062	0.934682	1.02882	0.424019	0.834096	273498	1680	271818	Lymphadenitis	hematopoietic
907	-0.0351058	0.0441259	0.965503	0.88551	1.05272	0.426275	0.834096	281630	514	281116	Injuries to the nervous system	injuries & poisonings
687.1	0.0239724	0.030218	1.02426	0.96536	1.08676	0.427594	0.834096	275748	1103	274645	Rash and other nonspecific skin eruption	dermatologic
365.2	-0.0347298	0.0438403	0.965866	0.886339	1.05253	0.42825	0.834096	267315	521	266794	Primary angle-closure glaucoma	sense organs
575.9	-0.0509992	0.0646464	0.950279	0.83719	1.07864	0.430173	0.834096	262878	239	262639	Nonspecific abnormal findings on radiological and other examination of biliary tract	digestive
159.3	-0.0554621	0.0703898	0.946048	0.824133	1.086	0.430739	0.834096	261869	201	261668	Malignant neoplasm of gallbladder and extrahepatic bile ducts	neoplasms
427	-0.00617244	0.00786601	0.993847	0.978642	1.00929	0.432631	0.834096	265081	17758	247323	Cardiac dysrhythmias	circulatory system
292.1	-0.0316725	0.0403657	0.968824	0.895129	1.04859	0.432664	0.834096	272177	615	271562	Aphasia/speech disturbance	mental disorders
522.5	0.0300237	0.038267	1.03048	0.956018	1.11074	0.432696	0.834096	272811	689	272122	Periapical abscess	digestive
327.3	-0.0138986	0.0177205	0.986198	0.952533	1.02105	0.43285	0.834096	278204	3232	274972	Sleep apnea	neurological
425	0.0251732	0.0321604	1.02549	0.962848	1.09221	0.43378	0.834096	278292	975	277317	Cardiomyopathy	circulatory system
367.1	-0.0269865	0.0344825	0.973374	0.909763	1.04143	0.433853	0.834096	277044	844	276200	Myopia	sense organs
802	0.0366666	0.0468718	1.03735	0.946295	1.13716	0.434054	0.834096	264177	459	263718	Fracture of pelvis	injuries & poisonings
366	-0.00690099	0.00883764	0.993123	0.976069	1.01047	0.434883	0.834096	264149	14085	250064	Cataract	sense organs
204	-0.018493	0.0237041	0.981677	0.937112	1.02836	0.435297	0.834096	278023	1794	276229	Leukemia	neoplasms
8	-0.0158272	0.0203893	0.984297	0.945738	1.02443	0.437601	0.834096	279968	2426	277542	Intestinal infection	infectious diseases
565.1	0.0111139	0.0143817	1.01118	0.983071	1.04008	0.439651	0.834096	260050	4952	255098	Anal and rectal polyp	digestive
702.2	0.0179009	0.0231953	1.01806	0.972815	1.06541	0.440264	0.834096	276922	1879	275043	Seborrheic keratosis	dermatologic
426.32	0.0219719	0.0285149	1.02222	0.966652	1.08097	0.440979	0.834096	248566	1243	247323	Left bundle branch block	circulatory system
418.1	-0.0160241	0.0208151	0.984104	0.944763	1.02508	0.441399	0.834096	279039	2329	276710	Precordial pain	circulatory system
112	-0.0242105	0.0314522	0.97608	0.917727	1.03814	0.441445	0.834096	279688	1015	278673	Candidiasis	infectious diseases
751	-0.0262314	0.0340951	0.97411	0.911142	1.04143	0.44168	0.834096	280490	863	279627	Genitourinary congenital anomalies	congenital anomalies
977	-0.0128721	0.0167625	0.98721	0.955304	1.02018	0.442542	0.834096	248760	3624	245136	Personal history of allergy to medicinal agents	injuries & poisonings
290.1	-0.0249293	0.0325842	0.975379	0.915035	1.0397	0.444228	0.835457	272513	951	271562	Dementias	mental disorders
276.1	0.0128917	0.0169814	1.01298	0.979815	1.04726	0.447754	0.839102	269540	3537	266003	Electrolyte imbalance	endocrine/metabolic
599	-0.00969464	0.0127799	0.990352	0.965854	1.01547	0.448102	0.839102	266771	6292	260479	Other symptoms/disorders or the urinary system	genitourinary
695.7	-0.0346214	0.0458554	0.965971	0.882942	1.05681	0.450242	0.839677	270364	476	269888	Prurigo and Lichen	dermatologic
626.2	-0.0251189	0.0332771	0.975194	0.91362	1.04092	0.450346	0.839677	128209	916	127293	Dysmenorrhea	genitourinary
564	-0.006509	0.00868734	0.993512	0.976739	1.01057	0.453706	0.844126	235451	14164	221287	Functional digestive disorders	digestive
427.12	0.028033	0.0375571	1.02843	0.955445	1.10699	0.455421	0.845503	248036	713	247323	Paroxysmal ventricular tachycardia	circulatory system
215	-0.0423514	0.0569589	0.958533	0.857282	1.07174	0.457153	0.845796	275547	308	275239	Other benign neoplasm of connective and other soft tissue	neoplasms
614	-0.0128249	0.0172851	0.987257	0.954371	1.02128	0.458112	0.845796	148768	3453	145315	Inflammatory diseases of female pelvic organs	genitourinary
687.4	-0.0179834	0.0242589	0.982177	0.936571	1.03	0.458505	0.845796	276355	1710	274645	Disturbance of skin sensation	dermatologic
550.3	0.040198	0.0543571	1.04102	0.935813	1.15805	0.459593	0.846002	242554	342	242212	Femoral hernia	digestive
411.9	0.0238262	0.0324827	1.02411	0.960944	1.09143	0.463251	0.849755	245918	956	244962	Other acute and subacute forms of ischemic heart disease	circulatory system
578.2	0.0175511	0.023946	1.01771	0.971045	1.06661	0.463592	0.849755	256109	1761	254348	Blood in stool	digestive
635.3	-0.0295576	0.0405411	0.970875	0.896715	1.05117	0.465954	0.851387	149410	631	148779	Placenta previa and abruptio placenta	pregnancy complications
530.3	-0.0198344	0.0273305	0.980361	0.929228	1.03431	0.468008	0.851387	238130	1348	236782	Stricture and stenosis of esophagus	digestive
381.1	-0.0234074	0.0322713	0.976864	0.916991	1.04065	0.468248	0.851387	279293	962	278331	Otitis media	sense organs
374.1	0.0270039	0.0373604	1.02737	0.954831	1.10542	0.469807	0.851387	273937	722	273215	Ectropion or entropion	sense organs
560	-0.013933	0.0192861	0.986164	0.949582	1.02415	0.470025	0.851387	224011	2724	221287	Intestinal obstruction without mention of hernia	digestive
695.4	0.0427078	0.0591627	1.04363	0.929369	1.17194	0.470374	0.851387	268934	288	268646	Lupus (localized and systemic)	dermatologic
281.11	0.0329852	0.0461306	1.03354	0.944189	1.13134	0.474585	0.85706	256138	474	255664	Pernicious anemia	hematopoietic
433.3	0.0162588	0.0228358	1.01639	0.971904	1.06292	0.476473	0.85706	271086	1946	269140	Cerebral ischemia	circulatory system
702.1	0.0182121	0.0255794	1.01838	0.968582	1.07074	0.476474	0.85706	276588	1545	275043	Actinic keratosis	dermatologic
165	-0.0133413	0.0188063	0.986747	0.951038	1.0238	0.478071	0.858152	280516	2870	277646	Cancer within the respiratory system	neoplasms
375.2	0.0303973	0.0429746	1.03086	0.947592	1.12145	0.479361	0.85869	275066	545	274521	Epiphora	sense organs
333	-0.0296806	0.0425178	0.970756	0.893138	1.05512	0.485131	0.865388	266600	554	266046	Extrapyramidal disease and abnormal movement disorders	neurological
790.6	-0.0416625	0.0597456	0.959193	0.8532	1.07835	0.485595	0.865388	281141	280	280861	Other abnormal blood chemistry	symptoms
170.2	0.0451276	0.0647888	1.04616	0.921404	1.18781	0.486095	0.865388	281609	240	281369	Cancer of connective tissue	neoplasms
450	-0.0296888	0.0427393	0.970748	0.892743	1.05557	0.487275	0.865712	281173	549	280624	Noninfectious disorders of lymphatic channels	circulatory system
368.1	0.0363233	0.0526616	1.03699	0.935297	1.14974	0.490352	0.868569	277215	363	276852	Amblyopia	sense organs
571.8	-0.0242934	0.0352642	0.975999	0.91082	1.04584	0.490887	0.868569	268448	806	267642	Liver abscess and sequelae of chronic liver disease	digestive
220	-0.0240883	0.0350583	0.976199	0.911374	1.04564	0.492024	0.868808	127056	819	126237	Benign neoplasm of ovary	neoplasms
184.1	-0.0171824	0.0251163	0.982964	0.935748	1.03256	0.493903	0.870354	135602	1610	133992	Malignant neoplasm of ovary and other uterine adnexa	neoplasms
782.3	0.019474	0.0285796	1.01966	0.964119	1.07841	0.495621	0.870603	279380	1234	278146	Edema	symptoms
251.1	-0.0248013	0.0364515	0.975504	0.908242	1.04775	0.496257	0.870603	254848	755	254093	Hypoglycemia	endocrine/metabolic
717	0.0229797	0.0339475	1.02325	0.957379	1.09364	0.498458	0.870603	280564	876	279688	Polymyalgia Rheumatica	musculoskeletal
741	0.0154977	0.0229005	1.01562	0.971041	1.06224	0.498572	0.870603	278190	1926	276264	Symptoms and disorders of the joints	musculoskeletal
690	0.0154277	0.0229105	1.01555	0.970954	1.06219	0.5007	0.870603	271813	1925	269888	Erythematosquamous dermatosis	dermatologic
625	0.0192737	0.0286262	1.01946	0.963837	1.07829	0.500763	0.870603	146987	1243	145744	Pain and other symptoms associated with female genital organs	genitourinary
327	0.0244332	0.0363163	1.02473	0.95433	1.10033	0.501081	0.870603	275736	764	274972	Sleep disorders	neurological
990	0.0133347	0.0198662	1.01342	0.974723	1.05366	0.502078	0.870603	271052	2572	268480	Effects radiation NOS	injuries & poisonings
721.8	-0.0440349	0.0661249	0.956921	0.840602	1.08934	0.505452	0.874528	272597	228	272369	Other allied disorders of spine	musculoskeletal
550	-0.00464034	0.00698301	0.99537	0.98184	1.00909	0.506359	0.874528	264861	22649	242212	Abdominal hernia	digestive
610.1	0.0292578	0.0442072	1.02969	0.944229	1.12289	0.508078	0.875753	147889	516	147373	Cystic mastopathy	genitourinary
735	0.00878671	0.0133582	1.00883	0.982756	1.03559	0.510681	0.876689	273280	5795	267485	Acquired foot deformities	musculoskeletal
260.6	-0.0278708	0.0424618	0.972514	0.894854	1.05691	0.511584	0.876689	276239	555	275684	Anorexia	endocrine/metabolic
427.4	0.0301494	0.045941	1.03061	0.941865	1.12771	0.511655	0.876689	247799	476	247323	Cardiac arrest and ventricular fibrillation	circulatory system
764	-0.0220975	0.0338776	0.978145	0.915306	1.0453	0.514225	0.877468	279257	875	278382	Sciatica	symptoms
872	0.0420303	0.0646885	1.04293	0.918736	1.1839	0.515864	0.877468	279929	241	279688	Traumatic amputation	injuries & poisonings
189.2	0.0147744	0.0228175	1.01488	0.970497	1.0613	0.517307	0.877468	279289	1950	277339	Cancer of bladder	neoplasms
451.2	0.0278319	0.043196	1.02822	0.944754	1.11907	0.519369	0.877468	255289	539	254750	Phlebitis and thrombophlebitis of lower extremities	circulatory system
379.2	0.0275762	0.0428029	1.02796	0.94524	1.11792	0.519407	0.877468	275070	549	274521	Disorders of vitreous body	sense organs
756.5	-0.0431916	0.067092	0.957728	0.839718	1.09232	0.519727	0.877468	280620	222	280398	Congenital osteodystrophies	congenital anomalies
586	0.0134775	0.0209821	1.01357	0.972732	1.05612	0.520657	0.877468	258819	2305	256514	Other disorders of the kidney and ureters	genitourinary
690.1	0.0147376	0.0229748	1.01485	0.970162	1.06159	0.521218	0.877468	271802	1914	269888	Seborrheic dermatitis	dermatologic
585.33	-0.0147307	0.0230359	0.985377	0.941877	1.03089	0.522518	0.877952	258428	1914	256514	Chronic Kidney Disease, Stage III	genitourinary
530.14	-0.00794016	0.0124557	0.992091	0.968165	1.01661	0.523817	0.878432	243430	6648	236782	Reflux esophagitis	digestive
367.9	-0.0297106	0.0469976	0.970726	0.885304	1.06439	0.527274	0.881018	276653	453	276200	Blindness and low vision	sense organs
189.21	0.0151209	0.0239406	1.01524	0.968699	1.06401	0.527646	0.881018	279109	1770	277339	Malignant neoplasm of bladder	neoplasms
530.11	-0.00631184	0.010012	0.993708	0.974399	1.0134	0.528413	0.881018	247236	10454	236782	GERD	digestive
427.8	-0.0340059	0.0541365	0.966566	0.869261	1.07476	0.529905	0.881018	247664	341	247323	Sinoatrial node dysfunction (Bradycardia)	circulatory system
585.34	0.0351414	0.0561544	1.03577	0.927818	1.15627	0.531447	0.881018	256834	320	256514	Chronic Kidney Disease, Stage IV	genitourinary
803	-0.00883287	0.0142234	0.991206	0.963955	1.01923	0.534592	0.881018	268771	5053	263718	Fracture of upper limb	injuries & poisonings
707.2	0.0207125	0.0333756	1.02093	0.956282	1.08995	0.534871	0.881018	278642	905	277737	Chronic ulcer of leg or foot	dermatologic
750	-0.0288889	0.0467448	0.971524	0.886471	1.06474	0.536567	0.881018	280085	458	279627	Digestive congenital anomalies	congenital anomalies
619.2	-0.0142203	0.0230254	0.98588	0.942378	1.03139	0.536846	0.881018	146819	1920	144899	Disorders of uterus, NEC	genitourinary
726.1	-0.00858435	0.013928	0.991452	0.964753	1.01889	0.537671	0.881018	262755	5269	257486	Enthesopathy	musculoskeletal
770	0.0230485	0.0374081	1.02332	0.950972	1.10116	0.537805	0.881018	280786	722	280064	Myalgia and myositis unspecified	symptoms
512	0.00820032	0.0133836	1.00823	0.982131	1.03503	0.540064	0.881018	275410	5726	269684	Other symptoms of respiratory system	respiratory
619.5	-0.0225018	0.03698	0.97775	0.90939	1.05125	0.542866	0.881018	145636	737	144899	Noninflammatory disorders of vulva and perineum	genitourinary
293.1	0.0273543	0.0449964	1.02773	0.940977	1.12249	0.543238	0.881018	279547	497	279050	Swelling, mass, or lump in head and neck [Space-occupying lesion, intracranial NOS]	mental disorders
695.9	0.0348336	0.0573374	1.03545	0.925385	1.1586	0.543506	0.881018	270194	306	269888	Unspecified erythematous condition	dermatologic
458	-0.00926891	0.0152732	0.990774	0.961555	1.02088	0.543933	0.881018	254129	4386	249743	Hypotension	circulatory system
368.4	0.0411892	0.0679453	1.04205	0.912122	1.19048	0.544374	0.881018	277070	218	276852	Visual field defects	sense organs
374.3	-0.0176493	0.029123	0.982506	0.927995	1.04022	0.544499	0.881018	274401	1186	273215	Ptosis of eyelid	sense organs
8.6	0.0276549	0.0456523	1.02804	0.94005	1.12427	0.544666	0.881018	278024	482	277542	Viral Enteritis	infectious diseases
528.1	0.0343241	0.0571775	1.03492	0.925203	1.15765	0.548301	0.884754	278071	308	277763	Stomatitis and mucositis	digestive
401.1	0.00321074	0.00535806	1.00322	0.992736	1.01381	0.549017	0.884754	237611	46993	190618	Essential hypertension	circulatory system
501	-0.0233106	0.0392947	0.976959	0.904542	1.05517	0.553031	0.88881	262714	649	262065	Pneumonitis due to inhalation of food or vomitus	respiratory
709	-0.0238657	0.040382	0.976417	0.902115	1.05684	0.554521	0.88881	269586	615	268971	Diffuse diseases of connective tissue	dermatologic
242.1	-0.0345863	0.058627	0.966005	0.861144	1.08363	0.555232	0.88881	260773	292	260481	Graves' disease	endocrine/metabolic
751.11	-0.0409357	0.0696259	0.959891	0.837445	1.10024	0.556574	0.88881	152499	207	152292	Congenital anomalies of female genital organs	congenital anomalies
401	0.00314477	0.00534998	1.00315	0.992686	1.01372	0.55666	0.88881	237784	47166	190618	Hypertension	circulatory system
735.21	-0.0174649	0.0298357	0.982687	0.92687	1.04186	0.558299	0.889789	268616	1131	267485	Hammer toe (acquired)	musculoskeletal
721	-0.0159238	0.0273118	0.984202	0.932903	1.03832	0.55987	0.890655	273716	1347	272369	Spondylosis and allied disorders	musculoskeletal
386.3	0.0271632	0.0469201	1.02754	0.937256	1.12651	0.562641	0.891836	273438	457	272981	Labyrinthitis	sense organs
443	0.0115147	0.0198913	1.01158	0.972902	1.0518	0.562669	0.891836	272948	2564	270384	Peripheral vascular disease	circulatory system
599.5	-0.0120269	0.0208984	0.988045	0.948392	1.02936	0.564957	0.892371	262791	2312	260479	Frequency of urination and polyuria	genitourinary
331.9	0.0349446	0.0608936	1.03556	0.919059	1.16683	0.566061	0.892371	266317	271	266046	Cerebral degeneration, unspecified	neurological
622	0.00750655	0.013105	1.00753	0.981985	1.03375	0.566781	0.892371	148414	6111	142303	Polyp of female genital organs	genitourinary
601.1	0.0179	0.0317493	1.01806	0.95664	1.08343	0.572897	0.893482	103891	1000	102891	Prostatitis	genitourinary
694	0.0225418	0.0399842	1.0228	0.945704	1.10618	0.572912	0.893482	270517	629	269888	Dyschromia and Vitiligo	dermatologic
560.4	-0.0130443	0.0232275	0.98704	0.943113	1.03301	0.574395	0.893482	223158	1871	221287	Other intestinal obstruction	digestive
507	0.0082734	0.0147466	1.00831	0.979582	1.03788	0.574771	0.893482	266787	4722	262065	Pleurisy; pleural effusion	respiratory
965.1	-0.0193256	0.034514	0.98086	0.916703	1.04951	0.575524	0.893482	245980	844	245136	Opiates and related narcotics causing adverse effects in therapeutic use	injuries & poisonings
352.1	-0.0318623	0.0569947	0.96864	0.86626	1.08312	0.576134	0.893482	267126	308	266818	Trigeminal nerve disorders [CN5]	neurological
276.13	-0.0201188	0.0360358	0.980082	0.913248	1.05181	0.576639	0.893482	266775	772	266003	Hyperpotassemia	endocrine/metabolic
38.2	0.0302825	0.0543068	1.03075	0.926671	1.14651	0.577105	0.893482	264849	341	264508	Gram positive septicemia	infectious diseases
592.12	-0.024231	0.0438073	0.97606	0.895752	1.06357	0.580176	0.894628	250592	521	250071	Chronic cystitis	genitourinary
565	0.00573914	0.0103936	1.00576	0.985475	1.02645	0.580826	0.894628	264740	9642	255098	Anal and rectal conditions	digestive
599.2	-0.00776787	0.0140719	0.992262	0.965269	1.02001	0.580941	0.894628	265729	5250	260479	Retention of urine	genitourinary
286.1	0.0323523	0.0588805	1.03288	0.920304	1.15923	0.582692	0.895733	278311	291	278020	Congenital coagulation defects	hematopoietic
781	-0.012052	0.0221155	0.98802	0.946109	1.03179	0.585783	0.898893	277555	2073	275482	Symptoms involving nervous and musculoskeletal systems	symptoms
153	-0.00880556	0.0162043	0.991233	0.960246	1.02322	0.586848	0.898935	250603	3888	246715	Colorectal cancer	neoplasms
446.5	0.0297788	0.0553015	1.03023	0.9244	1.14817	0.590246	0.902545	270713	329	270384	Giant cell arteritis	circulatory system
585.31	-0.0303115	0.0564514	0.970143	0.868529	1.08365	0.591303	0.902569	256828	314	256514	Renal dialysis	genitourinary
496	-0.00620623	0.011595	0.993813	0.971483	1.01666	0.592475	0.90277	273297	7755	265542	Chronic airway obstruction	respiratory
337	0.0361026	0.0684493	1.03676	0.906598	1.18561	0.597891	0.908253	266261	215	266046	Disorders of the autonomic nervous system	neurological
262	-0.0368043	0.0698327	0.963865	0.840571	1.10524	0.598169	0.908253	275889	205	275684	Mineral deficiency NEC	endocrine/metabolic
755	0.0314163	0.0605376	1.03192	0.916462	1.16191	0.603792	0.912902	280673	275	280398	Congenital anomalies of limbs	congenital anomalies
295	0.0238898	0.0461104	1.02418	0.935677	1.12105	0.60439	0.912902	255399	473	254926	Schizophrenia and other psychotic disorders	mental disorders
743.21	0.0363293	0.0705334	1.037	0.903107	1.19074	0.606508	0.913066	280691	202	280489	Pathologic fracture of vertebrae	musculoskeletal
613.1	-0.0256781	0.050145	0.974649	0.883415	1.0753	0.608597	0.913066	280584	399	280185	Inflammatory disease of breast	genitourinary
145	0.0234829	0.0458637	1.02376	0.935749	1.12005	0.60864	0.913066	279964	478	279486	Cancer of mouth	neoplasms
276.41	0.018349	0.0358439	1.01852	0.94942	1.09265	0.608711	0.913066	266786	783	266003	Acidosis	endocrine/metabolic
427.5	0.0205176	0.040311	1.02073	0.943187	1.10465	0.610764	0.91311	247942	619	247323	Arrhythmia (cardiac) NOS	circulatory system
706.2	0.00733876	0.0144255	1.00737	0.979283	1.03625	0.610938	0.91311	278488	4902	273586	Sebaceous cyst	dermatologic
727.5	0.0313439	0.061778	1.03184	0.91417	1.16466	0.6119	0.91311	257750	264	257486	Rupture of synovium	musculoskeletal
721.1	-0.0155995	0.0309022	0.984522	0.926662	1.04599	0.613699	0.914015	273420	1051	272369	Spondylosis without myelopathy	musculoskeletal
596.5	0.0163904	0.0327857	1.01653	0.953259	1.08399	0.617128	0.914028	267677	936	266741	Functional disorders of bladder	genitourinary
696.41	-0.0151067	0.0303224	0.985007	0.928173	1.04532	0.61834	0.914028	267004	1092	265912	Psoriasis vulgaris	dermatologic
331	0.0196931	0.0396806	1.01989	0.943575	1.10237	0.61969	0.914028	266685	639	266046	Other cerebral degenerations	neurological
830	-0.0264405	0.0536959	0.973906	0.876619	1.08199	0.622429	0.914028	268636	346	268290	Dislocation	injuries & poisonings
474.2	-0.0194296	0.039704	0.980758	0.907331	1.06013	0.624586	0.914028	264093	638	263455	Chronic tonsillitis and adenoiditis	respiratory
159	-0.0207648	0.0426169	0.979449	0.900962	1.06477	0.626086	0.914028	262219	551	261668	Malignant neoplasm of other and ill-defined sites within the digestive organs and peritoneum	neoplasms
371.1	0.0304594	0.0625678	1.03093	0.911949	1.16543	0.626385	0.914028	273472	257	273215	Uveitis, noninfectious or NOS	sense organs
695.42	0.0322436	0.0663014	1.03277	0.906917	1.17609	0.626742	0.914028	268875	229	268646	Systemic lupus erythematosus	dermatologic
198.3	0.0134229	0.0276464	1.01351	0.960057	1.06995	0.627307	0.914028	257667	1321	256346	Secondary malignant neoplasm of digestive systems	neoplasms
618	0.00605986	0.0124857	1.00608	0.981757	1.031	0.627432	0.914028	148997	6786	142211	Genital prolapse	genitourinary
369	-0.0256764	0.0529998	0.97465	0.878487	1.08134	0.628058	0.914028	273571	356	273215	Infection of the eye	sense organs
614.32	-0.0320798	0.0662283	0.968429	0.850539	1.10266	0.628115	0.914028	145544	229	145315	Chronic inflammatory pelvic disease	genitourinary
733	0.0173053	0.0358552	1.01746	0.948409	1.09153	0.629349	0.914028	265689	782	264907	Other disorders of bone and cartilage	musculoskeletal
334.2	-0.0301633	0.0627699	0.970287	0.857967	1.09731	0.630846	0.914028	266300	254	266046	Anterior horn cell disease	neurological
443.1	-0.0171419	0.0358689	0.983004	0.91627	1.0546	0.632718	0.914028	271165	781	270384	Raynaud's syndrome	circulatory system
599.4	0.0120247	0.0251808	1.0121	0.963359	1.0633	0.632983	0.914028	262072	1593	260479	Urinary incontinence	genitourinary
474.1	0.0265484	0.0557348	1.0269	0.920637	1.14544	0.633836	0.914028	263780	325	263455	Acute tonsillitis	respiratory
555.1	-0.0133925	0.0283035	0.986697	0.933451	1.04298	0.636089	0.914028	222542	1255	221287	Regional enteritis	digestive
614.52	-0.0246025	0.0521704	0.975698	0.880862	1.08074	0.637227	0.914028	145684	369	145315	Vaginitis and vulvovaginitis	genitourinary
965	-0.00880107	0.0186632	0.991238	0.955634	1.02817	0.637232	0.914028	248053	2917	245136	Poisoning by analgesics, antipyretics, and antirheumatics	injuries & poisonings
578	-0.00419639	0.00892853	0.995812	0.978538	1.01339	0.638356	0.914028	267575	13227	254348	Gastrointestinal hemorrhage	digestive
614.1	-0.0124829	0.0266338	0.987595	0.937363	1.04052	0.639293	0.914028	146749	1434	145315	Pelvic peritoneal adhesions, female (postoperative) (postinfection)	genitourinary
742.8	0.0319118	0.0682045	1.03243	0.90324	1.18009	0.639868	0.914028	276481	217	276264	Articular cartilage disorder	musculoskeletal
458.1	-0.0134575	0.0288895	0.986633	0.932319	1.04411	0.64134	0.914028	250949	1206	249743	Orthostatic hypotension	circulatory system
291.8	-0.0288373	0.0620304	0.971575	0.860351	1.09718	0.64201	0.914028	271822	260	271562	Alteration of consciousness	mental disorders
459.9	0.00459488	0.00990337	1.00461	0.985294	1.0243	0.642668	0.914028	260490	10747	249743	Circulatory disease NEC	circulatory system
317.11	0.0180941	0.0391422	1.01826	0.943062	1.09945	0.643891	0.914028	267828	656	267172	Alcoholic liver damage	mental disorders
979	-0.0325054	0.0703708	0.968017	0.843302	1.11118	0.644142	0.914028	245338	202	245136	Adverse drug events and drug allergies	injuries & poisonings
528.11	0.028062	0.0615029	1.02846	0.911666	1.16022	0.648194	0.918275	278029	266	277763	Stomatitis and mucositis (ulcerative)	digestive
472	-0.01855	0.0413644	0.981621	0.905179	1.06452	0.653827	0.924744	264041	586	263455	Chronic pharyngitis and nasopharyngitis	respiratory
706	0.00633206	0.0143734	1.00635	0.978397	1.03511	0.659546	0.930006	278524	4938	273586	Diseases of sebaceous glands	dermatologic
571.81	-0.0216	0.0490532	0.978632	0.888925	1.07739	0.659693	0.930006	268058	416	267642	Portal hypertension	digestive
447.1	0.01853	0.0422982	1.0187	0.937655	1.10676	0.661329	0.930799	270946	562	270384	Stricture of artery	circulatory system
689	-0.00728057	0.0167511	0.992746	0.960682	1.02588	0.663828	0.932803	277779	3619	274160	Disorder of skin and subcutaneous tissue NOS	dermatologic
741.4	-0.0145066	0.0338912	0.985598	0.922256	1.05329	0.668626	0.934185	277137	873	276264	Joint effusions	musculoskeletal
726.2	-0.0235963	0.0553648	0.97668	0.876245	1.08863	0.669964	0.934185	257813	327	257486	Synoviopathy	musculoskeletal
204.2	0.0193349	0.0453944	1.01952	0.932733	1.11439	0.670157	0.934185	276717	488	276229	Myeloid leukemia	neoplasms
342	-0.0131272	0.030957	0.986959	0.928856	1.0487	0.671532	0.934185	267094	1048	266046	Hemiplegia	neurological
196	-0.0114581	0.0270509	0.988607	0.937558	1.04244	0.671877	0.934185	257724	1378	256346	Radiotherapy	neoplasms
742	0.0134929	0.0318972	1.01358	0.952158	1.07897	0.672286	0.934185	277255	991	276264	Derangement of joint, non-traumatic	musculoskeletal
281	-0.0156184	0.03693	0.984503	0.915761	1.0584	0.672355	0.934185	256401	737	255664	Other deficiency anemia	hematopoietic
426	0.00650723	0.0154655	1.00653	0.976477	1.03751	0.673931	0.934877	251630	4307	247323	Cardiac conduction disorders	circulatory system
276	-0.00568712	0.0137405	0.994329	0.967908	1.02147	0.678952	0.937527	271441	5438	266003	Disorders of fluid, electrolyte, and acid-base balance	endocrine/metabolic
427.11	-0.010257	0.0248059	0.989795	0.942824	1.03911	0.679247	0.937527	248960	1637	247323	Paroxysmal supraventricular tachycardia	circulatory system
601	0.011267	0.027255	1.01133	0.958724	1.06682	0.679319	0.937527	104252	1361	102891	Inflammatory diseases of prostate	genitourinary
385.3	-0.0224898	0.0546387	0.977761	0.878465	1.08828	0.680625	0.937527	278666	335	278331	Cholesteatoma	sense organs
724	0.0267046	0.0650124	1.02706	0.904188	1.16664	0.681248	0.937527	272607	238	272369	Other and unspecified disorders of back	musculoskeletal
479	0.0143762	0.0351721	1.01448	0.946902	1.08688	0.68273	0.938078	264268	813	263455	Other upper respiratory disease	respiratory
596.1	0.011989	0.0295059	1.01206	0.955193	1.07231	0.684504	0.938517	267903	1162	266741	Bladder neck obstruction	genitourinary
703	0.0272085	0.0671222	1.02758	0.900911	1.17206	0.685215	0.938517	280463	223	280240	Diseases of nail, NOS	dermatologic
454.11	-0.0185293	0.0463926	0.981641	0.896321	1.07508	0.689597	0.941351	255215	465	254750	Varicose veins of lower extremity, symptomtic	circulatory system
571.5	0.00918634	0.023057	1.00923	0.964636	1.05588	0.690321	0.941351	269542	1900	267642	Other chronic nonalcoholic liver disease	digestive
427.6	0.0197279	0.0495526	1.01992	0.925526	1.12395	0.690541	0.941351	247732	409	247323	Premature beats	circulatory system
857	0.0159063	0.0405566	1.01603	0.938396	1.10009	0.69491	0.943702	278245	611	277634	Mechanical complication of unspecified genitourinary device, implant, and graft	injuries & poisonings
389.1	-0.0209663	0.0534817	0.979252	0.881801	1.08747	0.695038	0.943702	273750	350	273400	Sensorineural hearing loss	sense organs
292	0.00748588	0.0192309	1.00751	0.970246	1.04621	0.697081	0.943702	274309	2747	271562	Neurological disorders	mental disorders
446	-0.0150576	0.0387776	0.985055	0.912963	1.06284	0.69779	0.943702	271051	667	270384	Polyarteritis nodosa and allied conditions	circulatory system
939	-0.0103299	0.0269329	0.989723	0.938833	1.04337	0.701319	0.943702	277880	1387	276493	Atopic/contact dermatitis due to other or unspecified	dermatologic
626.13	0.0119913	0.0313673	1.01206	0.951717	1.07624	0.702249	0.943702	128321	1028	127293	Irregular menstrual cycle	genitourinary
742.9	0.0205424	0.0539489	1.02075	0.918333	1.1346	0.703371	0.943702	276610	346	276264	Other derangement of joint	musculoskeletal
211	-0.00608295	0.0160934	0.993936	0.963074	1.02579	0.705446	0.943702	267901	3933	263968	Benign neoplasm of other parts of digestive system	neoplasms
276.4	0.0128316	0.0339608	1.01291	0.947688	1.08263	0.705553	0.943702	266875	872	266003	Acid-base balance disorder	endocrine/metabolic
577.2	0.01965	0.052747	1.01984	0.919677	1.13092	0.709496	0.943702	278641	361	278280	Chronic pancreatitis	digestive
960.2	-0.00378647	0.0101843	0.996221	0.976533	1.01631	0.710044	0.943702	255231	10095	245136	Allergy/adverse effect of penicillin	injuries & poisonings
474	0.0111623	0.0300809	1.01122	0.953329	1.07264	0.71058	0.943702	264573	1118	263455	Acute and chronic tonsillitis	respiratory
614.3	-0.0165542	0.0446389	0.983582	0.901185	1.07351	0.710752	0.943702	145821	506	145315	Pelvic inflammatory disease (PID)	genitourinary
189	-0.00698614	0.0188526	0.993038	0.957015	1.03042	0.71096	0.943702	280202	2863	277339	Cancer of urinary organs (incl. kidney and bladder)	neoplasms
580.14	-0.0178326	0.0481738	0.982325	0.893819	1.0796	0.711254	0.943702	256947	433	256514	Chronic glomerulonephritis, NOS	genitourinary
280	-0.00477783	0.0129073	0.995234	0.970372	1.02073	0.71126	0.943702	261836	6172	255664	Iron deficiency anemias	hematopoietic
365.1	0.0123046	0.0333219	1.01238	0.948375	1.08071	0.71193	0.943702	267702	908	266794	Open-angle glaucoma	sense organs
381.11	-0.0166113	0.0453368	0.983526	0.899902	1.07492	0.714069	0.943702	278818	487	278331	Suppurative and unspecified otitis media	sense organs
70.3	-0.0253835	0.0693256	0.974936	0.851071	1.11683	0.714254	0.943702	276291	208	276083	Viral hepatitis C	infectious diseases
561	-0.00389118	0.0106518	0.996116	0.975536	1.01713	0.714883	0.943702	230516	9229	221287	Symptoms involving digestive system	digestive
745	-0.00558116	0.0153422	0.994434	0.964977	1.02479	0.716025	0.943702	277850	4326	273524	Pain in joint	musculoskeletal
287.31	-0.0206313	0.0569491	0.97958	0.876122	1.09525	0.717145	0.943702	278328	308	278020	Primary thrombocytopenia	hematopoietic
276.12	-0.00898235	0.0248084	0.991058	0.944022	1.04044	0.717301	0.943702	267642	1639	266003	Hyposmolality and/or hyponatremia	endocrine/metabolic
655	0.0172365	0.0480559	1.01739	0.925935	1.11787	0.719838	0.945076	153293	446	152847	Known or suspected fetal abnormality affecting management of mother	pregnancy complications
727.1	0.0111	0.0310267	1.01116	0.951504	1.07456	0.720525	0.945076	258532	1046	257486	Synovitis and tenosynovitis	musculoskeletal
201	-0.0247039	0.0695369	0.975599	0.851297	1.11805	0.722393	0.946095	276436	207	276229	Hodgkin's disease	neoplasms
217.1	0.0191568	0.0542867	1.01934	0.916454	1.13378	0.724177	0.947	275472	341	275131	Nevus, non-neoplastic	neoplasms
751.22	-0.0229445	0.0658479	0.977317	0.858985	1.11195	0.727505	0.948233	279858	231	279627	Other specified congenital anomalies of kidney	congenital anomalies
320	0.0217572	0.0626934	1.022	0.903825	1.15562	0.72856	0.948233	281068	256	280812	Meningitis	neurological
594.1	0.0072207	0.0209282	1.00725	0.966767	1.04942	0.730077	0.948233	276484	2310	274174	Calculus of kidney	genitourinary
736.4	0.0230581	0.0668435	1.02333	0.89767	1.16657	0.730127	0.948233	267710	225	267485	Genu valgum or varum (acquired)	musculoskeletal
426.2	0.00826366	0.0239983	1.0083	0.96197	1.05686	0.730588	0.948233	249085	1762	247323	Atrioventricular [AV] block	circulatory system
153.3	-0.00820094	0.0239407	0.991833	0.946368	1.03948	0.731935	0.948561	248478	1763	246715	Malignant neoplasm of rectum, rectosigmoid junction, and anus	neoplasms
153.2	-0.0067506	0.0198292	0.993272	0.95541	1.03264	0.733527	0.949206	249293	2578	246715	Colon cancer	neoplasms
798.1	0.0174843	0.0526258	1.01764	0.917906	1.12821	0.739709	0.951044	276830	364	276466	Chronic fatigue syndrome	symptoms
800	0.00690208	0.0208358	1.00693	0.966634	1.0489	0.740447	0.951044	266048	2330	263718	Fracture of lower limb	injuries & poisonings
523	0.0102203	0.0310116	1.01027	0.950696	1.07358	0.74173	0.951044	273170	1048	272122	Gingival and periodontal diseases	digestive
727.6	-0.00662339	0.0202655	0.993398	0.954714	1.03365	0.743796	0.951044	259949	2463	257486	Rupture of tendon, nontraumatic	musculoskeletal
285.22	-0.0197217	0.0603704	0.980471	0.871059	1.10363	0.743911	0.951044	255939	275	255664	Anemia in neoplastic disease	hematopoietic
427.2	-0.00314358	0.00973091	0.996861	0.978029	1.01606	0.746656	0.951044	258768	11445	247323	Atrial fibrillation and flutter	circulatory system
317.1	-0.00659898	0.0204552	0.993423	0.954383	1.03406	0.746993	0.951044	269596	2424	267172	Alcoholism	mental disorders
362.3	-0.0124364	0.0385754	0.987641	0.915722	1.06521	0.747155	0.951044	267466	674	266792	Other nondiabetic retinopathy	sense organs
274.1	0.00833075	0.0262493	1.00837	0.957799	1.0616	0.750963	0.951044	278711	1468	277243	Gout	endocrine/metabolic
480	0.00362406	0.0114425	1.00363	0.981373	1.02639	0.751456	0.951044	272246	7948	264298	Pneumonia	respiratory
800.1	-0.0092922	0.0294146	0.990751	0.935248	1.04955	0.752075	0.951044	264882	1164	263718	Fracture of neck of femur	injuries & poisonings
291	-0.0189822	0.0601222	0.981197	0.872128	1.10391	0.75221	0.951044	271839	277	271562	Other specified nonpsychotic and/or transient mental disorders	mental disorders
520.2	0.00888746	0.0281522	1.00893	0.954765	1.06616	0.752235	0.951044	273398	1276	272122	Disturbances in tooth eruption	digestive
742.2	0.0190137	0.0603444	1.0192	0.905508	1.14716	0.752696	0.951044	276540	276	276264	Pathological, developmental or recurrent dislocation	musculoskeletal
714.1	0.00719831	0.0228821	1.00722	0.96305	1.05342	0.753078	0.951044	273939	1930	272009	Rheumatoid arthritis	musculoskeletal
199	-0.0111349	0.0355118	0.988927	0.922436	1.06021	0.753859	0.951044	257141	795	256346	Neoplasm of uncertain behavior	neoplasms
608	-0.00788394	0.0252494	0.992147	0.944243	1.04248	0.754857	0.951044	108188	1585	106603	Other disorders of male genital organs	genitourinary
601.12	-0.0128536	0.0413498	0.987229	0.910376	1.07057	0.755915	0.951044	103476	585	102891	Chronic prostatitis	genitourinary
580.32	-0.0217564	0.0700862	0.978479	0.852892	1.12256	0.756239	0.951044	256718	204	256514	Nephritis and nephropathy with pathological lesion	genitourinary
244.1	-0.0114473	0.0369778	0.988618	0.919502	1.06293	0.756886	0.951044	261219	738	260481	Secondary hypothyroidism	endocrine/metabolic
714	0.00663922	0.0216679	1.00666	0.964805	1.05033	0.759295	0.95215	274163	2154	272009	Rheumatoid arthritis and other inflammatory polyarthropathies	musculoskeletal
289.5	0.0168378	0.0551102	1.01698	0.912857	1.13298	0.759963	0.95215	272149	331	271818	Diseases of spleen	hematopoietic
459	0.00296621	0.00985925	1.00297	0.983775	1.02254	0.763525	0.954295	260590	10847	249743	Other disorders of circulatory system	circulatory system
204.4	-0.011494	0.038263	0.988572	0.917146	1.06556	0.763876	0.954295	276914	685	276229	Multiple myeloma	neoplasms
433	-0.00422929	0.0142622	0.99578	0.96833	1.02401	0.766818	0.956228	274196	5056	269140	Cerebrovascular disease	circulatory system
586.2	-0.00985491	0.0334413	0.990193	0.927374	1.05727	0.768229	0.956228	257414	900	256514	Cyst of kidney, acquired	genitourinary
361	-0.0114096	0.0388035	0.988655	0.916253	1.06678	0.768732	0.956228	267460	666	266794	Retinal detachments and defects	sense organs
78	-0.0110311	0.037894	0.989029	0.918235	1.06528	0.770971	0.956737	276782	699	276083	Viral warts & HPV	infectious diseases
804	-0.00853535	0.0296319	0.991501	0.935557	1.05079	0.773311	0.956737	264863	1145	263718	Fracture of hand or wrist	injuries & poisonings
385	0.0135174	0.0469733	1.01361	0.924457	1.11136	0.773525	0.956737	278786	455	278331	Other disorders of middle ear and mastoid	sense organs
274	-0.00700661	0.0243516	0.993018	0.946736	1.04156	0.773556	0.956737	278948	1705	277243	Gout and other crystal arthropathies	endocrine/metabolic
938	-0.0179276	0.0626444	0.982232	0.868743	1.11055	0.77474	0.956837	276748	255	276493	Dermatitis due to solar radiation	dermatologic
594.8	0.00858303	0.030293	1.00862	0.950478	1.07032	0.776921	0.957069	275271	1097	274174	Renal colic	genitourinary
559	0.00881604	0.0311489	1.00886	0.949106	1.07237	0.777154	0.957069	222324	1037	221287	Ileostomy status	digestive
571	0.00540158	0.0192283	1.00542	0.96823	1.04403	0.778773	0.957069	270382	2740	267642	Chronic liver disease and cirrhosis	digestive
252	0.0111652	0.0398507	1.01123	0.935251	1.09338	0.779343	0.957069	277308	635	276673	Disorders of parathyroid gland	endocrine/metabolic
368.9	-0.0135629	0.0490291	0.986529	0.89614	1.08603	0.782064	0.959051	277269	417	276852	Subjective visual disturbances	sense organs
481	-0.0184634	0.0671981	0.981706	0.860562	1.1199	0.7835	0.959456	264520	222	264298	Influenza	respiratory
470	0.00536539	0.0198765	1.00538	0.966966	1.04532	0.78721	0.961964	266023	2568	263455	Septal Deviations/Turbinate Hypertrophy	respiratory
614.5	-0.00682328	0.0253455	0.9932	0.945067	1.04378	0.787768	0.961964	146895	1580	145315	Inflammatory disease of cervix, vagina, and vulva	genitourinary
528	0.00780472	0.0292188	1.00784	0.95174	1.06724	0.789382	0.96258	278942	1179	277763	Diseases of the oral soft tissues, excluding lesions specific for gingiva and tongue	digestive
252.1	0.0108276	0.0418778	1.01089	0.931228	1.09736	0.795981	0.967289	277248	575	276673	Hyperparathyroidism	endocrine/metabolic
323	0.0175027	0.0680375	1.01766	0.89061	1.16283	0.796986	0.967289	281029	217	280812	Encephalitis	neurological
270.3	0.0160188	0.0623066	1.01615	0.899335	1.14813	0.797105	0.967289	280999	259	280740	Disorders of plasma protein metabolism	endocrine/metabolic
300	-0.00382498	0.0149229	0.996182	0.967468	1.02575	0.797707	0.967289	259512	4586	254926	Anxiety disorders	mental disorders
701.5	-0.014665	0.0578103	0.985442	0.879879	1.10367	0.799747	0.967355	276278	300	275978	Abnormal granulation tissue	dermatologic
458.9	0.00500426	0.0197518	1.00502	0.966853	1.04469	0.799993	0.967355	252344	2601	249743	Hypotension NOS	circulatory system
701.3	0.0140044	0.0556942	1.0141	0.909233	1.13107	0.801464	0.967761	276302	324	275978	Circumscribed scleroderma	dermatologic
967	-0.015567	0.0622596	0.984554	0.871453	1.11233	0.802561	0.967761	245395	259	245136	Adverse effects of sedatives or other central nervous system depressants and anesthetics	injuries & poisonings
433.21	0.00562621	0.0226757	1.00564	0.961926	1.05134	0.804044	0.96794	271110	1970	269140	Cerebral artery occlusion, with cerebral infarction	circulatory system
241.2	-0.0119038	0.0483762	0.988167	0.898778	1.08645	0.80563	0.96794	260911	430	260481	Nontoxic multinodular goiter	endocrine/metabolic
585.1	-0.0036506	0.0148693	0.996356	0.967738	1.02582	0.806059	0.96794	261177	4663	256514	Acute renal failure	genitourinary
695.3	-0.0166286	0.0685082	0.983509	0.859932	1.12484	0.808219	0.968871	270101	213	269888	Rosacea	dermatologic
512.7	-0.00376888	0.0158281	0.996238	0.965807	1.02763	0.811793	0.968871	273749	4065	269684	Shortness of breath	respiratory
301	-0.0154453	0.0649195	0.984673	0.867027	1.11828	0.811948	0.968871	255164	238	254926	Personality disorders	mental disorders
727	0.00320857	0.0135408	1.00321	0.976939	1.03019	0.812691	0.968871	263076	5590	257486	Other disorders of synovium, tendon, and bursa	musculoskeletal
433.2	0.00531697	0.0225342	1.00533	0.961896	1.05073	0.813471	0.968871	271135	1995	269140	Occlusion of cerebral arteries	circulatory system
704	-0.0149153	0.0633956	0.985195	0.870081	1.11554	0.813996	0.968871	280489	249	280240	Diseases of hair and hair follicles	dermatologic
290	-0.00663233	0.0284608	0.99339	0.939493	1.05038	0.815735	0.968871	272812	1250	271562	Delirium dementia and amnestic and other cognitive disorders	mental disorders
351	0.00273349	0.0118343	1.00274	0.979747	1.02627	0.817331	0.968871	274196	7378	266818	Other peripheral nerve disorders	neurological
433.5	-0.0142741	0.0619992	0.985827	0.873026	1.1132	0.817912	0.968871	269401	261	269140	Cerebral aneurysm	circulatory system
946	0.0127661	0.0554791	1.01285	0.90849	1.12919	0.818009	0.968871	276819	326	276493	Anaphylactic shock NOS	injuries & poisonings
697	-0.011974	0.0532957	0.988097	0.890091	1.0969	0.822236	0.969717	270241	353	269888	Sarcoidosis	dermatologic
763	0.0123358	0.0550815	1.01241	0.908808	1.12783	0.822791	0.969717	278713	331	278382	Thoracic or lumbosacral neuritis or radiculitis, unspecified	symptoms
577.3	0.0126955	0.0568239	1.01278	0.906035	1.13209	0.82321	0.969717	278591	311	278280	Cyst and pseudocyst of pancreas	digestive
735.23	0.00738221	0.0336425	1.00741	0.943126	1.07608	0.826314	0.969717	268374	889	267485	Hallux rigidus	musculoskeletal
427.9	-0.00444063	0.0202528	0.995569	0.956824	1.03588	0.826448	0.969717	249789	2466	247323	Palpitations	circulatory system
599.3	0.00809294	0.0371699	1.00813	0.937294	1.08431	0.827641	0.969717	261205	726	260479	Dysuria	genitourinary
270	0.0128866	0.0592701	1.01297	0.901874	1.13775	0.827879	0.969717	281026	286	280740	Disorders of protein plasma/amino-acid transport and metabolism	endocrine/metabolic
377	-0.0140879	0.0651462	0.986011	0.867819	1.1203	0.828793	0.969717	274757	236	274521	Disorders of optic nerve and visual pathways	sense organs
590	-0.00697217	0.0326475	0.993052	0.931499	1.05867	0.830891	0.969717	251012	941	250071	Pyelonephritis	genitourinary
519.8	0.00274581	0.0128669	1.00275	0.977778	1.02836	0.831014	0.969717	274475	6208	268267	Other diseases of respiratory system, NEC	respiratory
195.1	-0.00349945	0.0164481	0.996507	0.964894	1.02916	0.831517	0.969717	260127	3781	256346	Malignant neoplasm, other	neoplasms
151	0.00888207	0.042034	1.00892	0.929133	1.09556	0.832648	0.969717	262237	569	261668	Cancer of stomach	neoplasms
580.3	-0.0145133	0.0689406	0.985592	0.861023	1.12818	0.833263	0.969717	256725	211	256514	Nephritis and nephropathy without mention of glomerulonephritis	genitourinary
593	0.00219345	0.0105996	1.0022	0.98159	1.02323	0.836058	0.971666	259363	9292	250071	Hematuria	genitourinary
556	0.0077334	0.0378707	1.00776	0.935671	1.08541	0.838193	0.972843	221987	700	221287	Ulceration of the lower GI tract	digestive
217	0.0104262	0.0519541	1.01048	0.912651	1.1188	0.840948	0.973936	275503	372	275131	Vascular hamartomas and non-neoplastic nevi	neoplasms
295.1	0.0102001	0.051049	1.01025	0.914065	1.11656	0.841629	0.973936	255311	385	254926	Schizophrenia	mental disorders
751.21	0.0116996	0.0588838	1.01177	0.901486	1.13554	0.842505	0.973936	279917	290	279627	Cystic kidney disease	congenital anomalies
619	0.00276808	0.0142512	1.00277	0.97515	1.03118	0.845993	0.975544	150035	5136	144899	Noninflammatory female genital disorders	genitourinary
389.2	-0.0119084	0.0613717	0.988162	0.87617	1.11447	0.846147	0.975544	273666	266	273400	Conductive hearing loss	sense organs
426.9	0.00458711	0.023928	1.0046	0.958572	1.05283	0.847973	0.97562	249093	1770	247323	Cardiac pacemaker/device in situ	circulatory system
150	0.00680608	0.0357887	1.00683	0.938626	1.07999	0.849173	0.97562	262455	787	261668	Cancer of esophagus	neoplasms
595	-0.00742289	0.0395964	0.992605	0.918484	1.07271	0.851297	0.97562	274814	640	274174	Hydronephrosis	genitourinary
537	0.0039685	0.021245	1.00398	0.96303	1.04666	0.85182	0.97562	241130	2246	238884	Other disorders of stomach and duodenum	digestive
626.8	-0.0071631	0.038352	0.992862	0.920967	1.07037	0.851839	0.97562	127988	695	127293	Infertility, female	genitourinary
279	-0.0131155	0.0707763	0.98697	0.85913	1.13383	0.852987	0.975646	281563	200	281363	Disorders involving the immune mechanism	endocrine/metabolic
496.3	0.0046154	0.0251648	1.00463	0.956278	1.05542	0.854479	0.976065	267139	1597	265542	Bronchiectasis	respiratory
619.4	0.00583522	0.0323481	1.00585	0.94406	1.07169	0.856848	0.97661	145867	968	144899	Noninflammatory disorders of vagina	genitourinary
172.3	-0.00791788	0.0442592	0.992113	0.909678	1.08202	0.858018	0.97661	266064	513	265551	Carcinoma in situ of skin	neoplasms
244.4	0.00197117	0.0110458	1.00197	0.980514	1.0239	0.858367	0.97661	269107	8626	260481	Hypothyroidism NOS	endocrine/metabolic
426.91	0.0044159	0.0249402	1.00443	0.956508	1.05474	0.859462	0.97661	248951	1628	247323	Cardiac pacemaker in situ	circulatory system
386.1	-0.00915445	0.0524896	0.990887	0.894015	1.09826	0.861547	0.976646	273345	364	272981	Meniere's disease	sense organs
300.1	-0.00271082	0.0155834	0.997293	0.967293	1.02822	0.8619	0.976646	259126	4200	254926	Anxiety disorder	mental disorders
612	-0.00768836	0.045594	0.992341	0.90751	1.0851	0.86609	0.976646	276082	483	275599	Breast conditions, congenital or relating to hormones	genitourinary
858	0.00467572	0.0279893	1.00469	0.951056	1.06134	0.867328	0.976646	278920	1286	277634	Complication of internal orthopedic device	injuries & poisonings
288.1	0.00347945	0.0210201	1.00349	0.962983	1.04569	0.868527	0.976646	274107	2289	271818	Decreased white blood cell count	hematopoietic
288.11	0.00347945	0.0210201	1.00349	0.962983	1.04569	0.868527	0.976646	274107	2289	271818	Neutropenia	hematopoietic
478	0.0111339	0.0677226	1.0112	0.885502	1.15473	0.869413	0.976646	263674	219	263455	Throat pain	respiratory
720	-0.00313358	0.0190922	0.996871	0.960258	1.03488	0.86963	0.976646	275148	2779	272369	Spinal stenosis	musculoskeletal
244	0.00176831	0.0107868	1.00177	0.980813	1.02317	0.869784	0.976646	269547	9066	260481	Hypothyroidism	endocrine/metabolic
277	0.00775653	0.0481973	1.00779	0.916944	1.10763	0.872146	0.976646	280284	432	279852	Other disorders of metabolism	endocrine/metabolic
426.21	-0.00568488	0.0354528	0.994331	0.927585	1.06588	0.872605	0.976646	248124	801	247323	First degree AV block	circulatory system
212	-0.0111777	0.0699328	0.988885	0.862221	1.13416	0.873012	0.976646	281831	205	281626	Benign neoplasm of respiratory and intrathoracic organs	neoplasms
752	0.00859512	0.0549209	1.00863	0.905699	1.12326	0.875639	0.978323	281488	333	281155	Nervous system congenital anomalies	congenital anomalies
289	0.00617091	0.040093	1.00619	0.930149	1.08845	0.877677	0.979338	272444	626	271818	Other diseases of blood and blood-forming organs	hematopoietic
378	0.00513752	0.0339242	1.00515	0.940491	1.07426	0.879628	0.979703	275394	873	274521	Strabismus and other disorders of binocular eye movements	sense organs
626.12	0.00207808	0.0142005	1.00208	0.974574	1.03036	0.883654	0.979703	132598	5305	127293	Excessive or frequent menstruation	genitourinary
756	-0.00816387	0.0559768	0.991869	0.888806	1.10688	0.884045	0.979703	280718	320	280398	Other congenital musculoskeletal anomalies	congenital anomalies
290.13	-0.00614836	0.0424299	0.993871	0.914562	1.08006	0.884785	0.979703	272122	560	271562	Senile dementia	mental disorders
642	-0.00602284	0.0415738	0.993995	0.916213	1.07838	0.884813	0.979703	153250	599	152651	Hypertension complicating pregnancy, childbirth, and the puerperium	pregnancy complications
740.12	-0.00493676	0.0352146	0.995075	0.928712	1.06618	0.888509	0.979703	230907	811	230096	Osteoarthrosis, localized, secondary	musculoskeletal
195	-0.00228254	0.0163803	0.99772	0.966197	1.03027	0.889176	0.979703	260159	3813	256346	Cancer, suspected or other	neoplasms
622.2	-0.00325244	0.0233567	0.996753	0.952152	1.04344	0.889252	0.979703	144169	1866	142303	Mucous polyp of cervix	genitourinary
281.1	-0.00521318	0.0379608	0.9948	0.923472	1.07164	0.890769	0.979703	256362	698	255664	Megaloblastic anemia	hematopoietic
835	0.00154925	0.0113347	1.00155	0.979546	1.02405	0.891283	0.979703	276340	8050	268290	Internal derangement of knee	injuries & poisonings
427.1	0.00286851	0.0210116	1.00287	0.962411	1.04504	0.89141	0.979703	249614	2291	247323	Paroxysmal tachycardia, unspecified	circulatory system
480.1	0.00191571	0.0140525	1.00192	0.974699	1.0299	0.891564	0.979703	269497	5199	264298	Bacterial pneumonia	respiratory
389.4	-0.00690622	0.0516722	0.993118	0.897464	1.09897	0.893676	0.980175	273776	376	273400	Tinnitus	sense organs
332	-0.00403726	0.0307618	0.995971	0.937696	1.05787	0.895583	0.980175	267112	1066	266046	Parkinson's disease	neurological
70.4	-0.00910976	0.070246	0.990932	0.863476	1.1372	0.896817	0.980175	276286	203	276083	Chronic hepatitis	infectious diseases
525	-0.00339294	0.0262555	0.996613	0.946625	1.04924	0.897177	0.980175	273583	1461	272122	Other diseases of the teeth and supporting structures	digestive
602	0.00460155	0.0364627	1.00461	0.935322	1.07903	0.899574	0.980175	103648	757	102891	Other disorders of prostate	genitourinary
520	0.00346419	0.0277465	1.00347	0.950357	1.05955	0.900641	0.980175	273435	1313	272122	Disorders of tooth development	digestive
519	-0.00157074	0.0126506	0.99843	0.973979	1.0235	0.901186	0.980175	274693	6426	268267	Other diseases of respiratory system, not elsewhere classified	respiratory
350	0.00409998	0.0334255	1.00411	0.940435	1.07209	0.902376	0.980175	280690	899	279791	Abnormal movement	neurological
741.2	-0.0076075	0.0623112	0.992421	0.878328	1.12134	0.902829	0.980175	276522	258	276264	Stiffness of joint	musculoskeletal
636.3	0.00516985	0.0425517	1.00518	0.924752	1.09261	0.903298	0.980175	149345	566	148779	Hemorrhage in early pregnancy	pregnancy complications
285.2	0.00524345	0.0442581	1.00526	0.921732	1.09635	0.905692	0.981543	256177	513	255664	Anemia of chronic disease	hematopoietic
530.12	0.0019855	0.0178296	1.00199	0.967577	1.03762	0.911331	0.982259	239989	3207	236782	Ulcer of esophagus	digestive
447	0.00375786	0.0340014	1.00376	0.939053	1.07294	0.911996	0.982259	271253	869	270384	Other disorders of arteries and arterioles	circulatory system
451	0.00396833	0.0363083	1.00398	0.935013	1.07803	0.912968	0.982259	255512	762	254750	Phlebitis and thrombophlebitis	circulatory system
81	0.00283696	0.0259786	1.00284	0.953057	1.05523	0.913041	0.982259	276024	1493	274531	Infection/inflammation of internal prosthetic device; implant; and graft	infectious diseases
569	-0.00207452	0.0191081	0.997928	0.961245	1.03601	0.913545	0.982259	257870	2772	255098	Other disorders of intestine	digestive
624.9	0.00186747	0.0174006	1.00187	0.968277	1.03663	0.914533	0.982259	149135	3391	145744	stress incontinence, female	genitourinary
504	-0.00662968	0.0618024	0.993392	0.880064	1.12131	0.914573	0.982259	262327	262	262065	Other alveolar and parietoalveolar pneumonopathy	respiratory
340	-0.00245641	0.0231278	0.997547	0.953338	1.04381	0.915416	0.982259	271487	1894	269593	Migraine	neurological
560.1	0.00527459	0.051031	1.00529	0.909605	1.11104	0.917677	0.983468	221672	385	221287	Paralytic ileus	digestive
580	0.00289663	0.0297984	1.0029	0.946005	1.06322	0.922562	0.987483	257649	1135	256514	Nephritis; nephrosis; renal sclerosis	genitourinary
550.2	-0.000721841	0.00768275	0.999278	0.984344	1.01444	0.925144	0.989026	260653	18441	242212	Diaphragmatic hernia	digestive
701	-0.00160616	0.0179233	0.998395	0.963931	1.03409	0.928595	0.989782	279135	3157	275978	Other hypertrophic and atrophic conditions of skin	dermatologic
556.1	-0.0041992	0.0469256	0.99581	0.908308	1.09174	0.928695	0.989782	221742	455	221287	Ulceration of intestine	digestive
427.42	0.00539674	0.0618222	1.00541	0.890678	1.13492	0.930437	0.989782	247585	262	247323	Cardiac arrest	circulatory system
287	0.00244668	0.0280666	1.00245	0.948795	1.05914	0.930533	0.989782	279297	1277	278020	Purpura and other hemorrhagic conditions	hematopoietic
204.21	-0.00447169	0.0520671	0.995538	0.898956	1.1025	0.931559	0.989782	276599	370	276229	Myeloid leukemia, acute	neoplasms
198.1	-0.00135515	0.0164357	0.998646	0.966989	1.03134	0.934288	0.990317	260118	3772	256346	Secondary malignancy of lymph nodes	neoplasms
306	-0.00550225	0.0691238	0.994513	0.868505	1.1388	0.936555	0.990317	255136	210	254926	Other mental disorder	mental disorders
480.5	0.00442124	0.0579205	1.00443	0.89664	1.12518	0.939154	0.990317	264598	300	264298	Bronchopneumonia and lung abscess	respiratory
366.2	-0.00110473	0.0148856	0.998896	0.970174	1.02847	0.94084	0.990317	254755	4691	250064	Senile cataract	sense organs
277.4	0.00490986	0.0663266	1.00492	0.882419	1.14443	0.94099	0.990317	280080	228	279852	Disorders of bilirubin excretion	endocrine/metabolic
612.2	-0.00345508	0.0476108	0.996551	0.907764	1.09402	0.942149	0.990317	276042	443	275599	Hypertrophy of breast (Gynecomastia)	genitourinary
426.24	0.00311243	0.0439766	1.00312	0.920277	1.09341	0.943577	0.990317	247842	519	247323	Atrioventricular block, complete	circulatory system
8.52	-0.00335261	0.0478798	0.996653	0.907379	1.09471	0.944177	0.990317	277980	438	277542	Intestinal infection due to C. difficile	infectious diseases
381	-0.00203119	0.0291442	0.997971	0.942563	1.05664	0.944437	0.990317	279514	1183	278331	Otitis media and Eustachian tube disorders	sense organs
618.1	0.00106261	0.0155341	1.00106	0.971044	1.03201	0.945463	0.990317	146514	4303	142211	Prolapse of vaginal walls	genitourinary
145.2	-0.00438316	0.0648824	0.995626	0.876735	1.13064	0.946139	0.990317	279724	238	279486	Cancer of tongue	neoplasms
246	0.00420498	0.0634818	1.00421	0.886728	1.13727	0.947187	0.990317	260731	250	260481	Other disorders of thyroid	endocrine/metabolic
289.8	-0.00452962	0.0694276	0.995481	0.868832	1.14059	0.947981	0.990317	271255	208	271047	Polycythemia, secondary	hematopoietic
752.1	0.00379416	0.0582367	1.0038	0.895523	1.12517	0.948054	0.990317	281451	296	281155	Neural tube defects	congenital anomalies
367	-0.00152903	0.024881	0.998472	0.950949	1.04837	0.950998	0.991678	277829	1629	276200	Disorders of refraction and accommodation; blindness and low vision	sense organs
579.8	0.00175128	0.0288794	1.00175	0.946626	1.06009	0.951645	0.991678	255555	1207	254348	Nonspecific abnormal findings in stool contents	digestive
300.13	-0.00298379	0.0510238	0.997021	0.902137	1.10188	0.953368	0.99177	255312	386	254926	Phobia	mental disorders
331.1	-0.00310531	0.0550746	0.9969	0.894894	1.11053	0.955036	0.99177	266377	331	266046	Hydrocephalus	neurological
292.4	0.00136378	0.0242569	1.00136	0.954871	1.05012	0.955165	0.99177	273281	1719	271562	Altered mental status	mental disorders
172.2	-0.000845009	0.0162432	0.999155	0.967847	1.03148	0.958511	0.993116	269430	3879	265551	Other non-epithelial cancer of skin	neoplasms
514	0.00116034	0.0235148	1.00116	0.956066	1.04838	0.960644	0.993116	279858	1825	278033	Abnormal findings examination of lungs	respiratory
426.3	0.0013109	0.0267279	1.00131	0.950208	1.05516	0.960882	0.993116	248737	1414	247323	Bundle branch block	circulatory system
728.2	-0.0030475	0.0635488	0.996957	0.880205	1.1292	0.961752	0.993116	257735	249	257486	Laxity of ligament or hypermobility syndrome	musculoskeletal
357	-0.00154572	0.0326047	0.998455	0.936646	1.06434	0.962188	0.993116	280022	945	279077	Inflammatory and toxic neuropathy	neurological
960	-0.000396493	0.00952636	0.999604	0.981113	1.01844	0.966801	0.995654	256765	11629	245136	Poisoning by antibiotics	injuries & poisonings
613	-0.00125807	0.0303581	0.998743	0.94105	1.05997	0.966944	0.995654	281282	1097	280185	Other nonmalignant breast conditions	genitourinary
362.31	-0.00138146	0.0396344	0.998619	0.923981	1.07929	0.972195	0.996236	267431	639	266792	Separation of retinal layers	sense organs
375	-0.000864709	0.0271701	0.999136	0.947321	1.05378	0.974611	0.996236	275886	1365	274521	Disorders of lacrimal system	sense organs
575.1	0.00139992	0.0478657	1.0014	0.911727	1.0999	0.976668	0.996236	263077	438	262639	Cholangitis	digestive
198.2	-0.000644129	0.0223567	0.999356	0.956512	1.04412	0.977015	0.996236	258368	2022	256346	Secondary malignancy of respiratory organs	neoplasms
803.2	0.000454054	0.0170361	1.00045	0.9676	1.03442	0.978737	0.996236	267226	3508	263718	Fracture of radius and ulna	injuries & poisonings
530.5	-0.0012556	0.0471902	0.998745	0.910513	1.09553	0.978773	0.996236	237233	451	236782	Disorders of esophageal motility	digestive
696	0.000679651	0.0257816	1.00068	0.951371	1.05254	0.978969	0.996236	267427	1515	265912	Psoriasis and related disorders	dermatologic
535.2	0.00160067	0.0637462	1.0016	0.883963	1.1349	0.979967	0.996236	239131	247	238884	Atrophic gastritis	digestive
344	0.00124696	0.0498762	1.00125	0.908002	1.10407	0.980054	0.996236	266449	403	266046	Other paralytic syndromes	neurological
587	0.00153402	0.0650903	1.00154	0.881579	1.13781	0.981197	0.996236	256751	237	256514	Kidney replaced by transpant	genitourinary
696.4	-0.000605067	0.0260636	0.999395	0.949624	1.05177	0.981479	0.996236	267394	1482	265912	Psoriasis	dermatologic
300.12	-0.000936094	0.0433236	0.999064	0.917733	1.0876	0.982761	0.996236	255462	536	254926	Agorophobia, social phobia, and panic disorder	mental disorders
480.11	-0.000287132	0.0145035	0.999713	0.971695	1.02854	0.984205	0.996236	269170	4872	264298	Pneumococcal pneumonia	respiratory
529	-0.000690333	0.0361059	0.99931	0.931037	1.07259	0.984746	0.996236	278533	770	277763	Diseases and other conditions of the tongue	digestive
578.9	0.000269148	0.0158632	1.00027	0.969648	1.03186	0.986463	0.996811	258394	4046	254348	Hemorrhage of gastrointestinal tract	digestive
751.2	-0.000607183	0.0431815	0.999393	0.918291	1.08766	0.988781	0.99799	280166	539	279627	Congenital anomalies of urinary system	congenital anomalies
360	0.000825814	0.0677304	1.00083	0.876408	1.14291	0.990272	0.998332	267013	219	266794	Disorders of the globe	sense organs
287.3	-0.00021612	0.0290292	0.999784	0.944488	1.05832	0.99406	0.999844	279213	1193	278020	Thrombocytopenia	hematopoietic
594	0.000111102	0.0154501	1.00011	0.97028	1.03086	0.994262	0.999844	278448	4274	274174	Urinary calculus	genitourinary
433.1	0.000164313	0.0338745	1.00016	0.935917	1.06882	0.99613	0.999844	270019	879	269140	Occlusion and stenosis of precerebral arteries	circulatory system
522	-9.96706e-05	0.0313289	0.9999	0.94035	1.06322	0.997462	0.999844	273148	1026	272122	Diseases of pulp and periapical tissues	digestive
695	3.72902e-05	0.025172	1.00004	0.951897	1.05061	0.998818	0.999844	271478	1590	269888	Erythematous conditions	dermatologic
427.3	1.17152e-05	0.0219331	1.00001	0.957934	1.04394	0.999574	0.999844	249426	2103	247323	Other specified cardiac dysrhythmias	circulatory system
623	7.63844e-06	0.0390799	1.00001	0.926272	1.07961	0.999844	0.999844	142966	663	142303	Hypertrophy of female genital organs	genitourinary
