# Supplementary material for: Associations of genetically predicted fatty acid levels across the phenome: A mendelian randomisation study
Source: PLoS Med. 2022 Dec 29;19(12):e1004141. doi: 10.1371/journal.pmed.1004141 (PMC9799317; doi:10.1371/journal.pmed.1004141)
Supplement: S10 Table — (XLSX) [file pmed.1004141.s011.xlsx]

## Sheet: Sheet1
Supplementary Table 10: Phenome-wide association study results of omega-6 fatty acids genetic risk score.
Phecode	Beta	SE	OR	Lower 95% CI	Upper 95% CI	P-value	5% FDR P-value	N total	N cases	N controls	Phenotype	Category
272	0.18332	0.00730266	1.2012	1.18413	1.21851	4.59359e-139	3.11817e-136	258457	21615	236842	Disorders of lipoid metabolism	endocrine/metabolic
272.1	0.183395	0.00731083	1.20129	1.1842	1.21863	7.19302e-139	3.11817e-136	258402	21560	236842	Hyperlipidemia	endocrine/metabolic
272.11	0.182544	0.00755691	1.20027	1.18262	1.21818	6.48264e-129	1.87348e-126	256856	20014	236842	Hypercholesterolemia	endocrine/metabolic
411	0.057322	0.0072179	1.059	1.04412	1.07408	1.99507e-15	4.32432e-13	267204	22242	244962	Ischemic Heart Disease	circulatory system
411.4	0.0665735	0.00871135	1.06884	1.05075	1.08725	2.13606e-14	3.70393e-12	259740	14778	244962	Coronary atherosclerosis	circulatory system
411.3	0.0629251	0.0100289	1.06495	1.04422	1.08609	3.50973e-10	5.07155e-08	255699	10737	244962	Angina pectoris	circulatory system
411.8	0.0547251	0.0106559	1.05625	1.03442	1.07854	2.8119e-07	3.48274e-05	254483	9521	244962	Other chronic ischemic heart disease, unspecified	circulatory system
411.2	0.0579365	0.0131942	1.05965	1.0326	1.08741	1.12801e-05	0.00122248	250999	6037	244962	Myocardial infarction	circulatory system
275.3	0.183983	0.049334	1.202	1.09121	1.32402	0.000191985	0.0184946	278183	414	277769	Disorders of magnesium metabolism	endocrine/metabolic
411.1	0.0651291	0.0179983	1.0673	1.0303	1.10562	0.000296162	0.0256773	248127	3165	244962	Unstable angina (intermediate coronary syndrome)	circulatory system
574	-0.0363429	0.0105693	0.96431	0.944539	0.984494	0.000584839	0.0460959	272014	9375	262639	Cholelithiasis and cholecystitis	digestive
740	-0.0211521	0.00655839	0.97907	0.966565	0.991736	0.00125883	0.0909503	256840	26744	230096	Osteoarthrosis	musculoskeletal
218	0.0427415	0.013355	1.04367	1.0167	1.07135	0.00137225	0.0911543	141363	5906	135457	Benign neoplasm of uterus	neoplasms
218.1	0.0429461	0.0135044	1.04388	1.01661	1.07188	0.00147193	0.0911543	141227	5770	135457	Uterine leiomyoma	neoplasms
535.6	-0.0455453	0.0148299	0.955476	0.928104	0.983656	0.00213208	0.123234	243555	4671	238884	Duodenitis	digestive
342	-0.0945269	0.0310445	0.909803	0.856096	0.96688	0.00232767	0.126131	267094	1048	266046	Hemiplegia	neurological
550.5	-0.0637171	0.0212993	0.93827	0.899908	0.978268	0.00277602	0.133873	244448	2236	242212	Ventral hernia	digestive
574.1	-0.033449	0.0111827	0.967104	0.946138	0.988535	0.00277938	0.133873	270974	8335	262639	Cholelithiasis	digestive
740.1	-0.0204553	0.00706479	0.979752	0.96628	0.993413	0.00378693	0.172803	252672	22576	230096	Osteoarthritis; localized	musculoskeletal
634.1	-0.118632	0.0417101	0.888134	0.818418	0.96379	0.00445216	0.193001	149368	589	148779	Missed abortion/Hydatidiform mole	pregnancy complications
38	-0.0490606	0.0175638	0.952123	0.919905	0.98547	0.00521766	0.215415	267815	3307	264508	Septicemia	infectious diseases
184.2	-0.184976	0.0679721	0.831125	0.727458	0.949564	0.00650169	0.245323	134210	218	133992	Cancer of other female genital organs (excluding uterus and ovary)	neoplasms
251.1	-0.0993876	0.0365258	0.905392	0.842841	0.972584	0.00650799	0.245323	254848	755	254093	Hypoglycemia	endocrine/metabolic
634	-0.0706707	0.0265989	0.931769	0.884437	0.981633	0.00788625	0.273694	150267	1488	148779	Miscarriage; stillbirth	pregnancy complications
527	0.131166	0.0493727	1.14016	1.035	1.256	0.00789199	0.273694	278177	414	277763	Diseases of the salivary glands	digestive
747	-0.0935128	0.0355539	0.910726	0.849424	0.976453	0.0085342	0.284583	281283	796	280487	Cardiac and circulatory congenital anomalies	congenital anomalies
395	0.0397517	0.0156628	1.04055	1.00909	1.07299	0.0111499	0.34571	272756	4194	268562	Heart valve disorders	circulatory system
557.1	-0.070809	0.0279925	0.93164	0.881903	0.984182	0.0114204	0.34571	222578	1291	221287	Celiac disease	digestive
165.1	-0.0518541	0.0205347	0.949467	0.912013	0.98846	0.0115635	0.34571	280062	2416	277646	Cancer of bronchus; lung	neoplasms
430.2	-0.114079	0.0456102	0.892187	0.815892	0.975617	0.0123781	0.357726	269625	485	269140	Intracerebral hemorrhage	circulatory system
507	0.0366807	0.0147721	1.03736	1.00776	1.06784	0.0130245	0.364267	266787	4722	262065	Pleurisy; pleural effusion	respiratory
274.21	-0.164008	0.0666082	0.848735	0.744861	0.967095	0.0138057	0.364453	277469	226	277243	Chondrocalcinosis	endocrine/metabolic
527.2	0.164324	0.0669313	1.1786	1.0337	1.34381	0.0140838	0.364453	277988	225	277763	Sialoadenitis	digestive
574.3	-0.0598849	0.0246641	0.941873	0.897425	0.988522	0.0151815	0.364453	264303	1664	262639	Cholecystitis without cholelithiasis	digestive
155	-0.114115	0.0470886	0.892155	0.813502	0.978413	0.0153751	0.364453	262121	453	261668	Cancer of liver and intrahepatic bile duct	neoplasms
785	-0.0236632	0.00977274	0.976615	0.958086	0.995501	0.0154633	0.364453	272566	11004	261562	Abdominal pain	symptoms
994	-0.0435982	0.0181632	0.957339	0.923858	0.992033	0.0163789	0.364453	277489	3086	274403	Sepsis and SIRS	injuries & poisonings
994.2	-0.0435982	0.0181632	0.957339	0.923858	0.992033	0.0163789	0.364453	277489	3086	274403	Sepsis	injuries & poisonings
395.1	0.0570879	0.023947	1.05875	1.0102	1.10963	0.0171291	0.364453	270330	1768	268562	Nonrheumatic mitral valve disorders	circulatory system
250.23	-0.0895336	0.037592	0.914358	0.849411	0.98427	0.017232	0.364453	258087	713	257374	Type 2 diabetes with ophthalmic manifestations	endocrine/metabolic
735.21	-0.0714191	0.0299887	0.931072	0.877923	0.987437	0.0172407	0.364453	268616	1131	267485	Hammer toe (acquired)	musculoskeletal
531.1	-0.119071	0.0501822	0.887745	0.804587	0.979497	0.0176552	0.364453	273819	399	273420	Hemorrhage from gastrointestinal ulcer	digestive
165	-0.0444653	0.0188603	0.956509	0.921796	0.992528	0.0183929	0.364706	280516	2870	277646	Cancer within the respiratory system	neoplasms
740.11	-0.0282857	0.0120393	0.972111	0.949441	0.995322	0.0188011	0.364706	237325	7229	230096	Osteoarthrosis, localized, primary	musculoskeletal
735.3	-0.0385838	0.0164632	0.962151	0.931601	0.993703	0.0190968	0.364706	271297	3812	267485	Hallux valgus (Bunion)	musculoskeletal
335	-0.0782578	0.0334618	0.924726	0.866025	0.987406	0.01935	0.364706	266947	901	266046	Multiple sclerosis	neurological
747.1	-0.0895516	0.0387495	0.914341	0.847471	0.986488	0.0208306	0.369717	281157	670	280487	Cardiac congenital anomalies	congenital anomalies
871	-0.105552	0.0457063	0.899827	0.822723	0.984157	0.0209236	0.369717	280170	482	279688	Open wounds of extremities	injuries & poisonings
689	-0.0384952	0.016786	0.962236	0.931094	0.99442	0.0218312	0.369717	277779	3619	274160	Disorder of skin and subcutaneous tissue NOS	dermatologic
574.11	-0.0733303	0.0319767	0.929294	0.87284	0.989399	0.0218341	0.369717	263626	987	262639	Cholelithiasis with acute cholecystitis	digestive
528	0.0670794	0.029268	1.06938	1.00976	1.13252	0.0219112	0.369717	278942	1179	277763	Diseases of the oral soft tissues, excluding lesions specific for gingiva and tongue	digestive
430	-0.0735703	0.0321638	0.929071	0.87231	0.989525	0.0221745	0.369717	270117	977	269140	Intracranial hemorrhage	circulatory system
540.1	-0.092935	0.0411423	0.911253	0.840656	0.987778	0.0238916	0.39083	281205	595	280610	Appendicitis	digestive
614.53	-0.113872	0.0513117	0.892372	0.806992	0.986785	0.0264717	0.425018	145698	383	145315	Cyst or abscess of Bartholin's gland	genitourinary
428	0.0384948	0.0174202	1.03925	1.00436	1.07534	0.0271209	0.427523	276823	3379	273444	Congestive heart failure; nonhypertensive	circulatory system
858	-0.0607345	0.0280542	0.941073	0.890725	0.994267	0.0303955	0.446847	278920	1286	277634	Complication of internal orthopedic device	injuries & poisonings
401	0.011587	0.00536359	1.01165	1.00108	1.02235	0.0307489	0.446847	237784	47166	190618	Hypertension	circulatory system
276.5	-0.046347	0.0215223	0.954711	0.915276	0.995845	0.0312837	0.446847	268193	2190	266003	Hypovolemia	endocrine/metabolic
401.1	0.011558	0.0053713	1.01163	1.00103	1.02233	0.0314121	0.446847	237611	46993	190618	Essential hypertension	circulatory system
610	-0.056101	0.0261182	0.945444	0.898264	0.995102	0.0317165	0.446847	148864	1491	147373	Benign mammary dysplasias	genitourinary
540.11	-0.121734	0.0567331	0.885384	0.79221	0.989517	0.0318949	0.446847	280923	313	280610	Acute appendicitis	digestive
594.2	-0.0910088	0.0424288	0.91301	0.840156	0.992181	0.0319545	0.446847	274732	558	274174	Calculus of lower urinary tract	genitourinary
416	0.0492067	0.0231719	1.05044	1.0038	1.09924	0.0337078	0.4607	277277	1888	275389	Cardiomegaly	circulatory system
41	-0.029665	0.013993	0.970771	0.944508	0.997763	0.0340078	0.4607	269755	5247	264508	Bacterial infection NOS	infectious diseases
740.2	-0.0332034	0.0157885	0.967342	0.937866	0.997744	0.0354651	0.47305	234233	4137	230096	Osteoarthrosis, generalized	musculoskeletal
426.24	-0.091914	0.0439099	0.912184	0.836963	0.994165	0.0363274	0.475516	247842	519	247323	Atrioventricular block, complete	circulatory system
960.2	-0.0212925	0.0102021	0.978933	0.959552	0.998704	0.0368824	0.475516	255231	10095	245136	Allergy/adverse effect of penicillin	injuries & poisonings
610.1	-0.0922616	0.0443029	0.911867	0.836028	0.994585	0.0372954	0.475516	147889	516	147373	Cystic mastopathy	genitourinary
760	-0.0330663	0.0159684	0.967474	0.937664	0.998233	0.0383835	0.482297	277079	4004	273075	Back pain	symptoms
227.3	-0.129254	0.0629954	0.878751	0.776683	0.994232	0.0401892	0.497755	280094	253	279841	Benign neoplasm of pituitary gland and craniopharyngeal duct (pouch)	neoplasms
732	-0.12587	0.0615215	0.88173	0.781571	0.994724	0.040762	0.497755	265172	265	264907	Osteochondropathies	musculoskeletal
278	-0.0232238	0.0114002	0.977044	0.955455	0.999121	0.0416365	0.498985	269567	7969	261598	Overweight, obesity and other hyperalimentation	endocrine/metabolic
530.1	-0.0143523	0.00705832	0.98575	0.972207	0.999482	0.0420137	0.498985	258987	22205	236782	Esophagitis, GERD and related diseases	digestive
274.2	-0.12573	0.0628491	0.881853	0.779648	0.997455	0.045445	0.526096	277497	254	277243	Crystal arthropathies	endocrine/metabolic
278.1	-0.0228633	0.0114565	0.977396	0.955694	0.999591	0.0459715	0.526096	269486	7888	261598	Obesity	endocrine/metabolic
530.9	-0.0560356	0.0281814	0.945505	0.894697	0.999199	0.0467683	0.526096	238059	1277	236782	Heartburn	digestive
947	0.125353	0.0631319	1.13355	1.00162	1.28286	0.0470813	0.526096	276746	253	276493	Urticaria	dermatologic
504	-0.122852	0.0619424	0.884394	0.783286	0.998554	0.0473305	0.526096	262327	262	262065	Other alveolar and parietoalveolar pneumonopathy	respiratory
747.11	-0.106032	0.0538563	0.899396	0.809298	0.999525	0.0489771	0.532735	280833	346	280487	Cardiac shunt/ heart septal defect	congenital anomalies
800.1	-0.0579705	0.0295653	0.943678	0.890549	0.999976	0.0499065	0.532735	264882	1164	263718	Fracture of neck of femur	injuries & poisonings
473	0.0495457	0.0252707	1.05079	1.00002	1.10415	0.0499263	0.532735	265039	1584	263455	Diseases of the larynx and vocal cords	respiratory
591	-0.0211067	0.010787	0.979114	0.958631	1.00004	0.0503856	0.532735	259097	9026	250071	Urinary tract infection	genitourinary
627	-0.0257464	0.0132292	0.974582	0.949637	1.00018	0.0516328	0.539345	133361	6068	127293	Menopausal and postmenopausal disorders	genitourinary
189.21	0.0454876	0.0239337	1.04654	0.99858	1.0968	0.0573583	0.592019	279109	1770	277339	Malignant neoplasm of bladder	neoplasms
714	0.040943	0.0217335	1.04179	0.998347	1.08713	0.0595835	0.598978	274163	2154	272009	Rheumatoid arthritis and other inflammatory polyarthropathies	musculoskeletal
619.2	0.0434483	0.0230706	1.04441	0.998232	1.09272	0.0596626	0.598978	146819	1920	144899	Disorders of uterus, NEC	genitourinary
540	-0.0699302	0.0373731	0.932459	0.866598	1.00333	0.0613258	0.598978	281331	721	280610	Appendiceal conditions	digestive
960	-0.0178443	0.00953876	0.982314	0.96412	1.00085	0.0613846	0.598978	256765	11629	245136	Poisoning by antibiotics	injuries & poisonings
627.1	-0.0265742	0.0142138	0.973776	0.947022	1.00129	0.061538	0.598978	132520	5227	127293	Postmenopausal bleeding	genitourinary
530	-0.0128146	0.00687098	0.987267	0.974061	1.00065	0.0621777	0.598978	260352	23570	236782	Diseases of esophagus	digestive
379	0.0562341	0.0306068	1.05785	0.996253	1.12325	0.0661644	0.627985	275599	1078	274521	Other disorders of eye	sense organs
476	-0.0746887	0.0407582	0.928032	0.856781	1.00521	0.0668796	0.627985	264061	606	263455	Allergic rhinitis	respiratory
348	0.090713	0.0496063	1.09495	0.993508	1.20676	0.0674506	0.627985	266455	409	266046	Other conditions of brain	neurological
735	-0.0244455	0.0133989	0.975851	0.950557	1.00182	0.068086	0.627985	273280	5795	267485	Acquired foot deformities	musculoskeletal
246	-0.115518	0.0636028	0.890905	0.786489	1.00918	0.0693346	0.63277	260731	250	260481	Other disorders of thyroid	endocrine/metabolic
655	0.08601	0.0478121	1.08982	0.99233	1.19688	0.0720317	0.635533	153293	446	152847	Known or suspected fetal abnormality affecting management of mother	pregnancy complications
512.8	0.0409289	0.0227641	1.04178	0.996319	1.08931	0.0721838	0.635533	271640	1956	269684	Cough	respiratory
415.2	-0.0689549	0.0384305	0.933369	0.865648	1.00639	0.0727691	0.635533	276072	683	275389	Chronic pulmonary heart disease	circulatory system
610.8	0.0940576	0.0525099	1.09862	0.991179	1.21771	0.0732555	0.635533	147740	367	147373	Other specified benign mammary dysplasias	genitourinary
415.21	-0.104428	0.0583089	0.90084	0.803554	1.0099	0.0733025	0.635533	275685	296	275389	Primary pulmonary hypertension	circulatory system
428.2	0.0356424	0.0200989	1.03629	0.996256	1.07792	0.076171	0.653864	275968	2524	273444	Heart failure NOS	circulatory system
151	-0.0742623	0.0420432	0.928428	0.85499	1.00817	0.0773403	0.657393	262237	569	261668	Cancer of stomach	neoplasms
514	0.0414808	0.023568	1.04235	0.995299	1.09163	0.0783999	0.659929	279858	1825	278033	Abnormal findings examination of lungs	respiratory
241	-0.0548402	0.0313419	0.946636	0.890236	1.00661	0.0801633	0.667298	261513	1032	260481	Nontoxic nodular goiter	endocrine/metabolic
565.1	0.0251323	0.0144062	1.02545	0.996901	1.05482	0.081064	0.667298	260050	4952	255098	Anal and rectal polyp	digestive
372	0.103636	0.0595074	1.1092	0.987088	1.24641	0.0815843	0.667298	273500	285	273215	Disorders of conjunctiva	sense organs
275	0.0403476	0.0234323	1.04117	0.994437	1.09011	0.0850912	0.67193	279614	1845	277769	Disorders of mineral metabolism	endocrine/metabolic
359	-0.117025	0.0680254	0.889563	0.778527	1.01644	0.0853767	0.67193	279294	217	279077	Muscular dystrophies and other myopathies	neurological
182	-0.0573758	0.0333832	0.944239	0.884436	1.00809	0.0856683	0.67193	128526	916	127610	Malignant neoplasm of uterus	neoplasms
8	-0.0349938	0.0204548	0.965611	0.927665	1.00511	0.0871206	0.67193	279968	2426	277542	Intestinal infection	infectious diseases
575.9	-0.110932	0.0648512	0.895	0.788173	1.01631	0.0871631	0.67193	262878	239	262639	Nonspecific abnormal findings on radiological and other examination of biliary tract	digestive
189	0.0322258	0.0188791	1.03275	0.995235	1.07168	0.0878298	0.67193	280202	2863	277339	Cancer of urinary organs (incl. kidney and bladder)	neoplasms
362.2	0.0400428	0.0234868	1.04086	0.994027	1.08989	0.0882126	0.67193	268641	1849	266792	Degeneration of macula and posterior pole of retina	sense organs
250.2	-0.0163204	0.00958171	0.983812	0.965509	1.00246	0.0885136	0.67193	268954	11580	257374	Type 2 diabetes	endocrine/metabolic
250	-0.0159012	0.00935348	0.984225	0.966346	1.00243	0.0891256	0.67193	269538	12164	257374	Diabetes mellitus	endocrine/metabolic
573.7	-0.0350319	0.0207427	0.965575	0.927107	1.00564	0.0912424	0.681958	270000	2358	267642	Abnormal results of function study of liver	digestive
362.29	0.0394193	0.0235051	1.04021	0.993372	1.08925	0.0935317	0.683605	268638	1846	266792	Macular degeneration (senile) of retina NOS	sense organs
528.1	0.0952866	0.0571842	1.09997	0.983348	1.23043	0.0956516	0.683605	278071	308	277763	Stomatitis and mucositis	digestive
428.1	0.0468059	0.0281834	1.04792	0.991603	1.10743	0.0967623	0.683605	274717	1273	273444	Congestive heart failure (CHF) NOS	circulatory system
78	-0.0628713	0.0379613	0.939064	0.871731	1.0116	0.0976822	0.683605	276782	699	276083	Viral warts & HPV	infectious diseases
228	-0.0563727	0.0340416	0.945187	0.884182	1.0104	0.0977228	0.683605	281106	870	280236	Hemangioma and lymphangioma, any site	neoplasms
442	0.0436346	0.0263895	1.0446	0.991945	1.10005	0.098233	0.683605	271835	1451	270384	Other aneurysm	circulatory system
189.2	0.0376413	0.0228144	1.03836	0.992951	1.08584	0.098965	0.683605	279289	1950	277339	Cancer of bladder	neoplasms
427.7	-0.0424107	0.0257343	0.958476	0.911331	1.00806	0.0993475	0.683605	248847	1524	247323	Tachycardia NOS	circulatory system
180.3	-0.0434127	0.0265845	0.957516	0.908903	1.00873	0.102468	0.699524	129020	1439	127581	Cervical intraepithelial neoplasia [CIN] [Cervical dysplasia]	neoplasms
331.9	0.0986179	0.0609279	1.10364	0.979416	1.24363	0.105533	0.712122	266317	271	266046	Cerebral degeneration, unspecified	neurological
788	-0.0209252	0.0129437	0.979292	0.954761	1.00445	0.105956	0.712122	276155	6160	269995	Syncope and collapse	symptoms
474.2	-0.0640216	0.0397423	0.937985	0.867695	1.01397	0.107198	0.714925	264093	638	263455	Chronic tonsillitis and adenoiditis	respiratory
737.3	-0.0869565	0.0544145	0.916717	0.823982	1.01989	0.110034	0.728241	267826	341	267485	Kyphoscoliosis and scoliosis	musculoskeletal
781	-0.0352135	0.0221736	0.965399	0.924342	1.00828	0.112267	0.731202	277555	2073	275482	Symptoms involving nervous and musculoskeletal systems	symptoms
627.3	-0.0619323	0.0391244	0.939947	0.870563	1.01486	0.113431	0.731202	127957	664	127293	Postmenopausal atrophic vaginitis	genitourinary
558	-0.0171035	0.0108538	0.983042	0.96235	1.00418	0.11507	0.731202	230177	8890	221287	Noninfectious gastroenteritis	digestive
174.1	0.022421	0.0142369	1.02267	0.994532	1.05161	0.115292	0.731202	138450	5188	133262	Breast cancer [female]	neoplasms
623	-0.0613469	0.0390405	0.940497	0.871216	1.01529	0.116098	0.731202	142966	663	142303	Hypertrophy of female genital organs	genitourinary
8.5	-0.0390016	0.0248513	0.961749	0.916027	1.00975	0.116556	0.731202	279181	1639	277542	Bacterial enteritis	infectious diseases
611.3	0.0555737	0.0355689	1.05715	0.985959	1.13347	0.118188	0.731202	276400	801	275599	Lump or mass in breast	genitourinary
565	0.0161995	0.0104119	1.01633	0.995801	1.03728	0.11974	0.731202	264740	9642	255098	Anal and rectal conditions	digestive
686	-0.0524779	0.0337979	0.948875	0.888056	1.01386	0.120496	0.731202	279497	882	278615	Other local infections of skin and subcutaneous tissue	dermatologic
608	-0.0391163	0.0252798	0.961639	0.915153	1.01049	0.121782	0.731202	108188	1585	106603	Other disorders of male genital organs	genitourinary
198.6	-0.0339682	0.02197	0.966602	0.925863	1.00913	0.122076	0.731202	258452	2106	256346	Secondary malignancy of bone	neoplasms
707.1	0.0567046	0.036702	1.05834	0.984885	1.13728	0.122346	0.731202	278486	749	277737	Decubitus ulcer	dermatologic
800.2	0.109484	0.0708787	1.1157	0.970994	1.28198	0.122426	0.731202	263919	201	263718	Fracture of unspecified part of femur	injuries & poisonings
241.2	-0.0749174	0.0485171	0.92782	0.843657	1.02038	0.122553	0.731202	260911	430	260481	Nontoxic multinodular goiter	endocrine/metabolic
345.1	-0.0808641	0.0524492	0.922319	0.832217	1.02218	0.123132	0.731202	266412	366	266046	Epilepsy	neurological
477	0.039387	0.0257247	1.04017	0.989028	1.09396	0.125745	0.735716	264984	1529	263455	Epistaxis or throat hemorrhage	respiratory
624.9	-0.026661	0.0174422	0.973691	0.940967	1.00755	0.12638	0.735716	149135	3391	145744	stress incontinence, female	genitourinary
394.1	0.0711097	0.0465853	1.0737	0.980007	1.17635	0.1269	0.735716	269026	464	268562	Mitral valve stenosis and aortic valve stenosis	circulatory system
574.12	-0.0268854	0.017631	0.973473	0.940408	1.0077	0.127286	0.735716	265921	3282	262639	Cholelithiasis with other cholecystitis	digestive
618	-0.0189695	0.0125269	0.981209	0.957412	1.0056	0.129949	0.736134	148997	6786	142211	Genital prolapse	genitourinary
569	0.0288939	0.0191609	1.02932	0.991377	1.06871	0.131564	0.736134	257870	2772	255098	Other disorders of intestine	digestive
442.1	0.0451111	0.0299176	1.04614	0.986565	1.10932	0.131595	0.736134	271510	1126	270384	Aortic aneurysm	circulatory system
611	0.0534864	0.0355023	1.05494	0.984032	1.13096	0.131923	0.736134	276403	804	275599	Abnormal findings on mammogram or breast exam	genitourinary
802	0.0706632	0.0469407	1.07322	0.978887	1.17664	0.132228	0.736134	264177	459	263718	Fracture of pelvis	injuries & poisonings
790.6	-0.0900545	0.0599479	0.913881	0.812572	1.02782	0.133042	0.736134	281141	280	280861	Other abnormal blood chemistry	symptoms
41.2	-0.0479279	0.0319262	0.953203	0.895384	1.01475	0.133302	0.736134	265497	989	264508	Streptococcus infection	infectious diseases
286	-0.057979	0.0390048	0.94367	0.874217	1.01864	0.137158	0.750593	278682	662	278020	Coagulation defects	hematopoietic
531.4	-0.0894186	0.06038	0.914463	0.812401	1.02935	0.138625	0.750593	273696	276	273420	Peptic ulcer, site unspecified	digestive
53	0.0882959	0.0596913	1.09231	0.971711	1.22788	0.139084	0.750593	276366	283	276083	Herpes zoster	infectious diseases
371.3	-0.0414795	0.0280629	0.959369	0.908027	1.01361	0.139383	0.750593	274497	1282	273215	Inflammation of eyelids	sense organs
573.5	-0.0599629	0.0411222	0.941799	0.868871	1.02085	0.144795	0.774921	268237	595	267642	Jaundice (not of newborn)	digestive
804	0.0431836	0.0297091	1.04413	0.985067	1.10673	0.146073	0.776741	264863	1145	263718	Fracture of hand or wrist	injuries & poisonings
41.1	-0.033342	0.022987	0.967208	0.924599	1.01178	0.146927	0.776741	266423	1915	264508	Staphylococcus infections	infectious diseases
427.3	-0.0317671	0.0219511	0.968732	0.927938	1.01132	0.147848	0.776873	249426	2103	247323	Other specified cardiac dysrhythmias	circulatory system
70.4	-0.101728	0.0705084	0.903275	0.786689	1.03714	0.149083	0.778644	276286	203	276083	Chronic hepatitis	infectious diseases
345	-0.0300171	0.0209051	0.970429	0.931471	1.01102	0.151037	0.78221	268366	2320	266046	Epilepsy, recurrent seizures, convulsions	neurological
559	0.0446975	0.0311973	1.04571	0.983686	1.11165	0.151934	0.78221	222324	1037	221287	Ileostomy status	digestive
208	0.0123398	0.00866785	1.01242	0.995362	1.02976	0.154553	0.78221	264555	14306	250249	Benign neoplasm of colon	neoplasms
724	-0.0925435	0.0651327	0.91161	0.802357	1.03574	0.155362	0.78221	272607	238	272369	Other and unspecified disorders of back	musculoskeletal
585.1	-0.0211539	0.0148926	0.979068	0.950903	1.00807	0.155484	0.78221	261177	4663	256514	Acute renal failure	genitourinary
174	0.0200216	0.0141112	1.02022	0.992393	1.04883	0.155945	0.78221	262288	5280	257008	Breast cancer	neoplasms
714.1	0.0325439	0.0229513	1.03308	0.987637	1.08061	0.156204	0.78221	273939	1930	272009	Rheumatoid arthritis	musculoskeletal
701.5	-0.0820034	0.057941	0.921269	0.822369	1.03206	0.156983	0.78221	276278	300	275978	Abnormal granulation tissue	dermatologic
352.2	-0.0592069	0.0420455	0.942512	0.867956	1.02347	0.159083	0.788144	267388	570	266818	Facial nerve disorders [CN7]	neurological
572	-0.0397997	0.0283542	0.960982	0.909034	1.0159	0.160419	0.790245	268899	1257	267642	Ascites (non malignant)	digestive
695.7	0.0635131	0.0460458	1.06557	0.973619	1.16621	0.167788	0.820807	270364	476	269888	Prurigo and Lichen	dermatologic
225	-0.0568598	0.0412929	0.944727	0.87128	1.02436	0.168516	0.820807	280007	591	279416	Benign neoplasm of brain and other parts of nervous system	neoplasms
440	0.049307	0.0359048	1.05054	0.979155	1.12714	0.169667	0.821797	271165	781	270384	Atherosclerosis	circulatory system
150	-0.0490053	0.0357764	0.952176	0.887696	1.02134	0.17076	0.822495	262455	787	261668	Cancer of esophagus	neoplasms
530.13	-0.0269749	0.0197495	0.973386	0.936427	1.0118	0.171987	0.82276	239393	2611	236782	Barrett's esophagus	digestive
362	0.0262154	0.019226	1.02656	0.988599	1.06598	0.172713	0.82276	269555	2763	266792	Other retinal disorders	sense organs
184	-0.0318969	0.0235489	0.968606	0.924916	1.01436	0.175579	0.83184	135840	1848	133992	Cancer of other female genital organs	neoplasms
604.3	-0.0632784	0.0469597	0.938682	0.856143	1.02918	0.177818	0.8322	107058	455	106603	Peyronie's disease	genitourinary
332	-0.04148	0.0308252	0.959369	0.903123	1.01912	0.178414	0.8322	267112	1066	266046	Parkinson's disease	neurological
426.2	-0.0321177	0.023971	0.968393	0.923948	1.01498	0.180293	0.8322	249085	1762	247323	Atrioventricular [AV] block	circulatory system
830	-0.0720244	0.0539015	0.930508	0.837219	1.03419	0.181477	0.8322	268636	346	268290	Dislocation	injuries & poisonings
687.4	-0.0323347	0.0243066	0.968183	0.92314	1.01542	0.183425	0.8322	276355	1710	274645	Disturbance of skin sensation	dermatologic
701	-0.0238194	0.0179567	0.976462	0.942694	1.01144	0.184678	0.8322	279135	3157	275978	Other hypertrophic and atrophic conditions of skin	dermatologic
736	-0.0556142	0.0419462	0.945904	0.871249	1.02696	0.184891	0.8322	268057	572	267485	Other acquired deformities of limbs	musculoskeletal
380	-0.0726996	0.055079	0.92988	0.834725	1.03588	0.186863	0.8322	280880	332	280548	Disorders of external ear	sense organs
569.2	0.0709395	0.0538549	1.07352	0.965978	1.19303	0.18776	0.8322	255445	347	255098	Gastrointestinal complications	digestive
365	0.0229381	0.0174144	1.0232	0.988869	1.05873	0.187775	0.8322	270172	3378	266794	Glaucoma	sense organs
411.9	0.0426923	0.0324784	1.04362	0.979254	1.11221	0.188684	0.8322	245918	956	244962	Other acute and subacute forms of ischemic heart disease	circulatory system
157	-0.0467084	0.0355498	0.954366	0.890133	1.02323	0.188885	0.8322	262466	798	261668	Pancreatic cancer	neoplasms
371	-0.0328665	0.0250304	0.967668	0.921341	1.01632	0.189162	0.8322	274829	1614	273215	Inflammation of the eye	sense organs
603	-0.0447105	0.0341041	0.956274	0.894444	1.02238	0.189857	0.8322	107469	866	106603	Other disorders of testis	genitourinary
610.4	-0.0470648	0.0360334	0.954026	0.888972	1.02384	0.191504	0.8322	148151	778	147373	Benign neoplasm of breast	genitourinary
728.2	0.0827378	0.0635644	1.08626	0.959017	1.23038	0.19304	0.8322	257735	249	257486	Laxity of ligament or hypermobility syndrome	musculoskeletal
353	-0.0684024	0.0527309	0.933885	0.842187	1.03557	0.194563	0.8322	267180	362	266818	Nerve root and plexus disorders	neurological
364	0.0631565	0.048791	1.06519	0.968049	1.17209	0.195518	0.8322	267218	424	266794	Corneal opacity and other disorders of cornea	sense organs
275.1	-0.0539112	0.0416535	0.947516	0.873235	1.02812	0.19557	0.8322	278349	580	277769	Disorders of iron metabolism	hematopoietic
603.1	-0.0455921	0.0352968	0.955432	0.891569	1.02387	0.196468	0.8322	107411	808	106603	Hydrocele	genitourinary
585	-0.0149711	0.0116079	0.98514	0.96298	1.00781	0.197144	0.8322	264316	7802	256514	Renal failure	genitourinary
752.1	0.0752229	0.0583549	1.07812	0.961606	1.20876	0.197378	0.8322	281451	296	281155	Neural tube defects	congenital anomalies
415	-0.0480919	0.0373848	0.953046	0.885711	1.0255	0.198302	0.8322	276111	722	275389	Pulmonary heart disease	circulatory system
420.2	0.0430944	0.0335401	1.04404	0.977611	1.11497	0.198841	0.8322	278213	896	277317	Pericarditis	circulatory system
395.6	0.0394295	0.0307431	1.04022	0.979389	1.10482	0.199651	0.8322	269630	1068	268562	Heart valve replaced	circulatory system
250.1	-0.0317086	0.0250228	0.968789	0.922422	1.01749	0.205088	0.845242	258989	1615	257374	Type 1 diabetes	endocrine/metabolic
225.1	-0.0539025	0.042605	0.947524	0.871616	1.03004	0.205811	0.845242	279971	555	279416	Benign neoplasm of brain, cranial nerves, meninges	neoplasms
528.11	0.0776908	0.0615252	1.08079	0.958011	1.2193	0.20668	0.845242	278029	266	277763	Stomatitis and mucositis (ulcerative)	digestive
601.1	0.0397404	0.0317718	1.04054	0.977721	1.1074	0.211005	0.858879	103891	1000	102891	Prostatitis	genitourinary
276.41	0.0447356	0.0358823	1.04575	0.974732	1.12194	0.212496	0.860906	266786	783	266003	Acidosis	endocrine/metabolic
509.2	0.0362049	0.0293474	1.03687	0.978911	1.09826	0.217327	0.876382	263238	1173	262065	Respiratory insufficiency	respiratory
345.11	-0.0714538	0.0585078	0.931039	0.830168	1.04417	0.221984	0.877404	266340	294	266046	Generalized convulsive epilepsy	neurological
287	-0.0342733	0.0281246	0.966307	0.914483	1.02107	0.222988	0.877404	279297	1277	278020	Purpura and other hemorrhagic conditions	hematopoietic
473.4	0.0487069	0.0400308	1.04991	0.970686	1.13561	0.223705	0.877404	264084	629	263455	Voice disturbance	respiratory
501	-0.0478999	0.0393863	0.953229	0.882413	1.02973	0.223925	0.877404	262714	649	262065	Pneumonitis due to inhalation of food or vomitus	respiratory
440.2	0.0494908	0.0407993	1.05074	0.969985	1.13821	0.225117	0.877404	270988	604	270384	Atherosclerosis of the extremities	circulatory system
365.1	0.0404223	0.0333673	1.04125	0.975333	1.11162	0.225728	0.877404	267702	908	266794	Open-angle glaucoma	sense organs
737	-0.0618022	0.0510836	0.940069	0.850506	1.03906	0.226347	0.877404	267872	387	267485	Curvature of spine	musculoskeletal
961	0.0790628	0.0653988	1.08227	0.95207	1.23028	0.226688	0.877404	245372	236	245136	Poisoning by other anti-infectives	injuries & poisonings
196	-0.0326695	0.0271123	0.967858	0.91777	1.02068	0.228214	0.879385	257724	1378	256346	Radiotherapy	neoplasms
618.5	-0.0721848	0.0600882	0.930359	0.826996	1.04664	0.229629	0.880152	142492	281	142211	Prolapse of vaginal vault after hysterectomy	genitourinary
624	-0.0531528	0.0443683	0.948235	0.86926	1.03439	0.230921	0.880152	146259	515	145744	Symptoms involving female genital tract	genitourinary
614.5	-0.0303576	0.0253697	0.970099	0.923041	1.01955	0.231459	0.880152	146895	1580	145315	Inflammatory disease of cervix, vagina, and vulva	genitourinary
292.1	-0.0478427	0.0404787	0.953284	0.880576	1.032	0.237235	0.893878	272177	615	271562	Aphasia/speech disturbance	mental disorders
721	-0.0323834	0.0274186	0.968135	0.917481	1.02159	0.237573	0.893878	273716	1347	272369	Spondylosis and allied disorders	musculoskeletal
276	-0.0162395	0.013767	0.983892	0.957698	1.0108	0.238161	0.893878	271441	5438	266003	Disorders of fluid, electrolyte, and acid-base balance	endocrine/metabolic
618.1	-0.0183316	0.0155853	0.981835	0.952297	1.01229	0.23951	0.895067	146514	4303	142211	Prolapse of vaginal walls	genitourinary
695	0.0296037	0.0252304	1.03005	0.980349	1.08226	0.240661	0.895505	271478	1590	269888	Erythematous conditions	dermatologic
735.2	-0.0216512	0.0185812	0.978582	0.943584	1.01488	0.24393	0.903792	270454	2969	267485	Acquired toe deformities	musculoskeletal
202	0.029498	0.0254196	1.02994	0.979882	1.08255	0.245868	0.906344	277796	1567	276229	Cancer of other lymphoid, histiocytic tissue	neoplasms
327.3	-0.020561	0.0177498	0.979649	0.946154	1.01433	0.24671	0.906344	278204	3232	274972	Sleep apnea	neurological
202.2	0.0293773	0.0254439	1.02981	0.979717	1.08247	0.248257	0.907317	277793	1564	276229	Non-Hodgkins lymphoma	neoplasms
394	0.0277107	0.0240475	1.0281	0.980766	1.07771	0.249184	0.907317	270316	1754	268562	Rheumatic disease of the heart valves	circulatory system
366.2	0.0171315	0.014926	1.01728	0.98795	1.04748	0.251067	0.907317	254755	4691	250064	Senile cataract	sense organs
870	0.051607	0.0451227	1.05296	0.963838	1.15033	0.252746	0.907317	280183	495	279688	Open wounds of head; neck; and trunk	injuries & poisonings
614	-0.0197532	0.0172887	0.980441	0.947775	1.01423	0.253226	0.907317	148768	3453	145315	Inflammatory diseases of female pelvic organs	genitourinary
296.1	-0.0453284	0.0396754	0.955684	0.884183	1.03297	0.253253	0.907317	255566	640	254926	Bipolar	mental disorders
395.2	0.024685	0.0218239	1.02499	0.982074	1.06979	0.258013	0.917272	270699	2137	268562	Nonrheumatic aortic valve disorders	circulatory system
481	-0.0759091	0.0673795	0.9269	0.812231	1.05776	0.259916	0.917272	264520	222	264298	Influenza	respiratory
153	0.0182739	0.0162309	1.01844	0.986553	1.05136	0.260219	0.917272	250603	3888	246715	Colorectal cancer	neoplasms
389.1	0.0603964	0.0536491	1.06226	0.956233	1.18004	0.260264	0.917272	273750	350	273400	Sensorineural hearing loss	sense organs
442.11	0.0405145	0.0362135	1.04135	0.969997	1.11794	0.263239	0.918356	271150	766	270384	Abdominal aortic aneurysm	circulatory system
41.4	-0.0256516	0.0230886	0.974675	0.931551	1.01979	0.266565	0.918356	266413	1905	264508	E. coli	infectious diseases
374.3	-0.0324073	0.0292306	0.968112	0.914207	1.0252	0.26757	0.918356	274401	1186	273215	Ptosis of eyelid	sense organs
368.2	0.0510476	0.04637	1.05237	0.960947	1.1525	0.27095	0.918356	277320	468	276852	Diplopia and disorders of binocular vision	sense organs
317.11	0.0431326	0.039204	1.04408	0.966856	1.12746	0.271241	0.918356	267828	656	267172	Alcoholic liver damage	mental disorders
726.3	-0.0546064	0.0496726	0.946858	0.85902	1.04368	0.271626	0.918356	257893	407	257486	Bursitis	musculoskeletal
450	0.0471031	0.0428674	1.04823	0.963758	1.14011	0.271851	0.918356	281173	549	280624	Noninfectious disorders of lymphatic channels	circulatory system
386.3	0.0514599	0.0469559	1.05281	0.96024	1.1543	0.273114	0.918356	273438	457	272981	Labyrinthitis	sense organs
174.11	0.0166769	0.015243	1.01682	0.986888	1.04765	0.273925	0.918356	137764	4502	133262	Malignant neoplasm of female breast	neoplasms
579.8	-0.0316307	0.0289274	0.968864	0.915461	1.02538	0.274196	0.918356	255555	1207	254348	Nonspecific abnormal findings in stool contents	digestive
939	-0.0294559	0.0269892	0.970974	0.920946	1.02372	0.275098	0.918356	277880	1387	276493	Atopic/contact dermatitis due to other or unspecified	dermatologic
261.2	0.0465231	0.0426281	1.04762	0.963651	1.13891	0.27511	0.918356	276239	555	275684	Vitamin B-complex deficiencies	endocrine/metabolic
798	-0.0233561	0.0214225	0.976915	0.936746	1.01881	0.275597	0.918356	278673	2207	276466	Malaise and fatigue	symptoms
599.5	0.0228035	0.0209491	1.02307	0.98191	1.06595	0.276366	0.918356	262791	2312	260479	Frequency of urination and polyuria	genitourinary
276.11	0.0749243	0.0688449	1.0778	0.941756	1.2335	0.27646	0.918356	266215	212	266003	Hyperosmolality and/or hypernatremia	endocrine/metabolic
368	0.0246659	0.0227351	1.02497	0.980302	1.07168	0.277955	0.919434	278812	1960	276852	Visual disturbances	sense organs
580.3	-0.0747722	0.0690557	0.927955	0.810488	1.06245	0.278906	0.919434	256725	211	256514	Nephritis and nephropathy without mention of glomerulonephritis	genitourinary
703.1	0.0459091	0.0426784	1.04698	0.962964	1.13832	0.282061	0.919878	280793	553	280240	Ingrowing nail	dermatologic
709	-0.0435979	0.0405505	0.957339	0.884197	1.03653	0.282307	0.919878	269586	615	268971	Diffuse diseases of connective tissue	dermatologic
872	-0.0693583	0.0645155	0.932992	0.822171	1.05875	0.282346	0.919878	279929	241	279688	Traumatic amputation	injuries & poisonings
751	-0.0366072	0.034175	0.964055	0.901596	1.03084	0.284093	0.919878	280490	863	279627	Genitourinary congenital anomalies	congenital anomalies
751.22	-0.0706803	0.0660188	0.93176	0.81867	1.06047	0.284345	0.919878	279858	231	279627	Other specified congenital anomalies of kidney	congenital anomalies
573	-0.0322114	0.030311	0.968302	0.912452	1.02757	0.28792	0.92798	268742	1100	267642	Other disorders of liver	digestive
727.1	0.0329054	0.0310948	1.03345	0.97235	1.09839	0.289951	0.931064	258532	1046	257486	Synovitis and tenosynovitis	musculoskeletal
695.3	-0.0722593	0.0686891	0.93029	0.813111	1.06435	0.29281	0.931583	270101	213	269888	Rosacea	dermatologic
153.3	0.0251505	0.0239677	1.02547	0.978411	1.07479	0.294016	0.931583	248478	1763	246715	Malignant neoplasm of rectum, rectosigmoid junction, and anus	neoplasms
506	0.03687	0.035168	1.03756	0.96845	1.1116	0.294456	0.931583	262880	815	262065	Empyema and pneumothorax	respiratory
287.3	-0.0304974	0.0290918	0.969963	0.916204	1.02688	0.294493	0.931583	279213	1193	278020	Thrombocytopenia	hematopoietic
180	-0.0215086	0.0205595	0.978721	0.940067	1.01896	0.295485	0.931583	130006	2425	127581	Cervical cancer and dysplasia	neoplasms
575.7	-0.0354497	0.0341131	0.965171	0.90275	1.03191	0.29872	0.938369	263505	866	262639	Other disorders of gallbladder	digestive
454.1	0.0129663	0.0125223	1.01305	0.98849	1.03822	0.300456	0.940418	261347	6597	254750	Varicose veins of lower extremity	circulatory system
625.1	0.0407566	0.0396526	1.0416	0.963714	1.12578	0.304025	0.946195	146387	643	145744	Dyspareunia	genitourinary
626.2	-0.0340761	0.0332776	0.966498	0.905472	1.03164	0.305837	0.946195	128209	916	127293	Dysmenorrhea	genitourinary
528.5	0.051915	0.0506993	1.05329	0.953655	1.16333	0.305845	0.946195	278155	392	277763	Diseases of lips	digestive
580.32	-0.0717904	0.0702285	0.930726	0.811042	1.06807	0.306667	0.946195	256718	204	256514	Nephritis and nephropathy with pathological lesion	genitourinary
509.8	0.0583433	0.0576264	1.06008	0.946862	1.18683	0.311327	0.946842	262368	303	262065	Dependence on respirator [Ventilator] or supplemental oxygen	respiratory
571	0.0194816	0.0192582	1.01967	0.981902	1.0589	0.311728	0.946842	270382	2740	267642	Chronic liver disease and cirrhosis	digestive
170	0.0554736	0.0549175	1.05704	0.949174	1.17717	0.312435	0.946842	281703	334	281369	Cancer of bone and connective tissue	neoplasms
646	-0.049488	0.0494953	0.951717	0.863728	1.04867	0.317381	0.946842	153350	414	152936	Other complications of pregnancy NEC	pregnancy complications
726	-0.0109632	0.0110365	0.989097	0.967931	1.01073	0.320539	0.946842	266012	8526	257486	Peripheral enthesopathies and allied syndromes	musculoskeletal
331	0.0393383	0.0397208	1.04012	0.962219	1.12433	0.321993	0.946842	266685	639	266046	Other cerebral degenerations	neurological
385	0.0464261	0.0470254	1.04752	0.955288	1.14866	0.323518	0.946842	278786	455	278331	Other disorders of middle ear and mastoid	sense organs
386.9	-0.0177109	0.0179809	0.982445	0.948425	1.01769	0.324634	0.946842	276129	3148	272981	Dizziness and giddiness (Light-headedness and vertigo)	sense organs
159	-0.0418899	0.0427919	0.958975	0.881826	1.04287	0.327619	0.946842	262219	551	261668	Malignant neoplasm of other and ill-defined sites within the digestive organs and peritoneum	neoplasms
427	-0.00770203	0.00788307	0.992328	0.977113	1.00778	0.328552	0.946842	265081	17758	247323	Cardiac dysrhythmias	circulatory system
728.71	0.0243402	0.0249817	1.02464	0.975678	1.07606	0.329898	0.946842	259108	1622	257486	Contracture of palmar fascia [Dupuytren's disease]	musculoskeletal
622.1	0.0147504	0.0151506	1.01486	0.985167	1.04545	0.330263	0.946842	146840	4537	142303	Polyp of corpus uteri	genitourinary
520	0.0268861	0.0277607	1.02725	0.972852	1.08469	0.332797	0.946842	273435	1313	272122	Disorders of tooth development	digestive
819	-0.0394843	0.0407834	0.961285	0.887436	1.04128	0.332972	0.946842	281561	607	280954	Skull and face fracture and other intercranial injury	injuries & poisonings
703	0.0646766	0.0671925	1.06681	0.935178	1.21698	0.33577	0.946842	280463	223	280240	Diseases of nail, NOS	dermatologic
250.42	-0.0599191	0.0623825	0.941841	0.833446	1.06433	0.336798	0.946842	257632	258	257374	Other abnormal glucose	endocrine/metabolic
535.1	-0.0597678	0.0622526	0.941983	0.833784	1.06422	0.337012	0.946842	239144	260	238884	Acute gastritis	digestive
270.3	0.0598576	0.0623711	1.06169	0.939519	1.19974	0.337206	0.946842	280999	259	280740	Disorders of plasma protein metabolism	endocrine/metabolic
315	-0.0534252	0.0556804	0.947977	0.849968	1.05729	0.337308	0.946842	281293	324	280969	Develomental delays and disorders	mental disorders
447	-0.0326226	0.0340389	0.967904	0.905437	1.03468	0.337865	0.946842	271253	869	270384	Other disorders of arteries and arterioles	circulatory system
172.2	-0.0154294	0.0162608	0.984689	0.953801	1.01658	0.342686	0.946842	269430	3879	265551	Other non-epithelial cancer of skin	neoplasms
352	-0.0315334	0.0332997	0.968959	0.907738	1.03431	0.343661	0.946842	267729	911	266818	Disorders of other cranial nerves	neurological
418	0.0584616	0.0617967	1.0602	0.939265	1.19672	0.344133	0.946842	276974	264	276710	Nonspecific chest pain	circulatory system
454	0.0115938	0.0122639	1.01166	0.987634	1.03627	0.344474	0.946842	261631	6881	254750	Varicose veins	circulatory system
41.11	-0.0254443	0.0269961	0.974877	0.924635	1.02785	0.345927	0.946842	265894	1386	264508	Methicillin sensitive Staphylococcus aureus	infectious diseases
337	0.0643004	0.0684837	1.06641	0.932463	1.2196	0.347775	0.946842	266261	215	266046	Disorders of the autonomic nervous system	neurological
599.3	0.0348541	0.0372507	1.03547	0.962563	1.1139	0.349446	0.946842	261205	726	260479	Dysuria	genitourinary
571.6	0.0660757	0.0707431	1.06831	0.929993	1.22719	0.350292	0.946842	267844	202	267642	Primary biliary cirrhosis	digestive
756.5	-0.0626404	0.0672991	0.939281	0.82321	1.07172	0.351969	0.946842	280620	222	280398	Congenital osteodystrophies	congenital anomalies
276.6	-0.0431434	0.0464723	0.957774	0.874391	1.04911	0.353216	0.946842	266469	466	266003	Fluid overload	endocrine/metabolic
198.3	0.0256654	0.0277105	1.026	0.97176	1.08326	0.354342	0.946842	257667	1321	256346	Secondary malignant neoplasm of digestive systems	neoplasms
961.1	0.0415405	0.0448727	1.04242	0.954652	1.13825	0.35458	0.946842	245638	502	245136	Poisoning/allergy of sulfonamides	injuries & poisonings
578.1	0.025819	0.0279307	1.02616	0.97149	1.0839	0.355281	0.946842	255642	1294	254348	Hematemesis	digestive
535	-0.00712375	0.00775373	0.992902	0.977926	1.00811	0.358226	0.946842	257007	18123	238884	Gastritis and duodenitis	digestive
193	0.0579682	0.0631359	1.05968	0.936341	1.19927	0.358541	0.946842	280094	253	279841	Thyroid cancer	neoplasms
427.2	-0.00893876	0.00973918	0.991101	0.972362	1.0102	0.358716	0.946842	258768	11445	247323	Atrial fibrillation and flutter	circulatory system
201	0.063902	0.0697011	1.06599	0.929871	1.22203	0.359247	0.946842	276436	207	276229	Hodgkin's disease	neoplasms
81	0.023843	0.0260319	1.02413	0.973187	1.07774	0.359711	0.946842	276024	1493	274531	Infection/inflammation of internal prosthetic device; implant; and graft	infectious diseases
420	0.024952	0.0273225	1.02527	0.971806	1.08167	0.361117	0.946842	278670	1353	277317	Carditis	circulatory system
295	-0.0418744	0.0460482	0.95899	0.87623	1.04957	0.36316	0.946842	255399	473	254926	Schizophrenia and other psychotic disorders	mental disorders
738	-0.0263226	0.0289514	0.974021	0.92029	1.03089	0.363244	0.946842	268692	1207	267485	Other acquired musculoskeletal deformity	musculoskeletal
261	0.028367	0.0312583	1.02877	0.967637	1.09377	0.364142	0.946842	276718	1034	275684	Vitamin deficiency	endocrine/metabolic
510	0.0351354	0.0389214	1.03576	0.959686	1.11786	0.366671	0.946842	280746	665	280081	Other diseases of lung	respiratory
217	-0.0469854	0.0520543	0.954101	0.861561	1.05658	0.366726	0.946842	275503	372	275131	Vascular hamartomas and non-neoplastic nevi	neoplasms
198	0.0103218	0.0114385	1.01038	0.987976	1.03328	0.366856	0.946842	264329	7983	256346	Secondary malignant neoplasm	neoplasms
596.1	0.0266175	0.0295144	1.02697	0.969253	1.08813	0.367138	0.946842	267903	1162	266741	Bladder neck obstruction	genitourinary
770	-0.0336453	0.0373634	0.966914	0.898637	1.04038	0.36786	0.946842	280786	722	280064	Myalgia and myositis unspecified	symptoms
697	0.048073	0.0533972	1.04925	0.944988	1.16501	0.367965	0.946842	270241	353	269888	Sarcoidosis	dermatologic
375.2	0.0387706	0.0430749	1.03953	0.955372	1.13111	0.368081	0.946842	275066	545	274521	Epiphora	sense organs
474	-0.0270204	0.030054	0.973341	0.917663	1.0324	0.368619	0.946842	264573	1118	263455	Acute and chronic tonsillitis	respiratory
530.14	-0.0111974	0.0124813	0.988865	0.964968	1.01335	0.369648	0.946842	243430	6648	236782	Reflux esophagitis	digestive
470	0.017738	0.0198771	1.0179	0.979003	1.05833	0.372188	0.946842	266023	2568	263455	Septal Deviations/Turbinate Hypertrophy	respiratory
331.1	-0.0492207	0.0551591	0.951971	0.854422	1.06066	0.372211	0.946842	266377	331	266046	Hydrocephalus	neurological
520.2	0.0250902	0.0281603	1.02541	0.970346	1.08359	0.372941	0.946842	273398	1276	272122	Disturbances in tooth eruption	digestive
270	0.052787	0.0593449	1.05421	0.938449	1.18424	0.373737	0.946842	281026	286	280740	Disorders of protein plasma/amino-acid transport and metabolism	endocrine/metabolic
727.4	0.0208337	0.023506	1.02105	0.975079	1.06919	0.375448	0.946842	259321	1835	257486	Ganglion and cyst of synovium, tendon, and bursa	musculoskeletal
800.4	0.0543007	0.0613499	1.0558	0.936184	1.1907	0.376104	0.946842	263986	268	263718	Fracture of patella	injuries & poisonings
280	0.0114132	0.012927	1.01148	0.986173	1.03743	0.377294	0.946842	261836	6172	255664	Iron deficiency anemias	hematopoietic
210	-0.0385145	0.0436364	0.962218	0.883344	1.04813	0.377441	0.946842	280015	529	279486	Benign neoplasm of lip, oral cavity, and pharynx	neoplasms
216	0.0146666	0.0166339	1.01477	0.982225	1.0484	0.377923	0.946842	278815	3684	275131	Benign neoplasm of skin	neoplasms
555.21	0.0469289	0.0532907	1.04805	0.944104	1.16343	0.378523	0.946842	221641	354	221287	Ulcerative colitis (chronic)	digestive
198.1	0.0144959	0.0164759	1.0146	0.982361	1.0479	0.378955	0.946842	260118	3772	256346	Secondary malignancy of lymph nodes	neoplasms
564.9	0.00899462	0.0102904	1.00904	0.988888	1.02959	0.382075	0.950013	231268	9981	221287	Personal history of diseases of digestive system	digestive
571.8	0.0307846	0.0353572	1.03126	0.962218	1.10526	0.383933	0.950013	268448	806	267642	Liver abscess and sequelae of chronic liver disease	digestive
227	-0.0343163	0.0394546	0.966266	0.894361	1.04395	0.384427	0.950013	280489	648	279841	Benign neoplasm of other endocrine glands and related structures	neoplasms
578.8	-0.010252	0.0117915	0.9898	0.967187	1.01294	0.384607	0.950013	261793	7445	254348	Hemorrhage of rectum and anus	digestive
378	-0.0294566	0.0339802	0.970973	0.908413	1.03784	0.386011	0.95077	275394	873	274521	Strabismus and other disorders of binocular eye movements	sense organs
751.1	-0.048925	0.0567355	0.952253	0.852038	1.06425	0.388503	0.954198	279939	312	279627	Congenital anomalies of genital organs	congenital anomalies
736.4	-0.0571299	0.0669074	0.944471	0.828394	1.07681	0.393179	0.960585	267710	225	267485	Genu valgum or varum (acquired)	musculoskeletal
433	-0.0121739	0.0142916	0.9879	0.960612	1.01596	0.394312	0.960585	274196	5056	269140	Cerebrovascular disease	circulatory system
599.2	-0.0119941	0.0140854	0.988078	0.961173	1.01574	0.394476	0.960585	265729	5250	260479	Retention of urine	genitourinary
414	0.0224185	0.0263865	1.02267	0.971127	1.07695	0.395535	0.960585	246416	1454	244962	Other forms of chronic heart disease	circulatory system
977	0.0140647	0.0167999	1.01416	0.981314	1.04811	0.402484	0.972351	248760	3624	245136	Personal history of allergy to medicinal agents	injuries & poisonings
509	0.0186276	0.0223601	1.0188	0.975117	1.06444	0.404804	0.972351	264094	2029	262065	Respiratory failure, insufficiency, arrest	respiratory
427.21	-0.0262854	0.0316185	0.974057	0.915526	1.03633	0.405788	0.972351	248330	1007	247323	Atrial fibrillation	circulatory system
721.1	-0.0257924	0.0310291	0.974537	0.917036	1.03564	0.405842	0.972351	273420	1051	272369	Spondylosis without myelopathy	musculoskeletal
586.4	0.0331711	0.0399183	1.03373	0.955933	1.11785	0.405988	0.972351	257147	633	256514	Stricture/obstruction of ureter	genitourinary
202.21	0.0476221	0.057481	1.04877	0.937031	1.17384	0.407397	0.973038	276534	305	276229	Nodular lymphoma	neoplasms
709.2	-0.0445803	0.0540572	0.956399	0.860252	1.06329	0.409549	0.973978	269317	346	268971	Sicca syndrome	dermatologic
594	-0.0126801	0.0154721	0.9874	0.957907	1.0178	0.412474	0.973978	278448	4274	274174	Urinary calculus	genitourinary
426	-0.0126323	0.015467	0.987447	0.957962	1.01784	0.414085	0.973978	251630	4307	247323	Cardiac conduction disorders	circulatory system
275.5	0.0266504	0.0327148	1.02701	0.963224	1.09502	0.415285	0.973978	278713	944	277769	Disorders of calcium/phosphorus metabolism	endocrine/metabolic
241.1	-0.0463355	0.0568818	0.954722	0.854002	1.06732	0.415306	0.973978	260793	312	260481	Nontoxic uninodular goiter	endocrine/metabolic
276.4	0.0276169	0.0340073	1.028	0.961716	1.09886	0.416741	0.973978	266875	872	266003	Acid-base balance disorder	endocrine/metabolic
351	0.00961164	0.0118566	1.00966	0.986466	1.0334	0.417561	0.973978	274196	7378	266818	Other peripheral nerve disorders	neurological
743.21	-0.0571461	0.0705852	0.944456	0.822431	1.08459	0.418167	0.973978	280691	202	280489	Pathologic fracture of vertebrae	musculoskeletal
502	0.0284925	0.0354224	1.0289	0.959892	1.10287	0.421187	0.973978	262869	804	262065	Postinflammatory pulmonary fibrosis	respiratory
578	-0.00719418	0.00894777	0.992832	0.975572	1.0104	0.421386	0.973978	267575	13227	254348	Gastrointestinal hemorrhage	digestive
153.2	0.0159628	0.0198667	1.01609	0.977287	1.05644	0.421688	0.973978	249293	2578	246715	Colon cancer	neoplasms
979	-0.0566693	0.0707034	0.944906	0.822633	1.08535	0.422838	0.973978	245338	202	245136	Adverse drug events and drug allergies	injuries & poisonings
185	-0.0106544	0.0133726	0.989402	0.963807	1.01568	0.425604	0.973978	108976	6085	102891	Cancer of prostate	neoplasms
368.1	0.0419371	0.0527088	1.04283	0.940475	1.15632	0.426243	0.973978	277215	363	276852	Amblyopia	sense organs
360	-0.0539047	0.0677781	0.947522	0.829653	1.08214	0.426432	0.973978	267013	219	266794	Disorders of the globe	sense organs
722.9	0.034692	0.0438205	1.0353	0.950094	1.12815	0.428545	0.973978	272894	525	272369	Other and unspecified disc disorder	musculoskeletal
729	0.0426418	0.0538655	1.04356	0.939007	1.15976	0.428573	0.973978	257834	348	257486	Other disorders of soft tissues	musculoskeletal
285	0.00864738	0.0109635	1.00868	0.987241	1.03059	0.430264	0.973978	264350	8686	255664	Other anemias	hematopoietic
293.1	-0.0354698	0.0450046	0.965152	0.883665	1.05415	0.430616	0.973978	279547	497	279050	Swelling, mass, or lump in head and neck [Space-occupying lesion, intracranial NOS]	mental disorders
619	0.0112249	0.0142551	1.01129	0.983424	1.03994	0.431027	0.973978	150035	5136	144899	Noninflammatory female genital disorders	genitourinary
519	-0.00996819	0.0126785	0.990081	0.965782	1.01499	0.431733	0.973978	274693	6426	268267	Other diseases of respiratory system, not elsewhere classified	respiratory
220	0.0275552	0.0351916	1.02794	0.959427	1.10134	0.433624	0.973978	127056	819	126237	Benign neoplasm of ovary	neoplasms
512	0.0104384	0.0134023	1.01049	0.984295	1.03739	0.436069	0.973978	275410	5726	269684	Other symptoms of respiratory system	respiratory
695.4	0.0460613	0.0592004	1.04714	0.932422	1.17597	0.436535	0.973978	268934	288	268646	Lupus (localized and systemic)	dermatologic
350.3	-0.0521391	0.0676215	0.949197	0.831375	1.08372	0.440681	0.973978	280010	219	279791	Lack of coordination	neurological
426.9	-0.018443	0.0239243	0.981726	0.936755	1.02886	0.440772	0.973978	249093	1770	247323	Cardiac pacemaker/device in situ	circulatory system
601	0.0210093	0.0272895	1.02123	0.968045	1.07734	0.441378	0.973978	104252	1361	102891	Inflammatory diseases of prostate	genitourinary
612	0.0350997	0.045641	1.03572	0.947096	1.13264	0.441871	0.973978	276082	483	275599	Breast conditions, congenital or relating to hormones	genitourinary
361	-0.0298962	0.0388871	0.970546	0.899323	1.04741	0.442014	0.973978	267460	666	266794	Retinal detachments and defects	sense organs
586.2	-0.025746	0.033493	0.974583	0.912661	1.04071	0.442072	0.973978	257414	900	256514	Cyst of kidney, acquired	genitourinary
728.7	0.0184286	0.0240276	1.0186	0.971742	1.06772	0.443095	0.973978	259240	1754	257486	Fasciitis	musculoskeletal
70.3	0.0531286	0.0695022	1.05457	0.920265	1.20846	0.444619	0.973978	276291	208	276083	Viral hepatitis C	infectious diseases
626.1	0.00863543	0.0113865	1.00867	0.986411	1.03144	0.448218	0.973978	135775	8482	127293	Irregular menstrual cycle/bleeding	genitourinary
789	-0.00886441	0.0117054	0.991175	0.968694	1.01418	0.448875	0.973978	274447	7559	266888	Nausea and vomiting	symptoms
585.32	-0.0348392	0.0461428	0.965761	0.882252	1.05717	0.450232	0.973978	256987	473	256514	End stage renal disease	genitourinary
618.2	-0.013835	0.0183403	0.98626	0.951437	1.02236	0.450641	0.973978	145288	3077	142211	Uterine/Uterovaginal prolapse	genitourinary
577.2	0.0397541	0.052776	1.04055	0.9383	1.15395	0.451294	0.973978	278641	361	278280	Chronic pancreatitis	digestive
204.1	-0.0327063	0.0434739	0.967823	0.888773	1.0539	0.451858	0.973978	276762	533	276229	Lymphoid leukemia	neoplasms
721.8	-0.0498422	0.0664237	0.95138	0.835245	1.08366	0.453033	0.973978	272597	228	272369	Other allied disorders of spine	musculoskeletal
380.1	-0.0448746	0.0598818	0.956117	0.850236	1.07518	0.453625	0.973978	280828	280	280548	Otitis externa	sense organs
276.13	-0.0269879	0.0361236	0.973373	0.90684	1.04479	0.455004	0.973978	266775	772	266003	Hyperpotassemia	endocrine/metabolic
720.1	-0.0165814	0.02227	0.983555	0.941548	1.02744	0.456536	0.973978	274419	2050	272369	Spinal stenosis of lumbar region	musculoskeletal
907	-0.0328724	0.0442072	0.967662	0.887349	1.05524	0.45712	0.973978	281630	514	281116	Injuries to the nervous system	injuries & poisonings
280.1	0.00979282	0.013187	1.00984	0.984075	1.03628	0.457717	0.973978	261591	5927	255664	Iron deficiency anemias, unspecified or not due to blood loss	hematopoietic
612.2	0.0352816	0.0476548	1.03591	0.943537	1.13733	0.459083	0.973978	276042	443	275599	Hypertrophy of breast (Gynecomastia)	genitourinary
561	-0.00789898	0.0106783	0.992132	0.971584	1.01312	0.459466	0.973978	230516	9229	221287	Symptoms involving digestive system	digestive
622	0.00963768	0.0131235	1.00968	0.984045	1.03599	0.462714	0.978471	148414	6111	142303	Polyp of female genital organs	genitourinary
716	-0.0455385	0.0622359	0.955483	0.845761	1.07944	0.464348	0.979536	274503	260	274243	Other arthropathies	musculoskeletal
717	0.0246394	0.034036	1.02495	0.958803	1.09565	0.469115	0.982202	280564	876	279688	Polymyalgia Rheumatica	musculoskeletal
386	0.0216797	0.0300422	1.02192	0.963482	1.0839	0.470515	0.982202	274101	1120	272981	Vertiginous syndromes and other disorders of vestibular system	sense organs
300.13	0.0367475	0.0510814	1.03743	0.938596	1.14667	0.4719	0.982202	255312	386	254926	Phobia	mental disorders
578.9	-0.0113877	0.0158788	0.988677	0.958381	1.01993	0.473271	0.982202	258394	4046	254348	Hemorrhage of gastrointestinal tract	digestive
752	0.039392	0.0549994	1.04018	0.933882	1.15857	0.473852	0.982202	281488	333	281155	Nervous system congenital anomalies	congenital anomalies
458	-0.0108926	0.0153014	0.989167	0.959942	1.01928	0.476545	0.982202	254129	4386	249743	Hypotension	circulatory system
204.12	-0.0328454	0.0461866	0.967688	0.883937	1.05937	0.476994	0.982202	276701	472	276229	Lymphoid leukemia, chronic	neoplasms
293	0.0208385	0.0293356	1.02106	0.964005	1.08149	0.477489	0.982202	280223	1173	279050	Symptoms involving head and neck	mental disorders
529	0.0256544	0.036177	1.02599	0.955757	1.10138	0.478239	0.982202	278533	770	277763	Diseases and other conditions of the tongue	digestive
727	0.00955362	0.0135635	1.0096	0.983114	1.0368	0.481208	0.982202	263076	5590	257486	Other disorders of synovium, tendon, and bursa	musculoskeletal
274.1	0.0183956	0.0262416	1.01857	0.967503	1.07232	0.483297	0.982202	278711	1468	277243	Gout	endocrine/metabolic
707.2	-0.0233752	0.0333807	0.976896	0.915028	1.04295	0.483764	0.982202	278642	905	277737	Chronic ulcer of leg or foot	dermatologic
386.1	0.0368046	0.0526323	1.03749	0.935801	1.15023	0.484379	0.982202	273345	364	272981	Meniere's disease	sense organs
381.11	-0.0315825	0.0454659	0.968911	0.886305	1.05922	0.48728	0.982202	278818	487	278331	Suppurative and unspecified otitis media	sense organs
430.1	-0.0310488	0.044921	0.969428	0.887726	1.05865	0.489448	0.982202	269640	500	269140	Subarachnoid hemorrhage	circulatory system
280.2	0.0394137	0.0570501	1.0402	0.930156	1.16326	0.489654	0.982202	255973	309	255664	Iron deficiency anemia secondary to blood loss (chronic)	hematopoietic
202.24	0.0278626	0.0406289	1.02825	0.949549	1.11348	0.492849	0.982202	276840	611	276229	Large cell lymphoma	neoplasms
801.1	-0.03407	0.0498096	0.966504	0.876608	1.06562	0.493972	0.982202	264125	407	263718	Fracture of foot	injuries & poisonings
394.2	-0.0456726	0.0667768	0.955355	0.838155	1.08894	0.494002	0.982202	268788	226	268562	Mitral valve disease	circulatory system
159.3	-0.0480079	0.070729	0.953126	0.829747	1.09485	0.497291	0.982202	261869	201	261668	Malignant neoplasm of gallbladder and extrahepatic bile ducts	neoplasms
401.2	-0.0218182	0.0321648	0.978418	0.918641	1.04209	0.497567	0.982202	191596	978	190618	Hypertensive heart and/or renal disease	circulatory system
750.1	-0.0451104	0.0665674	0.955892	0.83897	1.08911	0.497985	0.982202	279854	227	279627	Upper gastrointestinal congenital anomalies	congenital anomalies
426.21	-0.0239772	0.0354171	0.976308	0.910835	1.04649	0.49841	0.982202	248124	801	247323	First degree AV block	circulatory system
426.91	-0.0167907	0.0249316	0.983349	0.936453	1.03259	0.500647	0.982202	248951	1628	247323	Cardiac pacemaker in situ	circulatory system
217.1	-0.0365417	0.0543672	0.964118	0.866668	1.07253	0.501502	0.982202	275472	341	275131	Nevus, non-neoplastic	neoplasms
597.1	-0.0143236	0.0213188	0.985778	0.945437	1.02784	0.501662	0.982202	268973	2232	266741	Urethral stricture (not specified as infectious)	genitourinary
242	-0.0195082	0.0292103	0.980681	0.926113	1.03846	0.504228	0.982202	261669	1188	260481	Thyrotoxicosis with or without goiter	endocrine/metabolic
575	-0.0128741	0.0193235	0.987208	0.950519	1.02531	0.505258	0.982202	265359	2720	262639	Other biliary tract disease	digestive
366	0.00590147	0.00886757	1.00592	0.988587	1.02355	0.505723	0.982202	264149	14085	250064	Cataract	sense organs
175	0.0144592	0.0217612	1.01456	0.972202	1.05877	0.506406	0.982202	134569	2161	132408	Acquired absence of breast	neoplasms
614.52	0.0347374	0.0523002	1.03535	0.934476	1.14711	0.506567	0.982202	145684	369	145315	Vaginitis and vulvovaginitis	genitourinary
480	0.00760023	0.011462	1.00763	0.985245	1.03052	0.507278	0.982202	272246	7948	264298	Pneumonia	respiratory
625	0.0189333	0.0285835	1.01911	0.96359	1.07784	0.507724	0.982202	146987	1243	145744	Pain and other symptoms associated with female genital organs	genitourinary
8.52	-0.0317333	0.0479899	0.968765	0.881798	1.06431	0.508452	0.982202	277980	438	277542	Intestinal infection due to C. difficile	infectious diseases
555.1	-0.0185519	0.0283554	0.981619	0.928553	1.03772	0.512943	0.982202	222542	1255	221287	Regional enteritis	digestive
567	-0.0272011	0.0417444	0.973165	0.896714	1.05614	0.514652	0.982202	255676	578	255098	Peritonitis and retroperitoneal infections	digestive
367.1	-0.0225063	0.034581	0.977745	0.913672	1.04631	0.515157	0.982202	277044	844	276200	Myopia	sense organs
204.4	0.0249371	0.0383642	1.02525	0.950987	1.10531	0.515687	0.982202	276914	685	276229	Multiple myeloma	neoplasms
320	-0.0406967	0.0626737	0.96012	0.849137	1.08561	0.516117	0.982202	281068	256	280812	Meningitis	neurological
580.2	0.0293755	0.045333	1.02981	0.942258	1.1255	0.51699	0.982202	257004	490	256514	Nephrotic syndrome without mention of glomerulonephritis	genitourinary
585.31	-0.0366417	0.0565678	0.964021	0.862852	1.07705	0.517148	0.982202	256828	314	256514	Renal dialysis	genitourinary
288	0.0391924	0.0609167	1.03997	0.92293	1.17185	0.519979	0.982202	272089	271	271818	Diseases of white blood cells	hematopoietic
516.1	0.0181192	0.0284357	1.01828	0.963085	1.07665	0.523994	0.982202	280891	1250	279641	Hemoptysis	respiratory
389	0.0115616	0.0181848	1.01163	0.976208	1.04834	0.524916	0.982202	276478	3078	273400	Hearing loss	sense organs
600	-0.00737497	0.0116576	0.992652	0.970229	1.01559	0.526974	0.982202	111162	8271	102891	Hyperplasia of prostate	genitourinary
965	-0.0117239	0.0187022	0.988345	0.952772	1.02525	0.530744	0.982202	248053	2917	245136	Poisoning by analgesics, antipyretics, and antirheumatics	injuries & poisonings
384.4	-0.0275196	0.0439529	0.972856	0.892556	1.06038	0.53124	0.982202	278852	521	278331	Perforation of tympanic membrane	sense organs
334.2	0.0393145	0.0629668	1.0401	0.919341	1.17672	0.532386	0.982202	266300	254	266046	Anterior horn cell disease	neurological
295.1	-0.0314159	0.0510166	0.969072	0.876861	1.07098	0.538028	0.982202	255311	385	254926	Schizophrenia	mental disorders
604	-0.0210212	0.0342425	0.979198	0.915637	1.04717	0.539287	0.982202	107462	859	106603	Disorders of penis	genitourinary
575.1	0.0292465	0.0479054	1.02968	0.937399	1.13104	0.541528	0.982202	263077	438	262639	Cholangitis	digestive
967	0.0380586	0.0623939	1.03879	0.919219	1.17392	0.541879	0.982202	245395	259	245136	Adverse effects of sedatives or other central nervous system depressants and anesthetics	injuries & poisonings
594.3	0.0158615	0.0260127	1.01599	0.965487	1.06913	0.54202	0.982202	275666	1492	274174	Calculus of ureter	genitourinary
614.32	0.0404171	0.0663004	1.04124	0.914361	1.18574	0.542123	0.982202	145544	229	145315	Chronic inflammatory pelvic disease	genitourinary
626	0.00645299	0.0106166	1.00647	0.985747	1.02764	0.543307	0.982202	137213	9920	127293	Disorders of menstruation and other abnormal bleeding from female genital tract	genitourinary
597	-0.0121108	0.0199255	0.987962	0.950123	1.02731	0.543317	0.982202	269300	2559	266741	Other disorders of urethra and urinary tract	genitourinary
592.12	0.026614	0.0440174	1.02697	0.942086	1.1195	0.545429	0.982202	250592	521	250071	Chronic cystitis	genitourinary
441	-0.0279673	0.0465468	0.97242	0.887633	1.06531	0.547945	0.982202	270849	465	270384	Vascular insufficiency of intestine	circulatory system
564.1	-0.0102809	0.0171834	0.989772	0.956992	1.02367	0.549636	0.982202	224755	3468	221287	Irritable Bowel Syndrome	digestive
560.1	0.0305436	0.0511114	1.03101	0.932736	1.13965	0.550115	0.982202	221672	385	221287	Paralytic ileus	digestive
200.1	-0.0335946	0.0563917	0.966963	0.865784	1.07997	0.55135	0.982202	271877	316	271561	Polycythemia vera	neoplasms
531.3	0.0138593	0.0234249	1.01396	0.968455	1.06159	0.554087	0.982202	275267	1847	273420	Duodenal ulcer	digestive
187.2	-0.0132447	0.0223975	0.986843	0.944459	1.03113	0.554288	0.982202	119813	2038	117775	Malignant neoplasm of testis	neoplasms
465.2	0.0257861	0.0438264	1.02612	0.941659	1.11816	0.556284	0.982202	279641	524	279117	Acute pharyngitis	respiratory
184.11	-0.0150027	0.0255139	0.985109	0.937059	1.03562	0.556517	0.982202	135565	1573	133992	Malignant neoplasm of ovary	neoplasms
530.7	-0.0405757	0.0690557	0.960236	0.838683	1.09941	0.556815	0.982202	236993	211	236782	Gastroesophageal laceration-hemorrhage syndrome	digestive
585.2	-0.0197169	0.0336015	0.980476	0.917985	1.04722	0.557347	0.982202	257409	895	256514	Renal failure NOS	genitourinary
187.1	-0.0134291	0.0229636	0.986661	0.943238	1.03208	0.55868	0.982202	119714	1939	117775	Malignant neoplasm of unspecified male genital organ	neoplasms
429.2	-0.0327597	0.0561237	0.967771	0.866962	1.0803	0.559418	0.982202	273763	319	273444	Abnormal function study of cardiovascular system	circulatory system
277.4	-0.0386848	0.0663802	0.962054	0.844688	1.09573	0.560044	0.982202	280080	228	279852	Disorders of bilirubin excretion	endocrine/metabolic
803	0.00822562	0.0142801	1.00826	0.980431	1.03688	0.564602	0.982202	268771	5053	263718	Fracture of upper limb	injuries & poisonings
535.8	0.00784848	0.0137788	1.00788	0.981025	1.03547	0.568944	0.982202	244325	5441	238884	Other specified gastritis	digestive
443.9	0.0135415	0.0237895	1.01363	0.967456	1.06202	0.569205	0.982202	272177	1793	270384	Peripheral vascular disease, unspecified	circulatory system
362.3	-0.0219968	0.0386556	0.978243	0.906866	1.05524	0.569325	0.982202	267466	674	266792	Other nondiabetic retinopathy	sense organs
575.6	-0.0347515	0.0611755	0.965845	0.856712	1.08888	0.569993	0.982202	262908	269	262639	Cholesterolosis of gallbladder	digestive
496.21	0.0116958	0.0205943	1.01176	0.971739	1.05344	0.570095	0.982202	267946	2404	265542	Obstructive chronic bronchitis	respiratory
187	-0.0124585	0.0219453	0.987619	0.94604	1.03103	0.570235	0.982202	119899	2124	117775	Cancer of other male genital organs	neoplasms
761	-0.0217684	0.0383923	0.978467	0.907542	1.05494	0.570715	0.982202	281299	684	280615	Cervicalgia	symptoms
427.12	0.0212505	0.0375075	1.02148	0.949079	1.0994	0.571008	0.982202	248036	713	247323	Paroxysmal ventricular tachycardia	circulatory system
384	-0.0217609	0.0385842	0.978474	0.907207	1.05534	0.572764	0.982202	279007	676	278331	Other disorders of tympanic membrane	sense organs
285.2	-0.0249556	0.0443368	0.975353	0.894175	1.0639	0.573527	0.982202	256177	513	255664	Anemia of chronic disease	hematopoietic
454.11	-0.0260315	0.0465089	0.974304	0.889419	1.06729	0.575676	0.982202	255215	465	254750	Varicose veins of lower extremity, symptomtic	circulatory system
596	-0.00717973	0.0128367	0.992846	0.968178	1.01814	0.575949	0.982202	273026	6285	266741	Other disorders of bladder	genitourinary
555	-0.00977598	0.0175421	0.990272	0.956803	1.02491	0.577332	0.982202	224598	3311	221287	Inflammatory bowel disease and other gastroenteritis and colitis	digestive
729.1	0.0393319	0.0706838	1.04012	0.905556	1.19467	0.577904	0.982202	257688	202	257486	Rheumatism, unspecified and fibrositis	musculoskeletal
707	0.0138448	0.0249901	1.01394	0.965475	1.06484	0.57957	0.982202	279358	1621	277737	Chronic ulcer of skin	dermatologic
290	-0.0155686	0.0285156	0.984552	0.931035	1.04114	0.585089	0.982202	272812	1250	271562	Delirium dementia and amnestic and other cognitive disorders	mental disorders
740.9	-0.0067017	0.0122853	0.993321	0.969689	1.01753	0.585405	0.982202	237074	6978	230096	Osteoarthrosis NOS	musculoskeletal
592	-0.0127402	0.0233777	0.987341	0.943122	1.03363	0.585773	0.982202	251930	1859	250071	Cystitis and urethritis	genitourinary
509.1	0.0134121	0.02466	1.0135	0.965682	1.06369	0.586523	0.982202	263730	1665	262065	Respiratory failure	respiratory
433.1	0.0183122	0.0339063	1.01848	0.952997	1.08846	0.589141	0.982202	270019	879	269140	Occlusion and stenosis of precerebral arteries	circulatory system
577.1	-0.0149069	0.0276579	0.985204	0.933219	1.04008	0.589904	0.982202	279601	1321	278280	Acute pancreatitis	digestive
715.2	-0.0345815	0.0642264	0.96601	0.851749	1.0956	0.59028	0.982202	272252	243	272009	Ankylosing spondylitis	musculoskeletal
619.5	-0.0198111	0.0370738	0.980384	0.911673	1.05427	0.593086	0.982202	145636	737	144899	Noninflammatory disorders of vulva and perineum	genitourinary
624.2	-0.0338989	0.0636003	0.966669	0.853378	1.095	0.594034	0.982202	145994	250	145744	Atrophy of female genital tract	genitourinary
284	0.028401	0.0534083	1.02881	0.926559	1.14234	0.594885	0.982202	256017	353	255664	Aplastic anemia	hematopoietic
377	-0.0345741	0.0652825	0.966017	0.849995	1.09788	0.596384	0.982202	274757	236	274521	Disorders of optic nerve and visual pathways	sense organs
459	0.0052282	0.00987523	1.00524	0.985972	1.02489	0.59651	0.982202	260590	10847	249743	Other disorders of circulatory system	circulatory system
446.5	0.0292553	0.055422	1.02969	0.923698	1.14784	0.597594	0.982202	270713	329	270384	Giant cell arteritis	circulatory system
70	-0.0271862	0.0515231	0.97318	0.879704	1.07659	0.597742	0.982202	276462	379	276083	Viral hepatitis	infectious diseases
626.8	0.0202201	0.0384652	1.02043	0.946324	1.10033	0.599115	0.982202	127988	695	127293	Infertility, female	genitourinary
475	-0.0134967	0.0256811	0.986594	0.938164	1.03752	0.599199	0.982202	264987	1532	263455	Chronic sinusitis	respiratory
158	0.0224921	0.0428413	1.02275	0.940376	1.11233	0.599576	0.982202	262217	549	261668	Neoplasm of unspecified nature of digestive system	neoplasms
619.3	-0.0133323	0.0254043	0.986756	0.938827	1.03713	0.599719	0.982202	146473	1574	144899	Noninflammatory disorders of cervix	genitourinary
433.2	-0.0117919	0.0225674	0.988277	0.945517	1.03297	0.601311	0.982202	271135	1995	269140	Occlusion of cerebral arteries	circulatory system
613.1	-0.0262393	0.0503315	0.974102	0.882596	1.07509	0.602137	0.982202	280584	399	280185	Inflammatory disease of breast	genitourinary
306	-0.0360532	0.0692124	0.964589	0.842226	1.10473	0.602431	0.982202	255136	210	254926	Other mental disorder	mental disorders
636.3	0.0220421	0.0427304	1.02229	0.940157	1.11159	0.605966	0.982202	149345	566	148779	Hemorrhage in early pregnancy	pregnancy complications
368.9	0.0251433	0.0491122	1.02546	0.931355	1.12908	0.608681	0.982202	277269	417	276852	Subjective visual disturbances	sense organs
288.1	-0.0107554	0.0210628	0.989302	0.949293	1.031	0.609604	0.982202	274107	2289	271818	Decreased white blood cell count	hematopoietic
288.11	-0.0107554	0.0210628	0.989302	0.949293	1.031	0.609604	0.982202	274107	2289	271818	Neutropenia	hematopoietic
429	-0.0282756	0.0556087	0.97212	0.871738	1.08406	0.611121	0.982202	273769	325	273444	Ill-defined descriptions and complications of heart disease	circulatory system
459.9	0.00503212	0.00991899	1.00504	0.985695	1.02477	0.611929	0.982202	260490	10747	249743	Circulatory disease NEC	circulatory system
172.1	0.0126726	0.024999	1.01275	0.964327	1.06361	0.612207	0.982202	267169	1618	265551	Melanomas of skin, dx or hx	neoplasms
172.11	0.0126726	0.024999	1.01275	0.964327	1.06361	0.612207	0.982202	267169	1618	265551	Melanomas of skin	neoplasms
587	-0.0329359	0.0651052	0.967601	0.851684	1.09929	0.612936	0.982202	256751	237	256514	Kidney replaced by transpant	genitourinary
401.22	-0.0171498	0.034084	0.982996	0.919474	1.05091	0.614849	0.982202	191488	870	190618	Hypertensive chronic kidney disease	circulatory system
374	0.0102326	0.0203727	1.01029	0.970739	1.05144	0.615478	0.982202	275668	2453	273215	Other disorders of eyelids	sense organs
938	-0.0315542	0.0628266	0.968938	0.856679	1.09591	0.615496	0.982202	276748	255	276493	Dermatitis due to solar radiation	dermatologic
149.1	-0.0337042	0.0674036	0.966857	0.847205	1.10341	0.61705	0.982202	279707	221	279486	Cancer of oropharynx	neoplasms
599	0.00640429	0.012813	1.00642	0.981465	1.03202	0.617196	0.982202	266771	6292	260479	Other symptoms/disorders or the urinary system	genitourinary
696.4	0.0130239	0.0261103	1.01311	0.962567	1.0663	0.617918	0.982202	267394	1482	265912	Psoriasis	dermatologic
212	0.0348365	0.0700538	1.03545	0.902609	1.18784	0.61899	0.982202	281831	205	281626	Benign neoplasm of respiratory and intrathoracic organs	neoplasms
530.11	-0.00498964	0.0100373	0.995023	0.975639	1.01479	0.619111	0.982202	247236	10454	236782	GERD	digestive
741	0.0113763	0.0229205	1.01144	0.967009	1.05791	0.619657	0.982202	278190	1926	276264	Symptoms and disorders of the joints	musculoskeletal
352.1	0.0283696	0.0572772	1.02878	0.919531	1.151	0.620386	0.982202	267126	308	266818	Trigeminal nerve disorders [CN5]	neurological
738.4	-0.0157842	0.0320093	0.98434	0.924482	1.04807	0.621934	0.982202	268473	988	267485	Acquired spondylolisthesis	musculoskeletal
840	0.0265042	0.0542215	1.02686	0.923331	1.14199	0.624974	0.982202	281598	342	281256	Sprains and strains	injuries & poisonings
764	-0.0164325	0.0339568	0.983702	0.920363	1.0514	0.628439	0.982202	279257	875	278382	Sciatica	symptoms
568	0.0103713	0.0214839	1.01043	0.968762	1.05388	0.629276	0.982202	257297	2199	255098	Other disorders of peritoneum	digestive
339	-0.00696427	0.0145648	0.99306	0.965112	1.02182	0.632538	0.982202	274412	4819	269593	Other headache syndromes	neurological
803.3	0.0186359	0.039039	1.01881	0.943764	1.09982	0.633102	0.982202	264379	661	263718	Fracture of clavicle or scapula	injuries & poisonings
197	0.00619729	0.0129869	1.00622	0.980928	1.03216	0.633222	0.982202	262476	6130	256346	Chemotherapy	neoplasms
530.5	-0.0225741	0.0473073	0.977679	0.891103	1.07267	0.633234	0.982202	237233	451	236782	Disorders of esophageal motility	digestive
496.2	0.00946914	0.0199398	1.00951	0.970822	1.04975	0.634867	0.982202	268108	2566	265542	Chronic bronchitis	respiratory
198.4	-0.00976542	0.0206193	0.990282	0.95106	1.03112	0.635782	0.982202	258739	2393	256346	Secondary malignant neoplasm of liver	neoplasms
704	0.0300447	0.0634822	1.0305	0.909939	1.16704	0.636014	0.982202	280489	249	280240	Diseases of hair and hair follicles	dermatologic
381.1	-0.0152608	0.0323677	0.984855	0.924317	1.04936	0.637296	0.982202	279293	962	278331	Otitis media	sense organs
585.4	-0.0329875	0.0702824	0.967551	0.843042	1.11045	0.638815	0.982202	256718	204	256514	Chronic kidney disease, Stage I or II	genitourinary
715	-0.0147546	0.0315522	0.985354	0.926264	1.04821	0.640053	0.982202	273022	1013	272009	Other inflammatory spondylopathies	musculoskeletal
433.21	-0.0106113	0.0227091	0.989445	0.946371	1.03448	0.640307	0.982202	271110	1970	269140	Cerebral artery occlusion, with cerebral infarction	circulatory system
381	-0.0136228	0.0292003	0.98647	0.931598	1.04457	0.640838	0.982202	279514	1183	278331	Otitis media and Eustachian tube disorders	sense organs
396	-0.0161935	0.0347367	0.983937	0.919177	1.05326	0.641088	0.982202	269398	836	268562	Abnormal heart sounds	circulatory system
800.3	0.0168926	0.0362862	1.01704	0.947217	1.092	0.641546	0.982202	264485	767	263718	Fracture of tibia and fibula	injuries & poisonings
455	-0.00738904	0.0158896	0.992638	0.962201	1.02404	0.641915	0.982202	258792	4042	254750	Hemorrhoids	circulatory system
244.4	-0.00514557	0.0110678	0.994868	0.973519	1.01668	0.641993	0.982202	269107	8626	260481	Hypothyroidism NOS	endocrine/metabolic
733	0.0166785	0.0359361	1.01682	0.947664	1.09102	0.642565	0.982202	265689	782	264907	Other disorders of bone and cartilage	musculoskeletal
580.14	0.0223009	0.0482964	1.02255	0.930198	1.12407	0.64426	0.982202	256947	433	256514	Chronic glomerulonephritis, NOS	genitourinary
696	0.0118922	0.0258263	1.01196	0.962014	1.06451	0.64518	0.982202	267427	1515	265912	Psoriasis and related disorders	dermatologic
379.2	0.0196962	0.0428292	1.01989	0.937773	1.1092	0.645605	0.982202	275070	549	274521	Disorders of vitreous body	sense organs
694	-0.0184007	0.0400381	0.981768	0.90767	1.06191	0.645818	0.982202	270517	629	269888	Dyschromia and Vitiligo	dermatologic
426.23	0.0231861	0.0510452	1.02346	0.926019	1.13115	0.649665	0.982202	247708	385	247323	Second degree AV block	circulatory system
252.1	-0.0189905	0.0419581	0.981189	0.903728	1.06529	0.650832	0.982202	277248	575	276673	Hyperparathyroidism	endocrine/metabolic
451.2	0.0194909	0.043212	1.01968	0.936877	1.10981	0.651952	0.982202	255289	539	254750	Phlebitis and thrombophlebitis of lower extremities	circulatory system
550.2	0.00346014	0.00769879	1.00347	0.988438	1.01872	0.653114	0.982202	260653	18441	242212	Diaphragmatic hernia	digestive
286.1	-0.0263885	0.0587997	0.973957	0.867939	1.09292	0.653585	0.982202	278311	291	278020	Congenital coagulation defects	hematopoietic
480.5	-0.0259323	0.0579283	0.974401	0.869819	1.09156	0.654397	0.982202	264598	300	264298	Bronchopneumonia and lung abscess	respiratory
444.1	0.0224082	0.0506198	1.02266	0.926071	1.12933	0.658	0.982202	270775	391	270384	Arterial embolism and thrombosis of lower extremity artery	circulatory system
614.51	-0.0169902	0.0384621	0.983153	0.911764	1.06013	0.658678	0.982202	145997	682	145315	Cervicitis and endocervicitis	genitourinary
722	0.0169333	0.0383368	1.01708	0.943456	1.09644	0.658707	0.982202	273056	687	272369	Intervertebral disc disorders	musculoskeletal
626.14	0.00980306	0.0222745	1.00985	0.966713	1.05492	0.659862	0.982202	129362	2069	127293	Irregular menstrual bleeding	genitourinary
344	-0.0218036	0.0499568	0.978432	0.887171	1.07908	0.662511	0.982202	266449	403	266046	Other paralytic syndromes	neurological
626.13	-0.0136595	0.0313962	0.986433	0.927563	1.04904	0.663512	0.982202	128321	1028	127293	Irregular menstrual cycle	genitourinary
745	-0.00668238	0.0153683	0.99334	0.963865	1.02372	0.663696	0.982202	277850	4326	273524	Pain in joint	musculoskeletal
750	-0.0203882	0.0468977	0.979818	0.893771	1.07415	0.663753	0.982202	280085	458	279627	Digestive congenital anomalies	congenital anomalies
426.32	0.0123824	0.0284905	1.01246	0.957473	1.0706	0.663843	0.982202	248566	1243	247323	Left bundle branch block	circulatory system
592.1	-0.0103384	0.0238236	0.989715	0.944564	1.03702	0.664319	0.982202	251861	1790	250071	Cystitis	genitourinary
803.2	0.00736024	0.0171081	1.00739	0.974169	1.04174	0.667035	0.982202	267226	3508	263718	Fracture of radius and ulna	injuries & poisonings
669	-0.0275407	0.0643704	0.972835	0.857525	1.10365	0.668762	0.982202	153398	243	153155	Complications of labor and delivery NEC	pregnancy complications
446	-0.0165956	0.0388945	0.983541	0.911351	1.06145	0.66961	0.982202	271051	667	270384	Polyarteritis nodosa and allied conditions	circulatory system
522	-0.0133186	0.0313451	0.98677	0.927972	1.04929	0.670908	0.982202	273148	1026	272122	Diseases of pulp and periapical tissues	digestive
571.81	0.0208541	0.0491647	1.02107	0.927273	1.12436	0.671443	0.982202	268058	416	267642	Portal hypertension	digestive
726.2	-0.023446	0.0554598	0.976827	0.876214	1.08899	0.672473	0.982202	257813	327	257486	Synoviopathy	musculoskeletal
519.8	-0.0054435	0.0128942	0.994571	0.969751	1.02003	0.672905	0.982202	274475	6208	268267	Other diseases of respiratory system, NEC	respiratory
227.2	-0.0260309	0.0618803	0.974305	0.863023	1.09994	0.673999	0.982202	280105	264	279841	Benign neoplasm of parathyroid gland	neoplasms
427.42	-0.0259275	0.0618348	0.974406	0.863189	1.09995	0.674994	0.982202	247585	262	247323	Cardiac arrest	circulatory system
394.7	0.0274978	0.0664377	1.02788	0.902382	1.17083	0.678956	0.982202	268790	228	268562	Disease of tricuspid valve	circulatory system
427.9	0.00838255	0.0202863	1.00842	0.969109	1.04932	0.679452	0.982202	249789	2466	247323	Palpitations	circulatory system
916	0.0140489	0.0341464	1.01415	0.948497	1.08434	0.680756	0.982202	280744	865	279879	Contusion	injuries & poisonings
556.1	-0.0193254	0.0470157	0.98086	0.894514	1.07554	0.681041	0.982202	221742	455	221287	Ulceration of intestine	digestive
211	0.00661755	0.0161378	1.00664	0.975298	1.03899	0.681758	0.982202	267901	3933	263968	Benign neoplasm of other parts of digestive system	neoplasms
550.4	0.00856249	0.0208992	1.0086	0.96812	1.05077	0.682022	0.982202	244537	2325	242212	Umbilical hernia	digestive
301	-0.0265676	0.0649659	0.973782	0.857359	1.10601	0.682578	0.982202	255164	238	254926	Personality disorders	mental disorders
300.1	-0.00637121	0.015597	0.993649	0.963733	1.02449	0.682914	0.982202	259126	4200	254926	Anxiety disorder	mental disorders
635.3	-0.0164992	0.0406333	0.983636	0.908338	1.06518	0.684704	0.982202	149410	631	148779	Placenta previa and abruptio placenta	pregnancy complications
441.1	-0.0280653	0.0698615	0.972325	0.847901	1.11501	0.687884	0.982202	270590	206	270384	Acute vascular insufficiency of intestine	circulatory system
369	-0.0213117	0.0532113	0.978914	0.881964	1.08652	0.68878	0.982202	273571	356	273215	Infection of the eye	sense organs
628	0.00775767	0.0194368	1.00779	0.970118	1.04692	0.689803	0.982202	130019	2726	127293	Ovarian cyst	genitourinary
530.3	-0.0109072	0.0274045	0.989152	0.937425	1.04373	0.690625	0.982202	238130	1348	236782	Stricture and stenosis of esophagus	digestive
516	0.0110646	0.0279514	1.01113	0.957223	1.06806	0.692213	0.982202	280935	1294	279641	Abnormal sputum	respiratory
199	0.0140239	0.0356126	1.01412	0.945752	1.08744	0.693735	0.982202	257141	795	256346	Neoplasm of uncertain behavior	neoplasms
695.42	0.0261178	0.0663719	1.02646	0.901254	1.16906	0.693945	0.982202	268875	229	268646	Systemic lupus erythematosus	dermatologic
204	-0.00930006	0.0237635	0.990743	0.945657	1.03798	0.695531	0.982202	278023	1794	276229	Leukemia	neoplasms
555.2	-0.0081584	0.0209133	0.991875	0.95204	1.03338	0.696459	0.982202	223607	2320	221287	Ulcerative colitis	digestive
290.1	-0.0126546	0.0326615	0.987425	0.926196	1.0527	0.698425	0.982202	272513	951	271562	Dementias	mental disorders
244	-0.00417014	0.0108091	0.995839	0.974963	1.01716	0.699645	0.982202	269547	9066	260481	Hypothyroidism	endocrine/metabolic
480.11	-0.00560055	0.014531	0.994415	0.966493	1.02314	0.699926	0.982202	269170	4872	264298	Pneumococcal pneumonia	respiratory
334	0.0113956	0.0297108	1.01146	0.954243	1.07211	0.701313	0.982202	267190	1144	266046	Degenerative disease of the spinal cord	neurological
350	-0.0128137	0.0334758	0.987268	0.924571	1.05422	0.701886	0.982202	280690	899	279791	Abnormal movement	neurological
286.7	-0.0246229	0.0643371	0.975678	0.860087	1.1068	0.70193	0.982202	278263	243	278020	Other and unspecified coagulation defects	hematopoietic
112	0.012071	0.0315443	1.01214	0.951463	1.0767	0.701967	0.982202	279688	1015	278673	Candidiasis	infectious diseases
289	-0.0153326	0.0401266	0.984784	0.910302	1.06536	0.702382	0.982202	272444	626	271818	Other diseases of blood and blood-forming organs	hematopoietic
681.1	-0.0211315	0.0557253	0.97909	0.877787	1.09208	0.704533	0.983623	278939	324	278615	Cellulitis and abscess of fingers/toes	dermatologic
740.12	-0.0131006	0.0352484	0.986985	0.921101	1.05758	0.710143	0.988092	230907	811	230096	Osteoarthrosis, localized, secondary	musculoskeletal
444	0.0151023	0.0410724	1.01522	0.936694	1.10032	0.713097	0.988092	270979	595	270384	Arterial embolism and thrombosis	circulatory system
801	-0.0121816	0.0333661	0.987892	0.925355	1.05466	0.715045	0.988092	264625	907	263718	Fracture of ankle and foot	injuries & poisonings
300	-0.00541328	0.0149349	0.994601	0.965909	1.02415	0.71701	0.988092	259512	4586	254926	Anxiety disorders	mental disorders
200	-0.0125632	0.0348625	0.987515	0.922293	1.05735	0.718573	0.988092	277059	830	276229	Myeloproliferative disease	neoplasms
215	0.020467	0.0571634	1.02068	0.912496	1.14169	0.720311	0.988092	275547	308	275239	Other benign neoplasm of connective and other soft tissue	neoplasms
184.1	-0.00903035	0.0252241	0.99101	0.943208	1.04124	0.720339	0.988092	135602	1610	133992	Malignant neoplasm of ovary and other uterine adnexa	neoplasms
145	0.0164114	0.0458772	1.01655	0.92913	1.11219	0.720549	0.988092	279964	478	279486	Cancer of mouth	neoplasms
798.1	-0.0188037	0.0525702	0.981372	0.885291	1.08788	0.720577	0.988092	276830	364	276466	Chronic fatigue syndrome	symptoms
260.6	-0.0151704	0.04261	0.984944	0.906029	1.07073	0.721819	0.988092	276239	555	275684	Anorexia	endocrine/metabolic
426.3	0.00950377	0.02673	1.00955	0.958021	1.06385	0.72218	0.988092	248737	1414	247323	Bundle branch block	circulatory system
204.2	-0.0159515	0.0453935	0.984175	0.900395	1.07575	0.725285	0.988092	276717	488	276229	Myeloid leukemia	neoplasms
614.1	-0.00926344	0.0266045	0.990779	0.94044	1.04381	0.727697	0.988092	146749	1434	145315	Pelvic peritoneal adhesions, female (postoperative) (postinfection)	genitourinary
751.2	-0.0149556	0.0432439	0.985156	0.905098	1.07229	0.72946	0.988092	280166	539	279627	Congenital anomalies of urinary system	congenital anomalies
318	0.00443804	0.0128582	1.00445	0.979451	1.03008	0.729979	0.988092	273405	6233	267172	Tobacco use disorder	mental disorders
577.3	0.0194439	0.0568983	1.01963	0.912037	1.13993	0.732553	0.988092	278591	311	278280	Cyst and pseudocyst of pancreas	digestive
333	-0.0144857	0.0426779	0.985619	0.906528	1.07161	0.734294	0.988092	266600	554	266046	Extrapyramidal disease and abnormal movement disorders	neurological
427.6	-0.0167991	0.049541	0.983341	0.892349	1.08361	0.734538	0.988092	247732	409	247323	Premature beats	circulatory system
292	-0.0064955	0.0192573	0.993526	0.956725	1.03174	0.73589	0.988092	274309	2747	271562	Neurological disorders	mental disorders
300.12	-0.014604	0.0433421	0.985502	0.905242	1.07288	0.736157	0.988092	255462	536	254926	Agorophobia, social phobia, and panic disorder	mental disorders
550.3	0.0182877	0.0543588	1.01846	0.915529	1.13295	0.736549	0.988092	242554	342	242212	Femoral hernia	digestive
420.3	0.0165146	0.0491147	1.01665	0.923349	1.11938	0.736686	0.988092	277734	417	277317	Endocarditis	circulatory system
362.31	-0.0132706	0.0396994	0.986817	0.912945	1.06667	0.738171	0.988092	267431	639	266792	Separation of retinal layers	sense organs
751.11	-0.0232412	0.0696291	0.977027	0.852389	1.11989	0.738542	0.988092	152499	207	152292	Congenital anomalies of female genital organs	congenital anomalies
635.2	0.0161102	0.0482659	1.01624	0.924512	1.11707	0.738546	0.988092	149222	443	148779	Antepartum hemorrhage, abruptio placentae, and placenta previa	pregnancy complications
289.4	-0.00816282	0.0245328	0.99187	0.945306	1.04073	0.739337	0.988092	273498	1680	271818	Lymphadenitis	hematopoietic
474.1	0.0182906	0.0555822	1.01846	0.913339	1.13568	0.742101	0.988092	263780	325	263455	Acute tonsillitis	respiratory
575.8	-0.0121417	0.0373587	0.987932	0.918179	1.06298	0.745178	0.988092	263362	723	262639	Other disorders of biliary tract	digestive
289.5	-0.0177823	0.0551265	0.982375	0.881766	1.09446	0.747019	0.988092	272149	331	271818	Diseases of spleen	hematopoietic
38.2	0.0175041	0.0542972	1.01766	0.914922	1.13193	0.747168	0.988092	264849	341	264508	Gram positive septicemia	infectious diseases
800	-0.00671025	0.0209123	0.993312	0.953422	1.03487	0.748305	0.988092	266048	2330	263718	Fracture of lower limb	injuries & poisonings
281	-0.0118783	0.0370295	0.988192	0.919013	1.06258	0.748378	0.988092	256401	737	255664	Other deficiency anemia	hematopoietic
323	-0.02176	0.0680404	0.978475	0.856315	1.11806	0.749112	0.988092	281029	217	280812	Encephalitis	neurological
590	0.01043	0.0327494	1.01048	0.947662	1.07747	0.750122	0.988092	251012	941	250071	Pyelonephritis	genitourinary
276.12	0.00790146	0.0248788	1.00793	0.959963	1.0583	0.75079	0.988092	267642	1639	266003	Hyposmolality and/or hyponatremia	endocrine/metabolic
427.41	-0.0209474	0.066337	0.97927	0.859877	1.11524	0.752175	0.988092	247550	227	247323	Ventricular fibrillation and flutter	circulatory system
340	0.00725732	0.0231295	1.00728	0.96264	1.054	0.753696	0.988092	271487	1894	269593	Migraine	neurological
579.2	0.0174878	0.0560986	1.01764	0.911682	1.13592	0.755244	0.988092	254667	319	254348	Splenomegaly	digestive
242.1	0.0180335	0.0587694	1.0182	0.907418	1.1425	0.758956	0.988092	260773	292	260481	Graves' disease	endocrine/metabolic
585.3	0.00503254	0.0164739	1.00505	0.973112	1.03803	0.759996	0.988092	260306	3792	256514	Chronic renal failure [CKD]	genitourinary
145.2	-0.0197811	0.0649654	0.980413	0.863198	1.11355	0.760758	0.988092	279724	238	279486	Cancer of tongue	neoplasms
427.8	0.0164661	0.0542607	1.0166	0.914038	1.13068	0.761537	0.988092	247664	341	247323	Sinoatrial node dysfunction (Bradycardia)	circulatory system
550	-0.00212044	0.00699741	0.997882	0.98429	1.01166	0.761865	0.988092	264861	22649	242212	Abdominal hernia	digestive
619.1	-0.0156006	0.051647	0.98452	0.889739	1.0894	0.762605	0.988092	145277	378	144899	Noninflammatory disorders of ovary, fallopian tube, and broad ligament	genitourinary
427.5	0.0121278	0.0403047	1.0122	0.935319	1.0954	0.763488	0.988092	247942	619	247323	Arrhythmia (cardiac) NOS	circulatory system
696.41	0.00913093	0.0303958	1.00917	0.950807	1.07112	0.763871	0.988092	267004	1092	265912	Psoriasis vulgaris	dermatologic
277	-0.0144811	0.0482954	0.985623	0.896606	1.08348	0.764296	0.988092	280284	432	279852	Other disorders of metabolism	endocrine/metabolic
292.3	0.0140882	0.0471811	1.01419	0.924608	1.11245	0.765247	0.988092	272015	453	271562	Memory loss	mental disorders
418.1	-0.00617495	0.0208551	0.993844	0.954039	1.03531	0.767163	0.988092	279039	2329	276710	Precordial pain	circulatory system
79.9	0.00927831	0.0315095	1.00932	0.948874	1.07362	0.768406	0.988092	277099	1016	276083	Viremia, NOS	infectious diseases
743	-0.0119981	0.0407699	0.988074	0.912191	1.07027	0.768538	0.988092	281096	607	280489	Osteoporosis, osteopenia and pathological fracture	musculoskeletal
571.5	0.00678053	0.0230867	1.0068	0.962262	1.05341	0.768988	0.988092	269542	1900	267642	Other chronic nonalcoholic liver disease	digestive
425	0.00942032	0.0321592	1.00946	0.947801	1.07514	0.769577	0.988092	278292	975	277317	Cardiomyopathy	circulatory system
191	0.0118756	0.0406932	1.01195	0.934371	1.09596	0.770415	0.988092	280024	608	279416	Manlignant and unknown neoplasms of brain and nervous system	neoplasms
687	-0.0100386	0.0346766	0.990012	0.924961	1.05964	0.772205	0.988924	275483	838	274645	Symptoms affecting skin	dermatologic
595	0.0112732	0.039643	1.01134	0.935733	1.09305	0.776129	0.99062	274814	640	274174	Hydronephrosis	genitourinary
513	0.0144662	0.0510372	1.01457	0.917994	1.12131	0.776836	0.99062	281637	386	281251	Respiratory abnormalities	respiratory
443	0.00561981	0.0199208	1.00564	0.967128	1.04568	0.777861	0.99062	272948	2564	270384	Peripheral vascular disease	circulatory system
536	-0.00342508	0.0121544	0.996581	0.973121	1.02061	0.7781	0.99062	245916	7032	238884	Disorders of function of stomach	digestive
577	-0.00613906	0.0226093	0.99388	0.950799	1.03891	0.785985	0.995446	280262	1982	278280	Diseases of pancreas	digestive
622.2	-0.00635115	0.0234111	0.993669	0.949105	1.04033	0.78617	0.995446	144169	1866	142303	Mucous polyp of cervix	genitourinary
536.8	-0.00326024	0.0121595	0.996745	0.973271	1.02079	0.788605	0.995446	245910	7026	238884	Dyspepsia and other specified disorders of function of stomach	digestive
292.6	-0.017913	0.0668915	0.982246	0.861554	1.11985	0.788859	0.995446	271787	225	271562	Hallucinations	mental disorders
585.34	0.0150072	0.0561301	1.01512	0.909368	1.13317	0.789189	0.995446	256834	320	256514	Chronic Kidney Disease, Stage IV	genitourinary
427.1	0.00561754	0.0210287	1.00563	0.965028	1.04795	0.789364	0.995446	249614	2291	247323	Paroxysmal tachycardia, unspecified	circulatory system
458.1	-0.00771219	0.0289491	0.992317	0.937582	1.05025	0.789927	0.995446	250949	1206	249743	Orthostatic hypotension	circulatory system
531.2	0.0051286	0.0194449	1.00514	0.967555	1.04419	0.791973	0.995747	276111	2691	273420	Gastric ulcer	digestive
170.2	0.0169572	0.0647437	1.0171	0.89589	1.15471	0.793388	0.995747	281609	240	281369	Cancer of connective tissue	neoplasms
727.5	0.0156511	0.0618314	1.01577	0.899842	1.14664	0.800171	0.995747	257750	264	257486	Rupture of synovium	musculoskeletal
214.1	0.00491041	0.0199878	1.00492	0.966315	1.04507	0.805937	0.995747	277777	2538	275239	Lipoma of skin and subcutaneous tissue	neoplasms
946	-0.0136453	0.0555435	0.986447	0.884698	1.0999	0.805938	0.995747	276819	326	276493	Anaphylactic shock NOS	injuries & poisonings
701.3	0.0135527	0.0558971	1.01364	0.908461	1.13101	0.808426	0.995747	276302	324	275978	Circumscribed scleroderma	dermatologic
726.1	-0.00331302	0.01396	0.996692	0.969792	1.02434	0.812407	0.995747	262755	5269	257486	Enthesopathy	musculoskeletal
261.4	0.0107667	0.0454129	1.01082	0.924742	1.10492	0.81259	0.995747	276173	489	275684	Vitamin D deficiency	endocrine/metabolic
530.2	0.00880178	0.0373003	1.00884	0.937718	1.08536	0.813456	0.995747	237508	726	236782	Esophageal bleeding (varices/hemorrhage)	digestive
149	-0.0102022	0.0438896	0.98985	0.90826	1.07877	0.816187	0.995747	280008	522	279486	Cancer of larynx, pharynx, nasal cavities	neoplasms
635	0.00746818	0.032296	1.0075	0.945699	1.07333	0.817127	0.995747	149795	1016	148779	Hemorrhage during pregnancy; childbirth and postpartum	pregnancy complications
303	0.0140525	0.0612595	1.01415	0.899412	1.14353	0.818563	0.995747	255194	268	254926	Psychogenic and somatoform disorders	mental disorders
585.33	0.00526775	0.0230836	1.00528	0.960813	1.05181	0.819489	0.995747	258428	1914	256514	Chronic Kidney Disease, Stage III	genitourinary
512.7	-0.00357793	0.0158576	0.996428	0.965936	1.02788	0.82149	0.995747	273749	4065	269684	Shortness of breath	respiratory
619.4	0.00726625	0.0323774	1.00729	0.945357	1.07329	0.822428	0.995747	145867	968	144899	Noninflammatory disorders of vagina	genitourinary
79	0.00605999	0.027057	1.00608	0.954115	1.06087	0.822779	0.995747	277463	1380	276083	Viral infection	infectious diseases
687.1	0.00673833	0.0302341	1.00676	0.948836	1.06822	0.823635	0.995747	275748	1103	274645	Rash and other nonspecific skin eruption	dermatologic
965.1	0.00770833	0.0346123	1.00774	0.941642	1.07847	0.823765	0.995747	245980	844	245136	Opiates and related narcotics causing adverse effects in therapeutic use	injuries & poisonings
389.2	0.0136764	0.0615011	1.01377	0.898648	1.14364	0.824021	0.995747	273666	266	273400	Conductive hearing loss	sense organs
296.22	-0.0025204	0.0113557	0.997483	0.975527	1.01993	0.824353	0.995747	262964	8038	254926	Major depressive disorder	mental disorders
447.1	-0.00931033	0.0422799	0.990733	0.911943	1.07633	0.82571	0.995747	270946	562	270384	Stricture of artery	circulatory system
593	-0.00231825	0.0106253	0.997684	0.977122	1.01868	0.827287	0.995747	259363	9292	250071	Hematuria	genitourinary
443.1	-0.00776653	0.0359761	0.992264	0.924707	1.06476	0.829081	0.995747	271165	781	270384	Raynaud's syndrome	circulatory system
386.2	-0.0125917	0.0587654	0.987487	0.880056	1.10803	0.830336	0.995747	273273	292	272981	Peripheral or central vertigo	sense organs
496	0.00247083	0.0116198	1.00247	0.979901	1.02557	0.831608	0.995747	273297	7755	265542	Chronic airway obstruction	respiratory
594.1	-0.00445484	0.0209525	0.995555	0.9555	1.03729	0.831627	0.995747	276484	2310	274174	Calculus of kidney	genitourinary
378.1	0.0106463	0.0500871	1.0107	0.916198	1.11496	0.831673	0.995747	274922	401	274521	Strabismus (not specified as paralytic)	sense organs
531	-0.0031081	0.0146571	0.996897	0.968666	1.02595	0.832065	0.995747	278199	4779	273420	Peptic ulcer (excl. esophageal)	digestive
180.1	0.00661053	0.0312101	1.00663	0.946902	1.07013	0.832257	0.995747	128627	1046	127581	Cervical cancer	neoplasms
252	-0.00839613	0.0399208	0.991639	0.917008	1.07234	0.833418	0.995747	277308	635	276673	Disorders of parathyroid gland	endocrine/metabolic
458.9	0.00413959	0.0197708	1.00415	0.965982	1.04382	0.834152	0.995747	252344	2601	249743	Hypotension NOS	circulatory system
496.3	-0.00525304	0.0252184	0.994761	0.946788	1.04516	0.834993	0.995747	267139	1597	265542	Bronchiectasis	respiratory
479	-0.00731795	0.0352086	0.992709	0.926515	1.06363	0.835349	0.995747	264268	813	263455	Other upper respiratory disease	respiratory
189.1	0.00682666	0.032985	1.00685	0.943817	1.07409	0.836039	0.995747	278267	928	277339	Cancer of kidney and renal pelvis	neoplasms
782.3	-0.00591186	0.0286049	0.994106	0.939905	1.05143	0.836265	0.995747	279380	1234	278146	Edema	symptoms
522.5	-0.00786899	0.0382302	0.992162	0.920536	1.06936	0.836923	0.995747	272811	689	272122	Periapical abscess	digestive
287.31	-0.0117285	0.0571476	0.98834	0.883613	1.10548	0.837391	0.995747	278328	308	278020	Primary thrombocytopenia	hematopoietic
614.3	0.00911047	0.0446506	1.00915	0.924592	1.10145	0.838323	0.995747	145821	506	145315	Pelvic inflammatory disease (PID)	genitourinary
296.2	-0.00227067	0.011337	0.997732	0.975807	1.02015	0.841255	0.995747	262992	8066	254926	Depression	mental disorders
291	0.0119804	0.0602754	1.01205	0.899283	1.13896	0.84245	0.995747	271839	277	271562	Other specified nonpsychotic and/or transient mental disorders	mental disorders
706.2	0.00285472	0.0144492	1.00286	0.974856	1.03167	0.843382	0.995747	278488	4902	273586	Sebaceous cyst	dermatologic
568.1	0.00434931	0.022104	1.00436	0.961776	1.04883	0.844011	0.995747	257174	2076	255098	Peritoneal adhesions (postoperative) (postinfection)	digestive
990	0.00390187	0.0198858	1.00391	0.965534	1.04381	0.844443	0.995747	271052	2572	268480	Effects radiation NOS	injuries & poisonings
471	-0.00459786	0.02348	0.995413	0.950642	1.04229	0.844751	0.995747	265290	1835	263455	Nasal polyps	respiratory
742.2	-0.0117923	0.060362	0.988277	0.878008	1.11239	0.845111	0.995747	276540	276	276264	Pathological, developmental or recurrent dislocation	musculoskeletal
742.9	-0.0104323	0.0538952	0.989622	0.890417	1.09988	0.846516	0.995747	276610	346	276264	Other derangement of joint	musculoskeletal
579	-0.00598011	0.0317349	0.994038	0.934093	1.05783	0.850532	0.995747	255351	1003	254348	Other symptoms involving abdomen and pelvis	digestive
317.1	0.00386442	0.0205086	1.00387	0.96432	1.04505	0.85054	0.995747	269596	2424	267172	Alcoholism	mental disorders
771	-0.00823431	0.0441628	0.9918	0.909562	1.08147	0.852089	0.995747	281423	516	280907	Musculoskeletal symptoms referable to limbs	symptoms
327	-0.00659138	0.0363264	0.99343	0.925159	1.06674	0.856015	0.995747	275736	764	274972	Sleep disorders	neurological
706	0.00259297	0.0143975	1.0026	0.9747	1.03129	0.857076	0.995747	278524	4938	273586	Diseases of sebaceous glands	dermatologic
578.2	0.00427835	0.0239793	1.00429	0.958179	1.05261	0.858395	0.995747	256109	1761	254348	Blood in stool	digestive
690.1	0.00406338	0.0230161	1.00407	0.959784	1.0504	0.859866	0.995747	271802	1914	269888	Seborrheic dermatitis	dermatologic
276.14	-0.00516002	0.0293125	0.994853	0.939308	1.05368	0.860267	0.995747	267181	1178	266003	Hypopotassemia	endocrine/metabolic
274	-0.00427639	0.0243647	0.995733	0.9493	1.04444	0.860674	0.995747	278948	1705	277243	Gout and other crystal arthropathies	endocrine/metabolic
281.11	0.00802054	0.0461644	1.00805	0.920848	1.10352	0.862071	0.995747	256138	474	255664	Pernicious anemia	hematopoietic
727.6	0.0034923	0.0203071	1.0035	0.964342	1.04424	0.863457	0.995747	259949	2463	257486	Rupture of tendon, nontraumatic	musculoskeletal
530.12	0.00304965	0.0178553	1.00305	0.968559	1.03878	0.864383	0.995747	239989	3207	236782	Ulcer of esophagus	digestive
580.1	0.00724843	0.0426925	1.00727	0.92642	1.09519	0.865181	0.995747	257068	554	256514	Glomerulonephritis	genitourinary
350.1	-0.00668666	0.0399176	0.993336	0.918582	1.07417	0.866967	0.995747	280423	632	279791	Abnormal involuntary movements	neurological
726.4	-0.00818485	0.0489685	0.991849	0.90108	1.09176	0.867256	0.995747	257907	421	257486	Calcaneal spur; Exostosis NOS	musculoskeletal
560.3	-0.00698779	0.0423785	0.993037	0.913887	1.07904	0.869031	0.995747	221849	562	221287	Peritoneal or intestinal adhesions	digestive
537	-0.0034737	0.021281	0.996532	0.955822	1.03898	0.870337	0.995747	241130	2246	238884	Other disorders of stomach and duodenum	digestive
425.1	0.00508599	0.0325439	1.0051	0.942991	1.0713	0.875812	0.995747	278269	952	277317	Primary/intrinsic cardiomyopathies	circulatory system
433.3	-0.00356132	0.022867	0.996445	0.952772	1.04212	0.876237	0.995747	271086	1946	269140	Cerebral ischemia	circulatory system
702	-0.0027034	0.0176363	0.9973	0.963416	1.03238	0.878173	0.995747	272867	3285	269582	Degenerative skin conditions and other dermatoses	dermatologic
290.11	-0.00692827	0.0452411	0.993096	0.908828	1.08518	0.878287	0.995747	272056	494	271562	Alzheimer's disease	mental disorders
560.4	0.00354634	0.0233062	1.00355	0.958742	1.05046	0.879058	0.995747	223158	1871	221287	Other intestinal obstruction	digestive
594.8	0.00450424	0.0303181	1.00451	0.946563	1.06601	0.881896	0.995747	275271	1097	274174	Renal colic	genitourinary
368.4	0.00973027	0.0679437	1.00978	0.883877	1.15361	0.886124	0.995747	277070	218	276852	Visual field defects	sense organs
191.11	-0.0061269	0.0454544	0.993892	0.909177	1.0865	0.892776	0.995747	279903	487	279416	Cancer of brain	neoplasms
281.1	-0.00494293	0.0380449	0.995069	0.923569	1.0721	0.896627	0.995747	256362	698	255664	Megaloblastic anemia	hematopoietic
521	0.00301494	0.0234691	1.00302	0.957927	1.05023	0.897782	0.995747	273956	1834	272122	Diseases of hard tissues of teeth	digestive
427.4	-0.00585173	0.0458828	0.994165	0.908664	1.08771	0.898516	0.995747	247799	476	247323	Cardiac arrest and ventricular fibrillation	circulatory system
367	0.00316	0.0249339	1.00316	0.955319	1.05341	0.89915	0.995747	277829	1629	276200	Disorders of refraction and accommodation; blindness and low vision	sense organs
783	0.00258615	0.0204594	1.00259	0.963181	1.04361	0.899412	0.995747	279217	2422	276795	Fever of unknown origin	symptoms
556	-0.00472843	0.0379207	0.995283	0.923992	1.07207	0.900767	0.995747	221987	700	221287	Ulceration of the lower GI tract	digestive
508	0.00314747	0.0255909	1.00315	0.954078	1.05475	0.902114	0.995747	263609	1544	262065	Pulmonary collapse; interstitial and compensatory emphysema	respiratory
389.4	0.0063457	0.0517421	1.00637	0.909312	1.11378	0.902391	0.995747	273776	376	273400	Tinnitus	sense organs
580	-0.00363408	0.0298517	0.996373	0.939749	1.05641	0.903107	0.995747	257649	1135	256514	Nephritis; nephrosis; renal sclerosis	genitourinary
523.3	0.00452227	0.0373686	1.00453	0.933589	1.08087	0.903677	0.995747	272843	721	272122	Periodontitis (acute or chronic)	digestive
720	-0.00231752	0.0191507	0.997685	0.960931	1.03584	0.903679	0.995747	275148	2779	272369	Spinal stenosis	musculoskeletal
374.1	0.00451291	0.0373897	1.00452	0.933542	1.0809	0.903929	0.995747	273937	722	273215	Ectropion or entropion	sense organs
244.1	0.00436929	0.0370759	1.00438	0.933982	1.08008	0.906189	0.995747	261219	738	260481	Secondary hypothyroidism	endocrine/metabolic
694.2	-0.0051474	0.0449953	0.994866	0.910887	1.08659	0.908922	0.995747	270386	498	269888	Other dyschromia	dermatologic
742.8	0.00769007	0.0680494	1.00772	0.881893	1.1515	0.910025	0.995747	276481	217	276264	Articular cartilage disorder	musculoskeletal
285.22	-0.00671214	0.0605428	0.99331	0.882167	1.11846	0.911723	0.995747	255939	275	255664	Anemia in neoplastic disease	hematopoietic
702.1	0.00281343	0.0256206	1.00282	0.953704	1.05446	0.912559	0.995747	276588	1545	275043	Actinic keratosis	dermatologic
195.1	-0.00173362	0.0164755	0.998268	0.966547	1.03103	0.916198	0.995747	260127	3781	256346	Malignant neoplasm, other	neoplasms
698	-0.00477905	0.0457214	0.995232	0.909927	1.08854	0.916753	0.995747	281538	482	281056	Pruritus and related conditions	dermatologic
367.9	0.0048533	0.0471377	1.00487	0.916187	1.10213	0.917995	0.995747	276653	453	276200	Blindness and low vision	sense organs
195	-0.00166425	0.0164073	0.998337	0.966744	1.03096	0.919206	0.995747	260159	3813	256346	Cancer, suspected or other	neoplasms
756	0.00551277	0.0560798	1.00553	0.900863	1.12235	0.921692	0.995747	280718	320	280398	Other congenital musculoskeletal anomalies	congenital anomalies
451	0.00350071	0.0363666	1.00351	0.934469	1.07764	0.923313	0.995747	255512	762	254750	Phlebitis and thrombophlebitis	circulatory system
741.2	-0.00600946	0.062434	0.994009	0.879521	1.1234	0.92332	0.995747	276522	258	276264	Stiffness of joint	musculoskeletal
262	-0.00668972	0.070079	0.993333	0.865851	1.13958	0.92395	0.995747	275889	205	275684	Mineral deficiency NEC	endocrine/metabolic
250.4	-0.00451013	0.0477707	0.9955	0.906523	1.09321	0.924782	0.995747	257815	441	257374	Abnormal glucose	endocrine/metabolic
596.5	0.00303203	0.0328619	1.00304	0.940469	1.06977	0.926487	0.995747	267677	936	266741	Functional disorders of bladder	genitourinary
701.2	0.00247072	0.0268076	1.00247	0.951162	1.05655	0.926567	0.995747	277386	1408	275978	Scar conditions and fibrosis of skin	dermatologic
586	0.00192488	0.0209973	1.00193	0.96153	1.04402	0.926958	0.995747	258819	2305	256514	Other disorders of the kidney and ureters	genitourinary
198.2	0.00204365	0.0224182	1.00205	0.95897	1.04706	0.927365	0.995747	258368	2022	256346	Secondary malignancy of respiratory organs	neoplasms
8.6	0.00414909	0.045712	1.00416	0.918104	1.09828	0.927679	0.995747	278024	482	277542	Viral Enteritis	infectious diseases
172	0.00122379	0.0134913	1.00122	0.975097	1.02805	0.927724	0.995747	271223	5672	265551	Skin cancer	neoplasms
433.31	-0.00243908	0.0277628	0.997564	0.944733	1.05335	0.929993	0.995747	270455	1315	269140	Transient cerebral ischemia	circulatory system
742	-0.00274233	0.0319028	0.997261	0.936814	1.06161	0.931499	0.995747	277255	991	276264	Derangement of joint, non-traumatic	musculoskeletal
433.5	-0.00528214	0.0621413	0.994732	0.880666	1.12357	0.93226	0.995747	269401	261	269140	Cerebral aneurysm	circulatory system
472	0.00348228	0.0414491	1.00349	0.92519	1.08841	0.933046	0.995747	264041	586	263455	Chronic pharyngitis and nasopharyngitis	respiratory
618.6	-0.00421162	0.0507245	0.995797	0.901559	1.09989	0.933828	0.995747	142605	394	142211	Vaginal enterocele, congenital or acquired	genitourinary
636	0.00234042	0.0285162	1.00234	0.947858	1.05996	0.934588	0.995747	150091	1312	148779	Early or threatened labor; hemorrhage in early pregnancy	pregnancy complications
575.2	0.00319251	0.0390719	1.0032	0.929241	1.08304	0.934878	0.995747	263298	659	262639	Obstruction of bile duct	digestive
743.2	-0.00397574	0.0495864	0.996032	0.903785	1.09769	0.936096	0.995747	280899	410	280489	Pathologic fracture	musculoskeletal
365.2	0.00344231	0.0440522	1.00345	0.920445	1.09394	0.937715	0.995747	267315	521	266794	Primary angle-closure glaucoma	sense organs
615	0.00169008	0.0218253	1.00169	0.959746	1.04547	0.938276	0.995747	147469	2154	145315	Endometriosis	genitourinary
690	0.00173924	0.0229508	1.00174	0.957678	1.04783	0.939593	0.995747	271813	1925	269888	Erythematosquamous dermatosis	dermatologic
291.8	0.0046975	0.0622224	1.00471	0.889357	1.13502	0.939821	0.995747	271822	260	271562	Alteration of consciousness	mental disorders
290.13	-0.00316308	0.0424926	0.996842	0.917184	1.08342	0.940662	0.995747	272122	560	271562	Senile dementia	mental disorders
497	-0.00370952	0.0509991	0.996297	0.901526	1.10103	0.942015	0.995747	265930	388	265542	Bronchitis	respiratory
741.4	0.00243068	0.0339716	1.00243	0.937862	1.07145	0.94296	0.995747	277137	873	276264	Joint effusions	musculoskeletal
500	0.0040056	0.0570653	1.00401	0.897771	1.12283	0.94404	0.995747	262373	308	262065	Lung disease due to external agents	respiratory
191.1	0.00307562	0.044248	1.00308	0.919754	1.09396	0.944585	0.995747	279930	514	279416	Cancer of brain and nervous system	neoplasms
279	-0.0049067	0.0709321	0.995105	0.865947	1.14353	0.944851	0.995747	281563	200	281363	Disorders involving the immune mechanism	endocrine/metabolic
276.1	0.00114907	0.0170057	1.00115	0.968331	1.03508	0.946128	0.995747	269540	3537	266003	Electrolyte imbalance	endocrine/metabolic
735.23	0.00225831	0.0337553	1.00226	0.938098	1.07081	0.946659	0.995747	268374	889	267485	Hallux rigidus	musculoskeletal
348.7	-0.0042646	0.0659951	0.995744	0.874929	1.13324	0.948477	0.995747	266277	231	266046	Coma	neurological
172.3	0.00280515	0.0443324	1.00281	0.919353	1.09384	0.949547	0.995747	266064	513	265551	Carcinoma in situ of skin	neoplasms
870.3	-0.00401956	0.0642191	0.995989	0.878195	1.12958	0.950092	0.995747	279932	244	279688	Other open wound of head and face	injuries & poisonings
427.11	0.00153853	0.0248434	1.00154	0.953941	1.05151	0.950619	0.995747	248960	1637	247323	Paroxysmal supraventricular tachycardia	circulatory system
613.7	0.00317355	0.0513591	1.00318	0.907113	1.10942	0.950729	0.995747	280570	385	280185	Other signs and symptoms in breast	genitourinary
253	0.00266308	0.0449162	1.00267	0.918172	1.09494	0.952721	0.995747	277172	499	276673	Disorders of the pituitary gland and its hypothalamic control	endocrine/metabolic
766	0.00353708	0.0597317	1.00354	0.892673	1.12818	0.95278	0.995747	278664	282	278382	Neuralgia, neuritis, and radiculitis NOS	symptoms
465	-0.00153079	0.0266625	0.99847	0.947633	1.05204	0.954216	0.995747	280538	1421	279117	Acute upper respiratory infections of multiple or unspecified sites	respiratory
214	-0.000948616	0.0169183	0.999052	0.966467	1.03274	0.955286	0.995747	278796	3557	275239	Lipoma	neoplasms
560	-0.00106208	0.0193502	0.998938	0.961762	1.03755	0.956228	0.995747	224011	2724	221287	Intestinal obstruction without mention of hernia	digestive
317	0.00093073	0.0175348	1.00093	0.967116	1.03593	0.957669	0.995747	270499	3327	267172	Alcohol-related disorders	mental disorders
702.2	0.00122975	0.0232321	1.00123	0.956663	1.04787	0.957785	0.995747	276922	1879	275043	Seborrheic keratosis	dermatologic
750.2	-0.00340672	0.0662971	0.996599	0.875162	1.13489	0.959018	0.995747	279856	229	279627	Lower gastrointestinal congenital anomalies	congenital anomalies
523	-0.00155704	0.031019	0.998444	0.939551	1.06103	0.959966	0.995747	273170	1048	272122	Gingival and periodontal diseases	digestive
480.1	-0.000698112	0.0140771	0.999302	0.972108	1.02726	0.960448	0.995747	269497	5199	264298	Bacterial pneumonia	respiratory
803.1	0.00153162	0.0310985	1.00153	0.942311	1.06448	0.96072	0.995747	264766	1048	263718	Fracture of humerus	injuries & poisonings
564	0.000423649	0.00871129	1.00042	0.983488	1.01765	0.961212	0.995747	235451	14164	221287	Functional digestive disorders	digestive
255	0.00242455	0.0504148	1.00243	0.908113	1.10654	0.961643	0.995747	277069	396	276673	Disorders of adrenal glands	endocrine/metabolic
375	0.00117886	0.0272548	1.00118	0.949101	1.05612	0.9655	0.995747	275886	1365	274521	Disorders of lacrimal system	sense organs
523.32	0.00168217	0.0401298	1.00168	0.925917	1.08365	0.966564	0.995747	272747	625	272122	Chronic periodontitis	digestive
681	-0.00170693	0.0444206	0.998295	0.915056	1.0891	0.969347	0.995747	279126	511	278615	Superficial cellulitis and abscess	dermatologic
296	-0.000410106	0.0110914	0.99959	0.978095	1.02156	0.970505	0.995747	263365	8439	254926	Mood disorders	mental disorders
601.12	0.0014916	0.0414257	1.00149	0.923392	1.0862	0.971277	0.995747	103476	585	102891	Chronic prostatitis	genitourinary
763	-0.0019329	0.0551288	0.998069	0.895849	1.11195	0.972031	0.995747	278713	331	278382	Thoracic or lumbosacral neuritis or radiculitis, unspecified	symptoms
478	-0.00204732	0.0678028	0.997955	0.87377	1.13979	0.975911	0.995747	263674	219	263455	Throat pain	respiratory
642	-0.00115481	0.0413461	0.998846	0.921095	1.08316	0.977718	0.995747	153250	599	152651	Hypertension complicating pregnancy, childbirth, and the puerperium	pregnancy complications
289.8	0.00187512	0.0694504	1.00188	0.874376	1.14797	0.97846	0.995747	271255	208	271047	Polycythemia, secondary	hematopoietic
835	0.000299047	0.0113408	1.0003	0.97831	1.02278	0.978963	0.995747	276340	8050	268290	Internal derangement of knee	injuries & poisonings
751.21	0.00149135	0.0589196	1.00149	0.892268	1.12409	0.979806	0.995747	279917	290	279627	Cystic kidney disease	congenital anomalies
613	-0.000703322	0.0304402	0.999297	0.941421	1.06073	0.981566	0.995747	281282	1097	280185	Other nonmalignant breast conditions	genitourinary
496.1	-0.000630092	0.0281999	0.99937	0.945633	1.05616	0.982174	0.995747	266815	1273	265542	Emphysema	respiratory
695.9	0.00126981	0.0573402	1.00127	0.894836	1.12037	0.982332	0.995747	270194	306	269888	Unspecified erythematous condition	dermatologic
602	0.0007839	0.0364817	1.00078	0.931724	1.07496	0.982857	0.995747	103648	757	102891	Other disorders of prostate	genitourinary
204.21	-0.000962179	0.0521456	0.999038	0.901978	1.10654	0.985278	0.995747	276599	370	276229	Myeloid leukemia, acute	neoplasms
371.1	0.0011287	0.0625937	1.00113	0.885544	1.1318	0.985613	0.995747	273472	257	273215	Uveitis, noninfectious or NOS	sense organs
189.11	-0.000603247	0.0336959	0.999397	0.935526	1.06763	0.985716	0.995747	278228	889	277339	Malignant neoplasm of kidney, except pelvis	neoplasms
385.3	-0.000952377	0.0547749	0.999048	0.89735	1.11227	0.986128	0.995747	278666	335	278331	Cholesteatoma	sense organs
525	0.000452724	0.0262872	1.00045	0.950213	1.05335	0.986259	0.995747	273583	1461	272122	Other diseases of the teeth and supporting structures	digestive
292.4	0.000413305	0.0242985	1.00041	0.953886	1.04921	0.986429	0.995747	273281	1719	271562	Altered mental status	mental disorders
696.42	-0.000755109	0.0451753	0.999245	0.914574	1.09176	0.986664	0.995747	266405	493	265912	Psoriatic arthropathy	dermatologic
80	0.000254043	0.0192959	1.00025	0.963132	1.03881	0.989496	0.995747	277259	2728	274531	Postoperative infection	infectious diseases
621	0.000562784	0.0444375	1.00056	0.917105	1.09162	0.989895	0.995747	142816	513	142303	Endometrial hyperplasia	genitourinary
599.4	0.000292667	0.0252346	1.00029	0.952023	1.05101	0.990746	0.995747	262072	1593	260479	Urinary incontinence	genitourinary
626.12	0.000155431	0.0142035	1.00016	0.972697	1.02839	0.991269	0.995747	132598	5305	127293	Excessive or frequent menstruation	genitourinary
357	-0.000326786	0.0326491	0.999673	0.937707	1.06573	0.992014	0.995747	280022	945	279077	Inflammatory and toxic neuropathy	neurological
857	0.000379866	0.0405852	1.00038	0.923887	1.08321	0.992532	0.995747	278245	611	277634	Mechanical complication of unspecified genitourinary device, implant, and graft	injuries & poisonings
521.1	0.000208657	0.0236812	1.00021	0.954846	1.04773	0.99297	0.995747	273923	1801	272122	Dental caries	digestive
550.1	0.000561448	0.0683889	1.00056	0.875047	1.14408	0.99345	0.995747	242426	214	242212	Inguinal hernia	digestive
755	0.000269615	0.0604916	1.00027	0.888437	1.12618	0.996444	0.997594	280673	275	280398	Congenital anomalies of limbs	congenital anomalies
535.2	-1.209e-05	0.0638756	0.999988	0.882315	1.13335	0.999849	0.999849	239131	247	238884	Atrophic gastritis	digestive
