# Supplementary material for: Associations of genetically predicted fatty acid levels across the phenome: A mendelian randomisation study
Source: PLoS Med. 2022 Dec 29;19(12):e1004141. doi: 10.1371/journal.pmed.1004141 (PMC9799317; doi:10.1371/journal.pmed.1004141)
Supplement: S11 Table — (XLSX) [file pmed.1004141.s012.xlsx]

## Sheet: Sheet1
Supplementary Table 11: Phenome-wide association study results of polyunsaturated fatty acids (PUFA) genetic risk score.
Phecode	Beta	SE	OR	Lower 95% CI	Upper 95% CI	P-value	5% FDR P-value	N total	N cases	N controls	Phenotype	Category
272	0.173175	0.00727835	1.18907	1.17223	1.20616	3.92459e-125	3.40262e-122	258457	21615	236842	Disorders of lipoid metabolism	endocrine/metabolic
272.1	0.173133	0.00728619	1.18902	1.17217	1.20613	8.29159e-125	3.5944e-122	258402	21560	236842	Hyperlipidemia	endocrine/metabolic
272.11	0.172896	0.00753069	1.18874	1.17133	1.20642	1.20161e-116	3.47266e-114	256856	20014	236842	Hypercholesterolemia	endocrine/metabolic
411	0.0554212	0.00720493	1.05699	1.04216	1.07202	1.44714e-14	3.13668e-12	267204	22242	244962	Ischemic Heart Disease	circulatory system
411.4	0.0644967	0.00869915	1.06662	1.04859	1.08496	1.22415e-13	2.12268e-11	259740	14778	244962	Coronary atherosclerosis	circulatory system
411.3	0.058001	0.0100099	1.05972	1.03913	1.08071	6.85786e-09	9.9096e-07	255699	10737	244962	Angina pectoris	circulatory system
574	-0.0584554	0.0105576	0.94322	0.923903	0.962941	3.08081e-08	3.8158e-06	272014	9375	262639	Cholelithiasis and cholecystitis	digestive
411.8	0.0530015	0.0106332	1.05443	1.03268	1.07664	6.21163e-07	6.51701e-05	254483	9521	244962	Other chronic ischemic heart disease, unspecified	circulatory system
574.1	-0.0554992	0.0111714	0.946013	0.925525	0.966955	6.76506e-07	6.51701e-05	270974	8335	262639	Cholelithiasis	digestive
411.2	0.0569935	0.0131768	1.05865	1.03166	1.08635	1.52337e-05	0.00132076	250999	6037	244962	Myocardial infarction	circulatory system
574.3	-0.0928831	0.0246397	0.9113	0.868336	0.956389	0.000163477	0.012885	264303	1664	262639	Cholecystitis without cholelithiasis	digestive
550.5	-0.078632	0.0213043	0.92438	0.886577	0.963795	0.000223462	0.0161451	244448	2236	242212	Ventral hernia	digestive
740	-0.0225778	0.00654995	0.977675	0.965204	0.990307	0.000566807	0.0378016	256840	26744	230096	Osteoarthrosis	musculoskeletal
411.1	0.059742	0.0179706	1.06156	1.02482	1.09962	0.000885996	0.0516765	248127	3165	244962	Unstable angina (intermediate coronary syndrome)	circulatory system
574.11	-0.106145	0.0319529	0.899295	0.844702	0.957415	0.000894057	0.0516765	263626	987	262639	Cholelithiasis with acute cholecystitis	digestive
184.2	-0.224154	0.0679909	0.799192	0.699483	0.913114	0.00097783	0.0529861	134210	218	133992	Cancer of other female genital organs (excluding uterus and ovary)	neoplasms
634.1	-0.135645	0.0417583	0.873152	0.804536	0.947621	0.00116081	0.0592015	149368	589	148779	Missed abortion/Hydatidiform mole	pregnancy complications
634	-0.0845973	0.0266391	0.918882	0.872137	0.968133	0.00149483	0.072001	150267	1488	148779	Miscarriage; stillbirth	pregnancy complications
740.1	-0.0222132	0.00705555	0.978032	0.9646	0.99165	0.00164204	0.0749291	252672	22576	230096	Osteoarthritis; localized	musculoskeletal
274.21	-0.206266	0.0666849	0.813617	0.713933	0.927219	0.00198053	0.0838811	277469	226	277243	Chondrocalcinosis	endocrine/metabolic
275.3	0.151685	0.0491796	1.16379	1.05685	1.28156	0.00204026	0.0838811	278183	414	277769	Disorders of magnesium metabolism	endocrine/metabolic
218	0.0409488	0.013331	1.0418	1.01493	1.06938	0.00212847	0.0838811	141363	5906	135457	Benign neoplasm of uterus	neoplasms
41	-0.0422	0.0139786	0.958678	0.932769	0.985306	0.00253684	0.0956279	269755	5247	264508	Bacterial infection NOS	infectious diseases
531.1	-0.149782	0.0501982	0.860895	0.780228	0.949903	0.00284671	0.099028	273819	399	273420	Hemorrhage from gastrointestinal ulcer	digestive
871	-0.13602	0.0457123	0.872825	0.798026	0.954636	0.00292446	0.099028	280170	482	279688	Open wounds of extremities	injuries & poisonings
218.1	0.040049	0.0134806	1.04086	1.01372	1.06873	0.0029697	0.099028	141227	5770	135457	Uterine leiomyoma	neoplasms
274.2	-0.185586	0.0628917	0.830618	0.73429	0.939582	0.00316872	0.101751	277497	254	277243	Crystal arthropathies	endocrine/metabolic
155	-0.129963	0.0471112	0.878128	0.800676	0.963073	0.00580435	0.179727	262121	453	261668	Cancer of liver and intrahepatic bile duct	neoplasms
535.6	-0.0402148	0.0148215	0.960583	0.93308	0.988897	0.00666216	0.199176	243555	4671	238884	Duodenitis	digestive
278	-0.0304424	0.0113852	0.970016	0.94861	0.991905	0.0074985	0.216707	269567	7969	261598	Overweight, obesity and other hyperalimentation	endocrine/metabolic
278.1	-0.030158	0.0114416	0.970292	0.948776	0.992297	0.00839349	0.234747	269486	7888	261598	Obesity	endocrine/metabolic
41.1	-0.0582233	0.0229779	0.943439	0.901893	0.986899	0.0112806	0.305284	266423	1915	264508	Staphylococcus infections	infectious diseases
594.2	-0.106585	0.0424558	0.898899	0.827128	0.976898	0.0120567	0.305284	274732	558	274174	Calculus of lower urinary tract	genitourinary
530.1	-0.017688	0.00704902	0.982467	0.968987	0.996135	0.0120975	0.305284	258987	22205	236782	Esophagitis, GERD and related diseases	digestive
527	0.123225	0.0492363	1.13114	1.02708	1.24574	0.012324	0.305284	278177	414	277763	Diseases of the salivary glands	digestive
575.7	-0.0848763	0.034085	0.918626	0.859262	0.982091	0.0127694	0.307529	263505	866	262639	Other disorders of gallbladder	digestive
527.2	0.164602	0.0667355	1.17892	1.03438	1.34366	0.0136449	0.319732	277988	225	277763	Sialoadenitis	digestive
395	0.038293	0.0156327	1.03904	1.00768	1.07136	0.0143039	0.326356	272756	4194	268562	Heart valve disorders	circulatory system
428	0.0419811	0.0173909	1.04287	1.00793	1.07903	0.01578	0.3462	276823	3379	273444	Congestive heart failure; nonhypertensive	circulatory system
53	0.143059	0.0594764	1.1538	1.02684	1.29645	0.0161586	0.3462	276366	283	276083	Herpes zoster	infectious diseases
342	-0.0744504	0.0310142	0.928254	0.873509	0.986429	0.0163716	0.3462	267094	1048	266046	Hemiplegia	neurological
530	-0.0163484	0.00686248	0.983784	0.970641	0.997106	0.0172052	0.34969	260352	23570	236782	Diseases of esophagus	digestive
227.3	-0.150007	0.0630454	0.860702	0.760656	0.973906	0.0173433	0.34969	280094	253	279841	Benign neoplasm of pituitary gland and craniopharyngeal duct (pouch)	neoplasms
528	0.0684209	0.0292187	1.07082	1.01122	1.13393	0.019197	0.378268	278942	1179	277763	Diseases of the oral soft tissues, excluding lesions specific for gingiva and tongue	digestive
788	-0.0300039	0.0129271	0.970442	0.946163	0.995344	0.0202865	0.390853	276155	6160	269995	Syncope and collapse	symptoms
415.21	-0.134107	0.0582797	0.874497	0.7801	0.980316	0.0213866	0.403091	275685	296	275389	Primary pulmonary hypertension	circulatory system
38	-0.0397561	0.017542	0.961024	0.928544	0.99464	0.0234312	0.432231	267815	3307	264508	Septicemia	infectious diseases
359	-0.150002	0.068055	0.860707	0.753228	0.983521	0.0275157	0.492477	279294	217	279077	Muscular dystrophies and other myopathies	neurological
591	-0.0234001	0.0107646	0.976872	0.956477	0.997701	0.02972	0.492477	259097	9026	250071	Urinary tract infection	genitourinary
530.13	-0.0428975	0.0197433	0.95801	0.921646	0.995807	0.0297982	0.492477	239393	2611	236782	Barrett's esophagus	digestive
686	-0.0728325	0.0337804	0.929757	0.870192	0.993398	0.0310793	0.492477	279497	882	278615	Other local infections of skin and subcutaneous tissue	dermatologic
250	-0.0200923	0.00934132	0.980108	0.962327	0.998218	0.0314838	0.492477	269538	12164	257374	Diabetes mellitus	endocrine/metabolic
507	0.0316314	0.0147406	1.03214	1.00274	1.06239	0.0318837	0.492477	266787	4722	262065	Pleurisy; pleural effusion	respiratory
428.1	0.0603166	0.0281295	1.06217	1.0052	1.12238	0.0320133	0.492477	274717	1273	273444	Congestive heart failure (CHF) NOS	circulatory system
250.23	-0.0802828	0.0375686	0.922855	0.857344	0.993372	0.0326009	0.492477	258087	713	257374	Type 2 diabetes with ophthalmic manifestations	endocrine/metabolic
228	-0.0726859	0.0340238	0.929893	0.869905	0.994017	0.0326529	0.492477	281106	870	280236	Hemangioma and lymphangioma, any site	neoplasms
335	-0.0714654	0.0334667	0.931028	0.871919	0.994145	0.0327269	0.492477	266947	901	266046	Multiple sclerosis	neurological
428.2	0.0427949	0.0200656	1.04372	1.00347	1.08559	0.0329454	0.492477	275968	2524	273444	Heart failure NOS	circulatory system
250.2	-0.0201853	0.00956913	0.980017	0.961808	0.998571	0.0349084	0.503606	268954	11580	257374	Type 2 diabetes	endocrine/metabolic
41.11	-0.0568149	0.0269814	0.944769	0.896105	0.996075	0.0352301	0.503606	265894	1386	264508	Methicillin sensitive Staphylococcus aureus	infectious diseases
348	0.103985	0.0495164	1.10958	1.00696	1.22267	0.0357272	0.503606	266455	409	266046	Other conditions of brain	neurological
737.3	-0.113972	0.0543557	0.892283	0.802112	0.992591	0.0360133	0.503606	267826	341	267485	Kyphoscoliosis and scoliosis	musculoskeletal
208	0.0180112	0.008654	1.01817	1.00105	1.03559	0.0374101	0.510148	264555	14306	250249	Benign neoplasm of colon	neoplasms
574.12	-0.0366042	0.0176104	0.964058	0.93135	0.997914	0.037658	0.510148	265921	3282	262639	Cholelithiasis with other cholecystitis	digestive
379	0.0626172	0.0305357	1.06462	1.00277	1.13028	0.0403038	0.53759	275599	1078	274521	Other disorders of eye	sense organs
353	-0.107525	0.0527474	0.898054	0.809848	0.995866	0.0415002	0.545161	267180	362	266818	Nerve root and plexus disorders	neurological
747	-0.0720645	0.0355574	0.930471	0.867833	0.99763	0.0426923	0.5459	281283	796	280487	Cardiac and circulatory congenital anomalies	congenital anomalies
781	-0.0448403	0.0221378	0.95615	0.915551	0.99855	0.0428157	0.5459	277555	2073	275482	Symptoms involving nervous and musculoskeletal systems	symptoms
614.53	-0.103468	0.051327	0.901705	0.815408	0.997135	0.043814	0.550532	145698	383	145315	Cyst or abscess of Bartholin's gland	genitourinary
625.1	0.078702	0.0396515	1.08188	1.00099	1.16931	0.047162	0.569987	146387	643	145744	Dyspareunia	genitourinary
611	0.0702708	0.0354314	1.0728	1.00083	1.14995	0.0473345	0.569987	276403	804	275599	Abnormal findings on mammogram or breast exam	genitourinary
740.2	-0.031061	0.0157735	0.969416	0.939905	0.999855	0.0489322	0.574856	234233	4137	230096	Osteoarthrosis, generalized	musculoskeletal
611.3	0.0698604	0.0354977	1.07236	1.00029	1.14962	0.049065	0.574856	276400	801	275599	Lump or mass in breast	genitourinary
530.9	-0.0550567	0.0281432	0.946431	0.89564	1.0001	0.0504292	0.582961	238059	1277	236782	Heartburn	digestive
528.1	0.111137	0.0570699	1.11755	0.999282	1.24981	0.0514893	0.587384	278071	308	277763	Stomatitis and mucositis	digestive
41.4	-0.0446666	0.0230551	0.956316	0.914065	1.00052	0.052698	0.593366	266413	1905	264508	E. coli	infectious diseases
416	0.044167	0.0231262	1.04516	0.998841	1.09362	0.0561557	0.615598	277277	1888	275389	Cardiomegaly	circulatory system
747.1	-0.0737599	0.0387543	0.928895	0.860952	1.0022	0.0570055	0.615598	281157	670	280487	Cardiac congenital anomalies	congenital anomalies
961	0.123302	0.0652488	1.13123	0.995428	1.28555	0.0587942	0.615598	245372	236	245136	Poisoning by other anti-infectives	injuries & poisonings
395.1	0.0448689	0.023899	1.04589	0.99803	1.09605	0.0604578	0.615598	270330	1768	268562	Nonrheumatic mitral valve disorders	circulatory system
430	-0.0602593	0.0321269	0.94152	0.884063	1.00271	0.0607015	0.615598	270117	977	269140	Intracranial hemorrhage	circulatory system
947	0.117984	0.0629553	1.12523	0.994609	1.273	0.0609176	0.615598	276746	253	276493	Urticaria	dermatologic
204.12	-0.0863583	0.0461377	0.917266	0.837959	1.00408	0.0612408	0.615598	276701	472	276229	Lymphoid leukemia, chronic	neoplasms
395.6	0.05735	0.0306906	1.05903	0.997201	1.12468	0.0616714	0.615598	269630	1068	268562	Heart valve replaced	circulatory system
994	-0.0337774	0.0181405	0.966787	0.933017	1.00178	0.0626045	0.615598	277489	3086	274403	Sepsis and SIRS	injuries & poisonings
994.2	-0.0337774	0.0181405	0.966787	0.933017	1.00178	0.0626045	0.615598	277489	3086	274403	Sepsis	injuries & poisonings
610.8	0.0963823	0.0523403	1.10118	0.993816	1.22014	0.0655548	0.615598	147740	367	147373	Other specified benign mammary dysplasias	genitourinary
442	0.0485266	0.0263527	1.04972	0.996881	1.10537	0.0655586	0.615598	271835	1451	270384	Other aneurysm	circulatory system
198.6	-0.0400859	0.0219432	0.960707	0.920265	1.00293	0.0677288	0.615598	258452	2106	256346	Secondary malignancy of bone	neoplasms
960	-0.0174079	0.0095353	0.982743	0.964547	1.00128	0.067906	0.615598	256765	11629	245136	Poisoning by antibiotics	injuries & poisonings
627.3	-0.0711391	0.0390244	0.931332	0.862754	1.00536	0.0683126	0.615598	127957	664	127293	Postmenopausal atrophic vaginitis	genitourinary
504	-0.112837	0.0619134	0.893296	0.791215	1.00855	0.0683793	0.615598	262327	262	262065	Other alveolar and parietoalveolar pneumonopathy	respiratory
241	-0.0569662	0.0313034	0.944626	0.888412	1.0044	0.068788	0.615598	261513	1032	260481	Nontoxic nodular goiter	endocrine/metabolic
315	-0.10128	0.0556749	0.90368	0.810259	1.00787	0.0688906	0.615598	281293	324	280969	Develomental delays and disorders	mental disorders
960.2	-0.01855	0.0101988	0.981621	0.962194	1.00144	0.0689361	0.615598	255231	10095	245136	Allergy/adverse effect of penicillin	injuries & poisonings
572	-0.0510821	0.0283273	0.950201	0.898883	1.00445	0.0713438	0.615598	268899	1257	267642	Ascites (non malignant)	digestive
401	0.0096459	0.0053557	1.00969	0.999149	1.02035	0.0716942	0.615598	237784	47166	190618	Hypertension	circulatory system
345.1	-0.0942923	0.0524118	0.910017	0.821176	1.00847	0.072008	0.615598	266412	366	266046	Epilepsy	neurological
540.1	-0.0739462	0.0411384	0.928722	0.856778	1.00671	0.0722564	0.615598	281205	595	280610	Appendicitis	digestive
401.1	0.00963505	0.00536339	1.00968	0.999123	1.02035	0.0724233	0.615598	237611	46993	190618	Essential hypertension	circulatory system
251.1	-0.0651075	0.0364918	0.936967	0.872293	1.00644	0.0743965	0.619206	254848	755	254093	Hypoglycemia	endocrine/metabolic
565.1	0.0256322	0.0143794	1.02596	0.997452	1.05529	0.0746565	0.619206	260050	4952	255098	Anal and rectal polyp	digestive
414	0.0469109	0.0263467	1.04803	0.995283	1.10357	0.0749904	0.619206	246416	1454	244962	Other forms of chronic heart disease	circulatory system
345.11	-0.103678	0.0584675	0.901515	0.803906	1.01098	0.0761849	0.623135	266340	294	266046	Generalized convulsive epilepsy	neurological
740.11	-0.0210193	0.0120251	0.9792	0.956391	1.00255	0.080473	0.652057	237325	7229	230096	Osteoarthrosis, localized, primary	musculoskeletal
804	0.0514463	0.0296846	1.05279	0.993288	1.11586	0.0830784	0.652548	264863	1145	263718	Fracture of hand or wrist	injuries & poisonings
275	0.040477	0.0233837	1.04131	0.99466	1.09014	0.0834531	0.652548	279614	1845	277769	Disorders of mineral metabolism	endocrine/metabolic
785	-0.0168876	0.0097652	0.983254	0.964614	1.00225	0.0837427	0.652548	272566	11004	261562	Abdominal pain	symptoms
473	0.0435306	0.0252196	1.04449	0.994118	1.09742	0.0843363	0.652548	265039	1584	263455	Diseases of the larynx and vocal cords	respiratory
531	-0.0250918	0.0146343	0.97522	0.947646	1.0036	0.0864213	0.652548	278199	4779	273420	Peptic ulcer (excl. esophageal)	digestive
204.1	-0.0743881	0.0434244	0.928311	0.852571	1.01078	0.0867033	0.652548	276762	533	276229	Lymphoid leukemia	neoplasms
509.2	0.0500856	0.0292907	1.05136	0.992704	1.11348	0.0872747	0.652548	263238	1173	262065	Respiratory insufficiency	respiratory
798	-0.0364378	0.0214032	0.964218	0.924606	1.00553	0.0886714	0.652548	278673	2207	276466	Malaise and fatigue	symptoms
501	-0.0669822	0.0393623	0.935212	0.865774	1.01022	0.0888147	0.652548	262714	649	262065	Pneumonitis due to inhalation of food or vomitus	respiratory
202.2	0.0431778	0.0253878	1.04412	0.99344	1.09739	0.0889937	0.652548	277793	1564	276229	Non-Hodgkins lymphoma	neoplasms
819	-0.0690841	0.0407522	0.933248	0.861606	1.01085	0.090033	0.652548	281561	607	280954	Skull and face fracture and other intercranial injury	injuries & poisonings
540.11	-0.0959346	0.0567029	0.908523	0.812962	1.01532	0.0906685	0.652548	280923	313	280610	Acute appendicitis	digestive
737	-0.0861422	0.0510099	0.917464	0.830174	1.01393	0.0912701	0.652548	267872	387	267485	Curvature of spine	musculoskeletal
732	-0.103758	0.0615617	0.901444	0.798982	1.01704	0.0919059	0.652548	265172	265	264907	Osteochondropathies	musculoskeletal
202	0.0426526	0.0253637	1.04358	0.992966	1.09676	0.0926387	0.652548	277796	1567	276229	Cancer of other lymphoid, histiocytic tissue	neoplasms
585.32	-0.0773752	0.046135	0.925543	0.845525	1.01313	0.0935136	0.652548	256987	473	256514	End stage renal disease	genitourinary
752.1	0.0974738	0.0582194	1.10238	0.983504	1.23563	0.0940813	0.652548	281451	296	281155	Neural tube defects	congenital anomalies
184	-0.0386732	0.0235024	0.962065	0.918754	1.00742	0.099867	0.679748	135840	1848	133992	Cancer of other female genital organs	neoplasms
790.6	-0.0985118	0.0599154	0.906185	0.805781	1.0191	0.100139	0.679748	281141	280	280861	Other abnormal blood chemistry	symptoms
610	-0.0428674	0.0260888	0.958038	0.910282	1.0083	0.100355	0.679748	148864	1491	147373	Benign mammary dysplasias	genitourinary
227	-0.0640983	0.0394136	0.937913	0.868187	1.01324	0.103886	0.684434	280489	648	279841	Benign neoplasm of other endocrine glands and related structures	neoplasms
747.11	-0.0876058	0.0538963	0.916122	0.824284	1.01819	0.104066	0.684434	280833	346	280487	Cardiac shunt/ heart septal defect	congenital anomalies
558	-0.0176064	0.0108409	0.982548	0.961891	1.00365	0.10436	0.684434	230177	8890	221287	Noninfectious gastroenteritis	digestive
284	0.0865152	0.0533004	1.09037	0.982208	1.21044	0.104555	0.684434	256017	353	255664	Aplastic anemia	hematopoietic
182	-0.0539573	0.0332842	0.947473	0.887636	1.01134	0.104994	0.684434	128526	916	127610	Malignant neoplasm of uterus	neoplasms
165.1	-0.0330792	0.0204906	0.967462	0.929378	1.00711	0.10645	0.688746	280062	2416	277646	Cancer of bronchus; lung	neoplasms
514	0.0378254	0.0235148	1.03855	0.991771	1.08753	0.107709	0.691732	279858	1825	278033	Abnormal findings examination of lungs	respiratory
800.2	0.113283	0.0706729	1.11995	0.975082	1.28634	0.108952	0.69457	263919	201	263718	Fracture of unspecified part of femur	injuries & poisonings
625	0.0456641	0.0285961	1.04672	0.989671	1.10706	0.110296	0.694571	146987	1243	145744	Pain and other symptoms associated with female genital organs	genitourinary
830	-0.0857641	0.0538803	0.917811	0.825829	1.02004	0.111441	0.694571	268636	346	268290	Dislocation	injuries & poisonings
575.9	-0.103132	0.0648297	0.902008	0.794378	1.02422	0.111651	0.694571	262878	239	262639	Nonspecific abnormal findings on radiological and other examination of biliary tract	digestive
352.2	-0.0667101	0.0420154	0.935466	0.861518	1.01576	0.112342	0.694571	267388	570	266818	Facial nerve disorders [CN7]	neurological
280.2	0.0903483	0.0570008	1.09456	0.978856	1.22393	0.112958	0.694571	255973	309	255664	Iron deficiency anemia secondary to blood loss (chronic)	hematopoietic
8.5	-0.0390743	0.0248183	0.961679	0.91602	1.00961	0.115392	0.698564	279181	1639	277542	Bacterial enteritis	infectious diseases
626.14	0.0350444	0.0222776	1.03567	0.991418	1.08189	0.115701	0.698564	129362	2069	127293	Irregular menstrual bleeding	genitourinary
512.8	0.0356928	0.0227277	1.03634	0.991186	1.08355	0.116309	0.698564	271640	1956	269684	Cough	respiratory
557.1	-0.0437593	0.0279745	0.957184	0.906116	1.01113	0.117757	0.698564	222578	1291	221287	Celiac disease	digestive
703.1	0.0665253	0.0425971	1.06879	0.98318	1.16185	0.11835	0.698564	280793	553	280240	Ingrowing nail	dermatologic
535.1	-0.0971174	0.062201	0.907449	0.803298	1.0251	0.118442	0.698564	239144	260	238884	Acute gastritis	digestive
276.11	0.106094	0.0687022	1.11193	0.971844	1.2722	0.122527	0.717778	266215	212	266003	Hyperosmolality and/or hypernatremia	endocrine/metabolic
276.6	-0.0714511	0.0464451	0.931042	0.850031	1.01977	0.123951	0.721247	266469	466	266003	Fluid overload	endocrine/metabolic
735.21	-0.0453986	0.0298985	0.955616	0.901227	1.01329	0.128908	0.738523	268616	1131	267485	Hammer toe (acquired)	musculoskeletal
596.1	0.044622	0.0294898	1.04563	0.98691	1.10785	0.130245	0.738523	267903	1162	266741	Bladder neck obstruction	genitourinary
528.5	0.076448	0.0506083	1.07945	0.977514	1.19201	0.130895	0.738523	278155	392	277763	Diseases of lips	digestive
372	0.0896666	0.059373	1.09381	0.973651	1.2288	0.130986	0.738523	273500	285	273215	Disorders of conjunctiva	sense organs
760	-0.0239418	0.0159493	0.976343	0.946294	1.00735	0.133325	0.738523	277079	4004	273075	Back pain	symptoms
331.9	0.0910534	0.0607694	1.09533	0.972337	1.23387	0.134044	0.738523	266317	271	266046	Cerebral degeneration, unspecified	neurological
8	-0.0304804	0.0204262	0.969979	0.931914	1.0096	0.135641	0.738523	279968	2426	277542	Intestinal infection	infectious diseases
575	-0.0287013	0.0192977	0.971707	0.93564	1.00916	0.136938	0.738523	265359	2720	262639	Other biliary tract disease	digestive
626.2	-0.04939	0.0333187	0.95181	0.891639	1.01604	0.138247	0.738523	128209	916	127293	Dysmenorrhea	genitourinary
225.1	-0.0629914	0.0425596	0.938952	0.863806	1.02063	0.138853	0.738523	279971	555	279416	Benign neoplasm of brain, cranial nerves, meninges	neoplasms
430.2	-0.0673052	0.045556	0.93491	0.855052	1.02223	0.139564	0.738523	269625	485	269140	Intracerebral hemorrhage	circulatory system
577.1	-0.0408066	0.0276216	0.960015	0.909424	1.01342	0.139583	0.738523	279601	1321	278280	Acute pancreatitis	digestive
474.2	-0.0587253	0.0397552	0.942966	0.872281	1.01938	0.13963	0.738523	264093	638	263455	Chronic tonsillitis and adenoiditis	respiratory
362.2	0.0344728	0.0234173	1.03507	0.988641	1.08369	0.140992	0.738523	268641	1849	266792	Degeneration of macula and posterior pole of retina	sense organs
415.2	-0.0564561	0.0383767	0.945108	0.876628	1.01894	0.141263	0.738523	276072	683	275389	Chronic pulmonary heart disease	circulatory system
165	-0.0276808	0.0188224	0.972699	0.937469	1.00925	0.141391	0.738523	280516	2870	277646	Cancer within the respiratory system	neoplasms
442.1	0.0438796	0.0298859	1.04486	0.985412	1.10789	0.142039	0.738523	271510	1126	270384	Aortic aneurysm	circulatory system
599.5	0.0306778	0.0209055	1.03115	0.989757	1.07428	0.142253	0.738523	262791	2312	260479	Frequency of urination and polyuria	genitourinary
646	-0.0726352	0.0496483	0.92994	0.843712	1.02498	0.143468	0.7404	153350	414	152936	Other complications of pregnancy NEC	pregnancy complications
362.29	0.0339411	0.0234358	1.03452	0.988079	1.08315	0.147545	0.756932	268638	1846	266792	Macular degeneration (senile) of retina NOS	sense organs
394	0.0346409	0.0239983	1.03525	0.987682	1.08511	0.148888	0.759328	270316	1754	268562	Rheumatic disease of the heart valves	circulatory system
332	-0.0442197	0.0307694	0.956744	0.900751	1.01622	0.15068	0.759991	267112	1066	266046	Parkinson's disease	neurological
374.3	-0.04184	0.0291759	0.959023	0.905721	1.01546	0.151554	0.759991	274401	1186	273215	Ptosis of eyelid	sense organs
726.3	-0.0709694	0.0497011	0.93149	0.845031	1.0268	0.153314	0.759991	257893	407	257486	Bursitis	musculoskeletal
426.24	-0.0624878	0.0439233	0.939424	0.861935	1.02388	0.154835	0.759991	247842	519	247323	Atrioventricular block, complete	circulatory system
225	-0.0585315	0.0412453	0.943149	0.869905	1.02256	0.155868	0.759991	280007	591	279416	Benign neoplasm of brain and other parts of nervous system	neoplasms
738	-0.0409853	0.0288979	0.959843	0.90699	1.01578	0.156109	0.759991	268692	1207	267485	Other acquired musculoskeletal deformity	musculoskeletal
530.14	-0.0176738	0.0124699	0.982481	0.95876	1.00679	0.156392	0.759991	243430	6648	236782	Reflux esophagitis	digestive
386.9	-0.0253835	0.0179547	0.974936	0.941224	1.00986	0.157435	0.759991	276129	3148	272981	Dizziness and giddiness (Light-headedness and vertigo)	sense organs
339	-0.0205679	0.014559	0.979642	0.952083	1.008	0.157736	0.759991	274412	4819	269593	Other headache syndromes	neurological
241.2	-0.068281	0.0484214	0.933998	0.849434	1.02698	0.158499	0.759991	260911	430	260481	Nontoxic multinodular goiter	endocrine/metabolic
586.4	0.0558993	0.039859	1.05749	0.978022	1.14342	0.160788	0.759991	257147	633	256514	Stricture/obstruction of ureter	genitourinary
528.11	0.0860153	0.0614135	1.08982	0.96623	1.22922	0.161336	0.759991	278029	266	277763	Stomatitis and mucositis (ulcerative)	digestive
189.21	0.033461	0.0239099	1.03403	0.986688	1.08364	0.161673	0.759991	279109	1770	277339	Malignant neoplasm of bladder	neoplasms
750.1	-0.0930988	0.0665257	0.911103	0.799725	1.03799	0.161681	0.759991	279854	227	279627	Upper gastrointestinal congenital anomalies	congenital anomalies
626.1	0.0159003	0.011375	1.01603	0.993626	1.03893	0.162167	0.759991	135775	8482	127293	Irregular menstrual cycle/bleeding	genitourinary
430.1	-0.0622103	0.044878	0.939685	0.860562	1.02608	0.165683	0.772296	269640	500	269140	Subarachnoid hemorrhage	circulatory system
610.4	-0.0494275	0.0360343	0.951774	0.886873	1.02142	0.170164	0.782417	148151	778	147373	Benign neoplasm of breast	genitourinary
189	0.0258427	0.0188566	1.02618	0.988946	1.06481	0.170535	0.782417	280202	2863	277339	Cancer of urinary organs (incl. kidney and bladder)	neoplasms
345	-0.0286208	0.0208862	0.971785	0.932807	1.01239	0.170587	0.782417	268366	2320	266046	Epilepsy, recurrent seizures, convulsions	neurological
728.71	0.0339626	0.0249582	1.03455	0.985157	1.08641	0.173585	0.782417	259108	1622	257486	Contracture of palmar fascia [Dupuytren's disease]	musculoskeletal
573.5	-0.0558791	0.0411062	0.945653	0.872454	1.02499	0.174025	0.782417	268237	595	267642	Jaundice (not of newborn)	digestive
751.22	-0.0892416	0.0659901	0.914625	0.803659	1.04091	0.176264	0.782417	279858	231	279627	Other specified congenital anomalies of kidney	congenital anomalies
604.3	-0.063467	0.0469755	0.938505	0.855955	1.02902	0.176674	0.782417	107058	455	106603	Peyronie's disease	genitourinary
707.1	0.0494431	0.0366233	1.05069	0.97791	1.12888	0.177001	0.782417	278486	749	277737	Decubitus ulcer	dermatologic
427.7	-0.0346817	0.0257284	0.965913	0.918413	1.01587	0.177661	0.782417	248847	1524	247323	Tachycardia NOS	circulatory system
531.4	-0.081182	0.0603024	0.922026	0.819245	1.0377	0.178222	0.782417	273696	276	273420	Peptic ulcer, site unspecified	digestive
411.9	0.0436602	0.0324454	1.04463	0.980266	1.11321	0.178416	0.782417	245918	956	244962	Other acute and subacute forms of ischemic heart disease	circulatory system
384.4	-0.0590727	0.0439262	0.942638	0.864878	1.02739	0.178684	0.782417	278852	521	278331	Perforation of tympanic membrane	sense organs
458	-0.0204869	0.0152802	0.979722	0.950815	1.00951	0.180004	0.784238	254129	4386	249743	Hypotension	circulatory system
802	0.062463	0.0468209	1.06446	0.971121	1.16676	0.182176	0.789733	264177	459	263718	Fracture of pelvis	injuries & poisonings
622.1	0.0199614	0.0151231	1.02016	0.990367	1.05085	0.186859	0.806002	146840	4537	142303	Polyp of corpus uteri	genitourinary
703	0.0880174	0.0670304	1.09201	0.957567	1.24532	0.18915	0.811848	280463	223	280240	Diseases of nail, NOS	dermatologic
800.1	-0.0386306	0.0294861	0.962106	0.90808	1.01935	0.190151	0.812124	264882	1164	263718	Fracture of neck of femur	injuries & poisonings
626	0.0138404	0.0106082	1.01394	0.993073	1.03524	0.192001	0.812766	137213	9920	127293	Disorders of menstruation and other abnormal bleeding from female genital tract	genitourinary
619.2	0.030023	0.0230208	1.03048	0.985016	1.07804	0.192176	0.812766	146819	1920	144899	Disorders of uterus, NEC	genitourinary
476	-0.0528352	0.0407595	0.948536	0.875708	1.02742	0.194883	0.815564	264061	606	263455	Allergic rhinitis	respiratory
536	-0.015723	0.0121344	0.9844	0.961264	1.00809	0.195063	0.815564	245916	7032	238884	Disorders of function of stomach	digestive
681.1	-0.0719802	0.0556851	0.930549	0.834334	1.03786	0.196139	0.815564	278939	324	278615	Cellulitis and abscess of fingers/toes	dermatologic
610.1	-0.0570877	0.0442096	0.944511	0.866116	1.03	0.196601	0.815564	147889	516	147373	Cystic mastopathy	genitourinary
752	0.0704865	0.054898	1.07303	0.963569	1.19493	0.199158	0.818271	281488	333	281155	Nervous system congenital anomalies	congenital anomalies
536.8	-0.0154903	0.0121394	0.984629	0.961478	1.00834	0.201943	0.818271	245910	7026	238884	Dyspepsia and other specified disorders of function of stomach	digestive
394.1	0.0592548	0.0464785	1.06105	0.96866	1.16224	0.20235	0.818271	269026	464	268562	Mitral valve stenosis and aortic valve stenosis	circulatory system
242	-0.0371408	0.0291761	0.96354	0.909987	1.02025	0.203022	0.818271	261669	1188	260481	Thyrotoxicosis with or without goiter	endocrine/metabolic
441	-0.0587907	0.0464875	0.942904	0.86079	1.03285	0.205994	0.818271	270849	465	270384	Vascular insufficiency of intestine	circulatory system
385	0.0593558	0.0469584	1.06115	0.967847	1.16345	0.206227	0.818271	278786	455	278331	Other disorders of middle ear and mastoid	sense organs
509	0.0281855	0.02232	1.02859	0.984559	1.07458	0.206665	0.818271	264094	2029	262065	Respiratory failure, insufficiency, arrest	respiratory
429.2	-0.0708011	0.0560755	0.931647	0.83468	1.03988	0.206732	0.818271	273763	319	273444	Abnormal function study of cardiovascular system	circulatory system
384	-0.0486178	0.0385597	0.952545	0.883209	1.02732	0.207365	0.818271	279007	676	278331	Other disorders of tympanic membrane	sense organs
443.9	0.0299375	0.0237582	1.03039	0.98351	1.07951	0.207635	0.818271	272177	1793	270384	Peripheral vascular disease, unspecified	circulatory system
540	-0.0467521	0.0373677	0.954324	0.886928	1.02684	0.210884	0.82607	281331	721	280610	Appendiceal conditions	digestive
204	-0.0295958	0.0237294	0.970838	0.926719	1.01706	0.212316	0.82607	278023	1794	276229	Leukemia	neoplasms
565	0.0128947	0.0103964	1.01298	0.992546	1.03383	0.214865	0.82607	264740	9642	255098	Anal and rectal conditions	digestive
189.2	0.0282686	0.0227919	1.02867	0.983731	1.07567	0.214868	0.82607	279289	1950	277339	Cancer of bladder	neoplasms
440	0.0442984	0.0358571	1.04529	0.974354	1.1214	0.216676	0.82607	271165	781	270384	Atherosclerosis	circulatory system
401.2	-0.0397458	0.0321763	0.961034	0.902298	1.02359	0.216737	0.82607	191596	978	190618	Hypertensive heart and/or renal disease	circulatory system
386.2	-0.0721276	0.0586864	0.930412	0.829319	1.04383	0.219059	0.82607	273273	292	272981	Peripheral or central vertigo	sense organs
444.1	0.0620573	0.0505569	1.06402	0.963645	1.17486	0.219645	0.82607	270775	391	270384	Arterial embolism and thrombosis of lower extremity artery	circulatory system
214	0.0207015	0.0168984	1.02092	0.987658	1.0553	0.220554	0.82607	278796	3557	275239	Lipoma	neoplasms
159	-0.0522797	0.0427095	0.949063	0.872852	1.03193	0.220924	0.82607	262219	551	261668	Malignant neoplasm of other and ill-defined sites within the digestive organs and peritoneum	neoplasms
214.1	0.0243825	0.0199656	1.02468	0.985359	1.06557	0.222	0.82607	277777	2538	275239	Lipoma of skin and subcutaneous tissue	neoplasms
506	0.0426122	0.0351173	1.04353	0.974124	1.11789	0.224968	0.833416	262880	815	262065	Empyema and pneumothorax	respiratory
727.1	0.037573	0.0310265	1.03829	0.97703	1.10339	0.225897	0.833416	258532	1046	257486	Synovitis and tenosynovitis	musculoskeletal
180.3	-0.0319956	0.0265859	0.968511	0.919337	1.02032	0.22879	0.840511	129020	1439	127581	Cervical intraepithelial neoplasia [CIN] [Cervical dysplasia]	neoplasms
580.32	-0.083866	0.0702089	0.919554	0.801338	1.05521	0.232274	0.846276	256718	204	256514	Nephritis and nephropathy with pathological lesion	genitourinary
585.2	-0.0400273	0.0335859	0.960763	0.899555	1.02614	0.233344	0.846276	257409	895	256514	Renal failure NOS	genitourinary
573	-0.0360363	0.0302693	0.964605	0.909043	1.02356	0.233841	0.846276	268742	1100	267642	Other disorders of liver	digestive
317.11	0.0463972	0.0391532	1.04749	0.970114	1.13104	0.236011	0.846276	267828	656	267172	Alcoholic liver damage	mental disorders
564.9	0.0121545	0.0102733	1.01223	0.992051	1.03282	0.236764	0.846276	231268	9981	221287	Personal history of diseases of digestive system	digestive
361	-0.0457214	0.0388422	0.955308	0.885281	1.03087	0.239153	0.846276	267460	666	266794	Retinal detachments and defects	sense organs
380.1	-0.0704373	0.0598939	0.931986	0.828758	1.04807	0.239581	0.846276	280828	280	280548	Otitis externa	sense organs
689	-0.0196313	0.0167636	0.98056	0.948866	1.01331	0.24157	0.846276	277779	3619	274160	Disorder of skin and subcutaneous tissue NOS	dermatologic
351	0.013825	0.0118407	1.01392	0.990661	1.03773	0.242976	0.846276	274196	7378	266818	Other peripheral nerve disorders	neurological
751	-0.0398441	0.0341562	0.960939	0.898715	1.02747	0.243401	0.846276	280490	863	279627	Genitourinary congenital anomalies	congenital anomalies
415	-0.0433746	0.0373235	0.957553	0.890006	1.03023	0.245185	0.846276	276111	722	275389	Pulmonary heart disease	circulatory system
429	-0.0645268	0.055553	0.937511	0.840794	1.04535	0.245424	0.846276	273769	325	273444	Ill-defined descriptions and complications of heart disease	circulatory system
198.1	0.0190982	0.0164463	1.01928	0.98695	1.05267	0.24554	0.846276	260118	3772	256346	Secondary malignancy of lymph nodes	neoplasms
938	-0.0726309	0.0627373	0.929944	0.822346	1.05162	0.246987	0.846276	276748	255	276493	Dermatitis due to solar radiation	dermatologic
594	-0.0178565	0.0154644	0.982302	0.952975	1.01253	0.248221	0.846276	278448	4274	274174	Urinary calculus	genitourinary
655	0.0552054	0.0478802	1.05676	0.962099	1.16073	0.248914	0.846276	153293	446	152847	Known or suspected fetal abnormality affecting management of mother	pregnancy complications
627	-0.0151957	0.0131916	0.984919	0.95978	1.01072	0.249353	0.846276	133361	6068	127293	Menopausal and postmenopausal disorders	genitourinary
477	0.0295915	0.0256893	1.03003	0.979455	1.08322	0.249362	0.846276	264984	1529	263455	Epistaxis or throat hemorrhage	respiratory
614.52	0.0601159	0.0521933	1.06196	0.958696	1.17635	0.249406	0.846276	145684	369	145315	Vaginitis and vulvovaginitis	genitourinary
440.2	0.0468904	0.0407516	1.04801	0.967557	1.13515	0.249881	0.846276	270988	604	270384	Atherosclerosis of the extremities	circulatory system
285	0.0125604	0.0109486	1.01264	0.991141	1.0346	0.251294	0.847752	264350	8686	255664	Other anemias	hematopoietic
217	-0.0591958	0.051989	0.942522	0.851213	1.04363	0.254861	0.854943	275503	372	275131	Vascular hamartomas and non-neoplastic nevi	neoplasms
352	-0.0378214	0.0332544	0.962885	0.902128	1.02773	0.255398	0.854943	267729	911	266818	Disorders of other cranial nerves	neurological
331	0.044617	0.0396383	1.04563	0.967468	1.1301	0.260334	0.861762	266685	639	266046	Other cerebral degenerations	neurological
580.3	-0.0775617	0.0690369	0.92537	0.80826	1.05945	0.261232	0.861762	256725	211	256514	Nephritis and nephropathy without mention of glomerulonephritis	genitourinary
559	0.0349769	0.0311498	1.0356	0.974261	1.10079	0.261497	0.861762	222324	1037	221287	Ileostomy status	digestive
288	0.0679826	0.0608179	1.07035	0.950071	1.20585	0.26365	0.861762	272089	271	271818	Diseases of white blood cells	hematopoietic
290.11	0.0501383	0.045109	1.05142	0.96245	1.14861	0.266356	0.861762	272056	494	271562	Alzheimer's disease	mental disorders
585.1	-0.0164841	0.0148801	0.983651	0.955378	1.01276	0.267951	0.861762	261177	4663	256514	Acute renal failure	genitourinary
550	-0.00771741	0.00698993	0.992312	0.97881	1.006	0.269561	0.861762	264861	22649	242212	Abdominal hernia	digestive
569.2	0.0591564	0.0537425	1.06094	0.954873	1.17879	0.271011	0.861762	255445	347	255098	Gastrointestinal complications	digestive
585	-0.0127416	0.0115948	0.987339	0.965155	1.01003	0.271809	0.861762	264316	7802	256514	Renal failure	genitourinary
728.7	0.0262781	0.0240055	1.02663	0.979443	1.07608	0.273661	0.861762	259240	1754	257486	Fasciitis	musculoskeletal
756.5	-0.0736175	0.0672735	0.929027	0.814264	1.05997	0.273823	0.861762	280620	222	280398	Congenital osteodystrophies	congenital anomalies
151	-0.0459367	0.0420257	0.955102	0.879585	1.0371	0.274367	0.861762	262237	569	261668	Cancer of stomach	neoplasms
191.11	-0.0495633	0.0454309	0.951645	0.870571	1.04027	0.27529	0.861762	279903	487	279416	Cancer of brain	neoplasms
196	-0.0295076	0.0270839	0.970924	0.920728	1.02386	0.275939	0.861762	257724	1378	256346	Radiotherapy	neoplasms
475	-0.0279486	0.0256616	0.972438	0.924738	1.0226	0.2761	0.861762	264987	1532	263455	Chronic sinusitis	respiratory
444	0.044585	0.0410251	1.04559	0.964811	1.13314	0.277137	0.861762	270979	595	270384	Arterial embolism and thrombosis	circulatory system
442.11	0.0392844	0.0362009	1.04007	0.968828	1.11654	0.277842	0.861762	271150	766	270384	Abdominal aortic aneurysm	circulatory system
276.5	-0.0233023	0.0214975	0.976967	0.936658	1.01901	0.278386	0.861762	268193	2190	266003	Hypovolemia	endocrine/metabolic
907	-0.0479232	0.0442284	0.953207	0.874057	1.03952	0.278569	0.861762	281630	514	281116	Injuries to the nervous system	injuries & poisonings
509.1	0.0266531	0.0246176	1.02701	0.978635	1.07778	0.278949	0.861762	263730	1665	262065	Respiratory failure	respiratory
427.21	-0.0340722	0.0316034	0.966502	0.908452	1.02826	0.280981	0.861762	248330	1007	247323	Atrial fibrillation	circulatory system
276.13	-0.0388387	0.0360946	0.961906	0.896208	1.03242	0.281916	0.861762	266775	772	266003	Hyperpotassemia	endocrine/metabolic
202.24	0.0434318	0.0405369	1.04439	0.964622	1.13075	0.283982	0.861762	276840	611	276229	Large cell lymphoma	neoplasms
735.3	-0.0175712	0.0164159	0.982582	0.951471	1.01471	0.284448	0.861762	271297	3812	267485	Hallux valgus (Bunion)	musculoskeletal
965	-0.019881	0.0186898	0.980315	0.945055	1.01689	0.28745	0.861762	248053	2917	245136	Poisoning by analgesics, antipyretics, and antirheumatics	injuries & poisonings
695	0.026776	0.0251864	1.02714	0.977665	1.07911	0.28773	0.861762	271478	1590	269888	Erythematous conditions	dermatologic
250.1	-0.0265697	0.0249999	0.97378	0.927216	1.02268	0.287877	0.861762	258989	1615	257374	Type 1 diabetes	endocrine/metabolic
360	-0.0719732	0.0677319	0.930556	0.814871	1.06266	0.287955	0.861762	267013	219	266794	Disorders of the globe	sense organs
217.1	-0.0576691	0.0543007	0.943962	0.84866	1.04997	0.28822	0.861762	275472	341	275131	Nevus, non-neoplastic	neoplasms
622	0.0139081	0.0130965	1.01401	0.988308	1.04037	0.288248	0.861762	148414	6111	142303	Polyp of female genital organs	genitourinary
580.2	0.0478726	0.0452509	1.04904	0.960004	1.14633	0.290084	0.861987	257004	490	256514	Nephrotic syndrome without mention of glomerulonephritis	genitourinary
509.8	0.0607996	0.0574971	1.06269	0.949431	1.18945	0.290312	0.861987	262368	303	262065	Dependence on respirator [Ventilator] or supplemental oxygen	respiratory
276.41	0.0377596	0.0358241	1.03848	0.968067	1.11402	0.29187	0.863336	266786	783	266003	Acidosis	endocrine/metabolic
362	0.0200823	0.0191811	1.02029	0.98264	1.05937	0.295107	0.863336	269555	2763	266792	Other retinal disorders	sense organs
365.1	0.0348264	0.0332864	1.03544	0.970044	1.10524	0.295437	0.863336	267702	908	266794	Open-angle glaucoma	sense organs
261.2	0.0444352	0.0425507	1.04544	0.961787	1.13636	0.296352	0.863336	276239	555	275684	Vitamin B-complex deficiencies	endocrine/metabolic
381.11	-0.0471807	0.0454183	0.953915	0.872669	1.04273	0.298896	0.863336	278818	487	278331	Suppurative and unspecified otitis media	sense organs
295	-0.0477141	0.0460939	0.953406	0.87105	1.04355	0.300599	0.863336	255399	473	254926	Schizophrenia and other psychotic disorders	mental disorders
480.5	-0.059891	0.0579017	0.941867	0.840821	1.05506	0.300969	0.863336	264598	300	264298	Bronchopneumonia and lung abscess	respiratory
803.2	0.017649	0.0170651	1.01781	0.984326	1.05242	0.301034	0.863336	267226	3508	263718	Fracture of radius and ulna	injuries & poisonings
427.12	0.0387483	0.0374946	1.03951	0.965857	1.11878	0.301399	0.863336	248036	713	247323	Paroxysmal ventricular tachycardia	circulatory system
720.1	-0.02296	0.022228	0.977302	0.935638	1.02082	0.301637	0.863336	274419	2050	272369	Spinal stenosis of lumbar region	musculoskeletal
627.1	-0.0146359	0.0141717	0.985471	0.958475	1.01323	0.301719	0.863336	132520	5227	127293	Postmenopausal bleeding	genitourinary
377	-0.0667289	0.0652446	0.935449	0.823159	1.06306	0.306427	0.866247	274757	236	274521	Disorders of optic nerve and visual pathways	sense organs
70.4	-0.0719918	0.070417	0.930539	0.810579	1.06825	0.306609	0.866247	276286	203	276083	Chronic hepatitis	infectious diseases
296.1	-0.0405496	0.0396628	0.960262	0.888441	1.03789	0.306611	0.866247	255566	640	254926	Bipolar	mental disorders
246	-0.0649244	0.0635206	0.937138	0.827437	1.06138	0.306733	0.866247	260731	250	260481	Other disorders of thyroid	endocrine/metabolic
618	-0.0127092	0.012493	0.987371	0.963488	1.01185	0.309006	0.867433	148997	6786	142211	Genital prolapse	genitourinary
191.1	-0.0449721	0.0442205	0.956024	0.876654	1.04258	0.309154	0.867433	279930	514	279416	Cancer of brain and nervous system	neoplasms
736.4	-0.0669531	0.0667794	0.935239	0.820503	1.06602	0.316054	0.883931	267710	225	267485	Genu valgum or varum (acquired)	musculoskeletal
401.22	-0.0339117	0.0340909	0.966657	0.904178	1.03345	0.319861	0.889469	191488	870	190618	Hypertensive chronic kidney disease	circulatory system
474	-0.0294995	0.0300689	0.970931	0.915364	1.02987	0.326562	0.889469	264573	1118	263455	Acute and chronic tonsillitis	respiratory
575.6	-0.0598401	0.0611091	0.941915	0.835595	1.06176	0.327464	0.889469	262908	269	262639	Cholesterolosis of gallbladder	digestive
669	-0.0632337	0.0645857	0.938724	0.827109	1.0654	0.327547	0.889469	153398	243	153155	Complications of labor and delivery NEC	pregnancy complications
426.2	-0.0234628	0.0239696	0.97681	0.931982	1.0238	0.327651	0.889469	249085	1762	247323	Atrioventricular [AV] block	circulatory system
261	0.0305425	0.0312032	1.03101	0.969849	1.09604	0.327666	0.889469	276718	1034	275684	Vitamin deficiency	endocrine/metabolic
726	-0.0107926	0.0110288	0.989265	0.968111	1.01088	0.327788	0.889469	266012	8526	257486	Peripheral enthesopathies and allied syndromes	musculoskeletal
531.3	-0.0227365	0.0233915	0.97752	0.933716	1.02338	0.331051	0.889469	275267	1847	273420	Duodenal ulcer	digestive
216	0.0161259	0.0166149	1.01626	0.983696	1.0499	0.331766	0.889469	278815	3684	275131	Benign neoplasm of skin	neoplasms
870	0.0436675	0.0450816	1.04463	0.956293	1.14114	0.332729	0.889469	280183	495	279688	Open wounds of head; neck; and trunk	injuries & poisonings
619.5	-0.0358423	0.0370425	0.964792	0.897229	1.03744	0.333245	0.889469	145636	737	144899	Noninflammatory disorders of vulva and perineum	genitourinary
575.1	0.0461953	0.047834	1.04728	0.953555	1.15021	0.334174	0.889469	263077	438	262639	Cholangitis	digestive
624.9	-0.0167983	0.0174001	0.983342	0.950372	1.01746	0.334338	0.889469	149135	3391	145744	stress incontinence, female	genitourinary
803.3	-0.0376591	0.0390319	0.963041	0.892115	1.03961	0.33463	0.889469	264379	661	263718	Fracture of clavicle or scapula	injuries & poisonings
150	-0.0344881	0.0357655	0.9661	0.900696	1.03625	0.334903	0.889469	262455	787	261668	Cancer of esophagus	neoplasms
364	0.0468578	0.0486731	1.04797	0.952619	1.15287	0.335696	0.889469	267218	424	266794	Corneal opacity and other disorders of cornea	sense organs
327.3	-0.0170553	0.0177399	0.983089	0.949495	1.01787	0.336347	0.889469	278204	3232	274972	Sleep apnea	neurological
681	-0.0425674	0.0443596	0.958326	0.878525	1.04538	0.337257	0.889469	279126	511	278615	Superficial cellulitis and abscess	dermatologic
287	-0.0269178	0.0280876	0.973441	0.921301	1.02853	0.337886	0.889469	279297	1277	278020	Purpura and other hemorrhagic conditions	hematopoietic
530.12	-0.0170487	0.0178383	0.983096	0.949318	1.01808	0.339206	0.889469	239989	3207	236782	Ulcer of esophagus	digestive
789	-0.0111359	0.0116878	0.988926	0.966529	1.01184	0.340699	0.889469	274447	7559	266888	Nausea and vomiting	symptoms
276.4	0.0322696	0.0339535	1.0328	0.966303	1.10386	0.341907	0.889469	266875	872	266003	Acid-base balance disorder	endocrine/metabolic
287.3	-0.0275606	0.029055	0.972816	0.918965	1.02982	0.342842	0.889469	279213	1193	278020	Thrombocytopenia	hematopoietic
530.11	-0.00948477	0.0100212	0.99056	0.971294	1.01021	0.343907	0.889469	247236	10454	236782	GERD	digestive
738.4	-0.0301043	0.0319345	0.970344	0.911472	1.03302	0.34584	0.889469	268473	988	267485	Acquired spondylolisthesis	musculoskeletal
530.3	-0.0257225	0.0273739	0.974606	0.923694	1.02832	0.347385	0.889469	238130	1348	236782	Stricture and stenosis of esophagus	digestive
395.2	0.0204351	0.0217849	1.02065	0.977983	1.06517	0.348225	0.889469	270699	2137	268562	Nonrheumatic aortic valve disorders	circulatory system
389.1	0.050115	0.0535264	1.05139	0.946679	1.16769	0.349136	0.889469	273750	350	273400	Sensorineural hearing loss	sense organs
714	0.0202658	0.0216743	1.02047	0.97803	1.06476	0.349781	0.889469	274163	2154	272009	Rheumatoid arthritis and other inflammatory polyarthropathies	musculoskeletal
577	-0.0210856	0.0225769	0.979135	0.936753	1.02343	0.350331	0.889469	280262	1982	278280	Diseases of pancreas	digestive
709.2	-0.050255	0.0539575	0.950987	0.855551	1.05707	0.351656	0.889469	269317	346	268971	Sicca syndrome	dermatologic
709	-0.037697	0.0404815	0.963005	0.88955	1.04252	0.351742	0.889469	269586	615	268971	Diffuse diseases of connective tissue	dermatologic
716	-0.05785	0.0621644	0.943792	0.835529	1.06608	0.352062	0.889469	274503	260	274243	Other arthropathies	musculoskeletal
350.1	-0.0369214	0.0398662	0.963752	0.891315	1.04208	0.354377	0.889469	280423	632	279791	Abnormal involuntary movements	neurological
564.1	-0.0158292	0.0171642	0.984295	0.951733	1.01797	0.356412	0.889469	224755	3468	221287	Irritable Bowel Syndrome	digestive
687.4	-0.0223932	0.0242935	0.977856	0.932387	1.02554	0.356644	0.889469	276355	1710	274645	Disturbance of skin sensation	dermatologic
170	0.050433	0.054811	1.05173	0.944599	1.171	0.357507	0.889469	281703	334	281369	Cancer of bone and connective tissue	neoplasms
592.12	0.0403637	0.0438834	1.04119	0.95538	1.13471	0.35768	0.889469	250592	521	250071	Chronic cystitis	genitourinary
296.22	-0.0104332	0.0113516	0.989621	0.967846	1.01189	0.358045	0.889469	262964	8038	254926	Major depressive disorder	mental disorders
281	-0.03387	0.0369747	0.966697	0.89912	1.03935	0.359651	0.890906	256401	737	255664	Other deficiency anemia	hematopoietic
567	-0.0378734	0.041689	0.962835	0.887291	1.04481	0.363628	0.898192	255676	578	255098	Peritonitis and retroperitoneal infections	digestive
555.2	-0.0188304	0.0208937	0.981346	0.94197	1.02237	0.367458	0.898849	223607	2320	221287	Ulcerative colitis	digestive
289	-0.0357626	0.0400908	0.964869	0.891955	1.04374	0.372371	0.898849	272444	626	271818	Other diseases of blood and blood-forming organs	hematopoietic
41.2	-0.0284089	0.0319136	0.971991	0.913056	1.03473	0.37337	0.898849	265497	989	264508	Streptococcus infection	infectious diseases
198.4	-0.0183254	0.0205916	0.981841	0.943005	1.02228	0.373493	0.898849	258739	2393	256346	Secondary malignant neoplasm of liver	neoplasms
516.1	0.0252112	0.0283874	1.02553	0.970031	1.08421	0.374479	0.898849	280891	1250	279641	Hemoptysis	respiratory
555	-0.0155153	0.0175266	0.984604	0.951356	1.01901	0.376024	0.898849	224598	3311	221287	Inflammatory bowel disease and other gastroenteritis and colitis	digestive
327	0.0320968	0.0362896	1.03262	0.961722	1.10874	0.376447	0.898849	275736	764	274972	Sleep disorders	neurological
81	0.022895	0.0259853	1.02316	0.972354	1.07662	0.378279	0.898849	276024	1493	274531	Infection/inflammation of internal prosthetic device; implant; and graft	infectious diseases
369	-0.0467662	0.0531341	0.954311	0.859928	1.05905	0.378776	0.898849	273571	356	273215	Infection of the eye	sense organs
621	0.0389817	0.0443453	1.03975	0.953197	1.13417	0.379374	0.898849	142816	513	142303	Endometrial hyperplasia	genitourinary
286	-0.0342373	0.0389856	0.966342	0.895254	1.04308	0.379834	0.898849	278682	662	278020	Coagulation defects	hematopoietic
418	0.0539541	0.0616348	1.05544	0.935337	1.19096	0.381365	0.898849	276974	264	276710	Nonspecific chest pain	circulatory system
608	-0.0221282	0.0252918	0.978115	0.930811	1.02782	0.38162	0.898849	108188	1585	106603	Other disorders of male genital organs	genitourinary
751.1	-0.0496712	0.0567814	0.951542	0.851326	1.06356	0.381695	0.898849	279939	312	279627	Congenital anomalies of genital organs	congenital anomalies
520.2	0.0245925	0.0281558	1.0249	0.969871	1.08305	0.382421	0.898849	273398	1276	272122	Disturbances in tooth eruption	digestive
858	-0.0244322	0.0280097	0.975864	0.923735	1.03093	0.383057	0.898849	278920	1286	277634	Complication of internal orthopedic device	injuries & poisonings
939	-0.0234907	0.0269623	0.976783	0.926505	1.02979	0.383623	0.898849	277880	1387	276493	Atopic/contact dermatitis due to other or unspecified	dermatologic
614.1	-0.0231024	0.0266078	0.977162	0.927509	1.02947	0.385254	0.898849	146749	1434	145315	Pelvic peritoneal adhesions, female (postoperative) (postinfection)	genitourinary
597	-0.0172233	0.0199081	0.982924	0.94531	1.02204	0.386961	0.898849	269300	2559	266741	Other disorders of urethra and urinary tract	genitourinary
451.2	0.0373066	0.0431265	1.03801	0.953878	1.12957	0.387012	0.898849	255289	539	254750	Phlebitis and thrombophlebitis of lower extremities	circulatory system
296.2	-0.0097896	0.0113329	0.990258	0.968505	1.0125	0.387684	0.898849	262992	8066	254926	Depression	mental disorders
696.41	0.0261517	0.0303507	1.0265	0.967215	1.08941	0.388879	0.898849	267004	1092	265912	Psoriasis vulgaris	dermatologic
210	-0.0375483	0.0435945	0.963148	0.884271	1.04906	0.389069	0.898849	280015	529	279486	Benign neoplasm of lip, oral cavity, and pharynx	neoplasms
628	-0.0167063	0.0194269	0.983432	0.946691	1.0216	0.389812	0.898849	130019	2726	127293	Ovarian cyst	genitourinary
496.3	-0.0215496	0.025176	0.978681	0.931561	1.02818	0.39202	0.899304	267139	1597	265542	Bronchiectasis	respiratory
535	-0.00655715	0.00774552	0.993464	0.978496	1.00866	0.397233	0.899304	257007	18123	238884	Gastritis and duodenitis	digestive
367.1	-0.0291983	0.0345322	0.971224	0.907665	1.03923	0.39781	0.899304	277044	844	276200	Myopia	sense organs
274.1	0.0221546	0.0262222	1.0224	0.971183	1.07632	0.398177	0.899304	278711	1468	277243	Gout	endocrine/metabolic
420.2	0.0282851	0.0334954	1.02869	0.963325	1.09849	0.39842	0.899304	278213	896	277317	Pericarditis	circulatory system
172.1	0.0210619	0.0249722	1.02129	0.972502	1.07252	0.398997	0.899304	267169	1618	265551	Melanomas of skin, dx or hx	neoplasms
172.11	0.0210619	0.0249722	1.02129	0.972502	1.07252	0.398997	0.899304	267169	1618	265551	Melanomas of skin	neoplasms
594.1	-0.0176151	0.0209422	0.982539	0.943026	1.02371	0.400274	0.899304	276484	2310	274174	Calculus of kidney	genitourinary
159.3	-0.0593302	0.0706551	0.942396	0.820524	1.08237	0.401068	0.899304	261869	201	261668	Malignant neoplasm of gallbladder and extrahepatic bile ducts	neoplasms
618.6	-0.0423986	0.0505644	0.958488	0.868053	1.05834	0.401746	0.899304	142605	394	142211	Vaginal enterocele, congenital or acquired	genitourinary
741	0.0191552	0.0228897	1.01934	0.97462	1.06611	0.402679	0.899304	278190	1926	276264	Symptoms and disorders of the joints	musculoskeletal
728.2	0.0531555	0.0635255	1.05459	0.931134	1.19442	0.402729	0.899304	257735	249	257486	Laxity of ligament or hypermobility syndrome	musculoskeletal
252.1	-0.0347688	0.0418744	0.965829	0.889726	1.04844	0.406362	0.899304	277248	575	276673	Hyperparathyroidism	endocrine/metabolic
766	-0.0494869	0.0597085	0.951718	0.846611	1.06987	0.407213	0.899304	278664	282	278382	Neuralgia, neuritis, and radiculitis NOS	symptoms
426.32	0.0235624	0.0284564	1.02384	0.968302	1.08257	0.407659	0.899304	248566	1243	247323	Left bundle branch block	circulatory system
285.2	-0.0365436	0.0442769	0.964116	0.883977	1.05152	0.409177	0.899304	256177	513	255664	Anemia of chronic disease	hematopoietic
592	-0.0191588	0.0233142	0.981024	0.937204	1.02689	0.411211	0.899304	251930	1859	250071	Cystitis and urethritis	genitourinary
520	0.0227092	0.0277579	1.02297	0.968802	1.08016	0.413289	0.899304	273435	1313	272122	Disorders of tooth development	digestive
573.7	-0.0169038	0.0207137	0.983238	0.94412	1.02398	0.41446	0.899304	270000	2358	267642	Abnormal results of function study of liver	digestive
290.1	0.026541	0.0325836	1.0269	0.963366	1.09462	0.41533	0.899304	272513	951	271562	Dementias	mental disorders
275.1	-0.0338953	0.0416283	0.966673	0.890934	1.04885	0.415509	0.899304	278349	580	277769	Disorders of iron metabolism	hematopoietic
803.1	-0.0252308	0.0310404	0.975085	0.917531	1.03625	0.416311	0.899304	264766	1048	263718	Fracture of humerus	injuries & poisonings
362.3	-0.0313495	0.0386054	0.969137	0.898512	1.04531	0.416763	0.899304	267466	674	266792	Other nondiabetic retinopathy	sense organs
200.1	-0.045747	0.0563612	0.955284	0.855377	1.06686	0.416978	0.899304	271877	316	271561	Polycythemia vera	neoplasms
227.2	-0.0498141	0.0617369	0.951406	0.842977	1.07378	0.419737	0.901908	280105	264	279841	Benign neoplasm of parathyroid gland	neoplasms
459.9	0.00797316	0.0099068	1.00801	0.988621	1.02777	0.420926	0.901908	260490	10747	249743	Circulatory disease NEC	circulatory system
157	-0.0285536	0.0355074	0.97185	0.906516	1.04189	0.421306	0.901908	262466	798	261668	Pancreatic cancer	neoplasms
420	0.0218056	0.027288	1.02205	0.968819	1.0782	0.424239	0.904598	278670	1353	277317	Carditis	circulatory system
255	0.040204	0.0503569	1.04102	0.943184	1.14901	0.42465	0.904598	277069	396	276673	Disorders of adrenal glands	endocrine/metabolic
569	0.015114	0.0191215	1.01523	0.977885	1.054	0.429282	0.910248	257870	2772	255098	Other disorders of intestine	digestive
599	0.0101032	0.0127878	1.01015	0.985151	1.03579	0.429488	0.910248	266771	6292	260479	Other symptoms/disorders or the urinary system	genitourinary
465.2	0.0345239	0.0437888	1.03513	0.949993	1.12789	0.430452	0.910248	279641	524	279117	Acute pharyngitis	respiratory
70	-0.0404079	0.0514925	0.960398	0.868202	1.06238	0.432609	0.911231	276462	379	276083	Viral hepatitis	infectious diseases
337	0.0534851	0.0683188	1.05494	0.922731	1.20609	0.4337	0.911231	266261	215	266046	Disorders of the autonomic nervous system	neurological
296	-0.00865381	0.0110872	0.991384	0.970073	1.01316	0.435084	0.911231	263365	8439	254926	Mood disorders	mental disorders
508	0.0198162	0.0255534	1.02001	0.970186	1.0724	0.438054	0.911231	263609	1544	262065	Pulmonary collapse; interstitial and compensatory emphysema	respiratory
614	-0.0133474	0.0172807	0.986741	0.95388	1.02073	0.439886	0.911231	148768	3453	145315	Inflammatory diseases of female pelvic organs	genitourinary
600	-0.00897548	0.0116477	0.991065	0.968696	1.01395	0.440958	0.911231	111162	8271	102891	Hyperplasia of prostate	genitourinary
575.8	-0.0286797	0.0372964	0.971728	0.903229	1.04542	0.441914	0.911231	263362	723	262639	Other disorders of biliary tract	digestive
502	0.0271828	0.0353603	1.02756	0.958753	1.1013	0.442049	0.911231	262869	804	262065	Postinflammatory pulmonary fibrosis	respiratory
618.5	-0.0460356	0.0599136	0.955008	0.849197	1.074	0.442269	0.911231	142492	281	142211	Prolapse of vaginal vault after hysterectomy	genitourinary
277	-0.0367039	0.0482259	0.963961	0.877021	1.05952	0.446607	0.911231	280284	432	279852	Other disorders of metabolism	endocrine/metabolic
426.21	-0.0269521	0.0354259	0.973408	0.908114	1.0434	0.446775	0.911231	248124	801	247323	First degree AV block	circulatory system
153.3	0.0181951	0.0239342	1.01836	0.971693	1.06727	0.447126	0.911231	248478	1763	246715	Malignant neoplasm of rectum, rectosigmoid junction, and anus	neoplasms
717	0.0257451	0.0339286	1.02608	0.960066	1.09663	0.447972	0.911231	280564	876	279688	Polymyalgia Rheumatica	musculoskeletal
782.3	0.0216656	0.0285577	1.0219	0.966275	1.08073	0.448054	0.911231	279380	1234	278146	Edema	symptoms
180	-0.0155764	0.0205342	0.984544	0.945707	1.02498	0.448118	0.911231	130006	2425	127581	Cervical cancer and dysplasia	neoplasms
378.1	0.0378336	0.0500177	1.03856	0.941577	1.14553	0.449407	0.911231	274922	401	274521	Strabismus (not specified as paralytic)	sense organs
755	0.0456763	0.0604373	1.04674	0.929807	1.17837	0.449791	0.911231	280673	275	280398	Congenital anomalies of limbs	congenital anomalies
80	-0.0145671	0.0192765	0.985539	0.948998	1.02349	0.449835	0.911231	277259	2728	274531	Postoperative infection	infectious diseases
184.11	-0.0191548	0.0254578	0.981027	0.933279	1.03122	0.451801	0.912082	135565	1573	133992	Malignant neoplasm of ovary	neoplasms
743.2	0.037168	0.0494592	1.03787	0.941981	1.14351	0.452359	0.912082	280899	410	280489	Pathologic fracture	musculoskeletal
585.31	-0.0420519	0.0565832	0.95882	0.85817	1.07127	0.457368	0.918136	256828	314	256514	Renal dialysis	genitourinary
496.1	-0.0208324	0.0281653	0.979383	0.926783	1.03497	0.459515	0.918136	266815	1273	265542	Emphysema	respiratory
241.1	-0.0418879	0.0568043	0.958977	0.857939	1.07191	0.460875	0.918136	260793	312	260481	Nontoxic uninodular goiter	endocrine/metabolic
344	-0.0366537	0.0498967	0.96401	0.874197	1.06305	0.462589	0.918136	266449	403	266046	Other paralytic syndromes	neurological
687.1	0.02215	0.030191	1.0224	0.963654	1.08472	0.463155	0.918136	275748	1103	274645	Rash and other nonspecific skin eruption	dermatologic
603	-0.0248621	0.034106	0.975444	0.912371	1.04288	0.466023	0.918136	107469	866	106603	Other disorders of testis	genitourinary
736	-0.0305265	0.0419011	0.969935	0.893462	1.05295	0.466286	0.918136	268057	572	267485	Other acquired deformities of limbs	musculoskeletal
386.3	0.0340339	0.0468598	1.03462	0.94383	1.13414	0.46766	0.918136	273438	457	272981	Labyrinthitis	sense organs
333	-0.0308823	0.042601	0.96959	0.89192	1.05402	0.468501	0.918136	266600	554	266046	Extrapyramidal disease and abnormal movement disorders	neurological
290.13	0.0306938	0.0423946	1.03117	0.948951	1.12051	0.469065	0.918136	272122	560	271562	Senile dementia	mental disorders
714.1	0.016545	0.0228904	1.01668	0.972078	1.06333	0.469808	0.918136	273939	1930	272009	Rheumatoid arthritis	musculoskeletal
590	0.0236168	0.0326916	1.0239	0.96035	1.09165	0.470041	0.918136	251012	941	250071	Pyelonephritis	genitourinary
295.1	-0.0368187	0.0510612	0.963851	0.87206	1.0653	0.470866	0.918136	255311	385	254926	Schizophrenia	mental disorders
597.1	-0.015347	0.0213012	0.98477	0.944503	1.02675	0.471231	0.918136	268973	2232	266741	Urethral stricture (not specified as infectious)	genitourinary
701.3	0.0401352	0.0557083	1.04095	0.933279	1.16105	0.471246	0.918136	276302	324	275978	Circumscribed scleroderma	dermatologic
8.52	-0.0344209	0.047922	0.966165	0.879549	1.06131	0.472591	0.918673	277980	438	277542	Intestinal infection due to C. difficile	infectious diseases
750.2	0.0474075	0.0662024	1.04855	0.920952	1.19382	0.47393	0.918673	279856	229	279627	Lower gastrointestinal congenital anomalies	congenital anomalies
198.3	0.0197004	0.0276434	1.0199	0.966108	1.07668	0.476056	0.918673	257667	1321	256346	Secondary malignant neoplasm of digestive systems	neoplasms
556.1	-0.0333653	0.0469783	0.967185	0.882108	1.06047	0.477562	0.918673	221742	455	221287	Ulceration of intestine	digestive
698	0.032412	0.0456646	1.03294	0.94451	1.12966	0.477837	0.918673	281538	482	281056	Pruritus and related conditions	dermatologic
153	0.0114366	0.0162031	1.0115	0.979884	1.04414	0.480297	0.918673	250603	3888	246715	Colorectal cancer	neoplasms
78	-0.0267471	0.037943	0.973607	0.90383	1.04877	0.480855	0.918673	276782	699	276083	Viral warts & HPV	infectious diseases
252	-0.0280639	0.039839	0.972326	0.899293	1.05129	0.481163	0.918673	277308	635	276673	Disorders of parathyroid gland	endocrine/metabolic
577.3	0.0399864	0.0567888	1.0408	0.931166	1.16333	0.481355	0.918673	278591	311	278280	Cyst and pseudocyst of pancreas	digestive
459	0.00693269	0.00986297	1.00696	0.987678	1.02661	0.482118	0.918673	260590	10847	249743	Other disorders of circulatory system	circulatory system
348.7	-0.0460107	0.06591	0.955032	0.839296	1.08673	0.485125	0.922375	266277	231	266046	Coma	neurological
270	0.0411493	0.059225	1.04201	0.927809	1.17026	0.487182	0.92363	281026	286	280740	Disorders of protein plasma/amino-acid transport and metabolism	endocrine/metabolic
635.3	-0.027969	0.0406207	0.972418	0.898001	1.053	0.491112	0.92363	149410	631	148779	Placenta previa and abruptio placenta	pregnancy complications
270.3	0.042811	0.0622464	1.04374	0.923865	1.17917	0.4916	0.92363	280999	259	280740	Disorders of plasma protein metabolism	endocrine/metabolic
721.8	-0.0455754	0.0663567	0.955448	0.838927	1.08815	0.492194	0.92363	272597	228	272369	Other allied disorders of spine	musculoskeletal
427.9	0.0138833	0.020266	1.01398	0.974494	1.05507	0.493309	0.92363	249789	2466	247323	Palpitations	circulatory system
396	-0.0237508	0.0346974	0.976529	0.912327	1.04525	0.493652	0.92363	269398	836	268562	Abnormal heart sounds	circulatory system
761	-0.0261756	0.0383629	0.974164	0.903603	1.05024	0.495039	0.92363	281299	684	280615	Cervicalgia	symptoms
368.2	0.031454	0.0463123	1.03195	0.942409	1.13001	0.497029	0.92363	277320	468	276852	Diplopia and disorders of binocular vision	sense organs
250.42	-0.0421807	0.0623297	0.958697	0.84845	1.08327	0.498574	0.92363	257632	258	257374	Other abnormal glucose	endocrine/metabolic
480.11	-0.00979548	0.0145103	0.990252	0.962487	1.01882	0.499632	0.92363	269170	4872	264298	Pneumococcal pneumonia	respiratory
443	0.013423	0.0198907	1.01351	0.974762	1.05381	0.499779	0.92363	272948	2564	270384	Peripheral vascular disease	circulatory system
350	-0.0224917	0.0334283	0.977759	0.915752	1.04397	0.501054	0.92363	280690	899	279791	Abnormal movement	neurological
578.8	-0.00791831	0.0117761	0.992113	0.969477	1.01528	0.501325	0.92363	261793	7445	254348	Hemorrhage of rectum and anus	digestive
289.8	0.0465111	0.0693938	1.04761	0.91439	1.20024	0.502699	0.92363	271255	208	271047	Polycythemia, secondary	hematopoietic
586.2	-0.0224218	0.0334631	0.977828	0.915753	1.04411	0.502829	0.92363	257414	900	256514	Cyst of kidney, acquired	genitourinary
724	-0.0435829	0.0650448	0.957353	0.842764	1.08752	0.502829	0.92363	272607	238	272369	Other and unspecified disorders of back	musculoskeletal
592.1	-0.0158428	0.0237563	0.984282	0.939503	1.0312	0.504843	0.925368	251861	1790	250071	Cystitis	genitourinary
961.1	0.0297889	0.0448033	1.03024	0.943627	1.1248	0.506127	0.925763	245638	502	245136	Poisoning/allergy of sulfonamides	injuries & poisonings
191	-0.0267914	0.0406581	0.973564	0.898993	1.05432	0.509933	0.92729	280024	608	279416	Manlignant and unknown neoplasms of brain and nervous system	neoplasms
733	0.0235624	0.0358442	1.02384	0.954382	1.09836	0.510952	0.92729	265689	782	264907	Other disorders of bone and cartilage	musculoskeletal
618.1	-0.0101803	0.0155354	0.989871	0.960185	1.02048	0.512276	0.92729	146514	4303	142211	Prolapse of vaginal walls	genitourinary
250.4	-0.031253	0.0477024	0.96923	0.882719	1.06422	0.51236	0.92729	257815	441	257374	Abnormal glucose	endocrine/metabolic
623	-0.0255696	0.0390508	0.974755	0.902932	1.05229	0.512611	0.92729	142966	663	142303	Hypertrophy of female genital organs	genitourinary
281.1	-0.0248054	0.037987	0.9755	0.905509	1.0509	0.513757	0.92729	256362	698	255664	Megaloblastic anemia	hematopoietic
318	-0.00836536	0.0128458	0.99167	0.967014	1.01695	0.514909	0.92729	273405	6233	267172	Tobacco use disorder	mental disorders
293.1	-0.0291986	0.0449772	0.971224	0.889272	1.06073	0.516218	0.92729	279547	497	279050	Swelling, mass, or lump in head and neck [Space-occupying lesion, intracranial NOS]	mental disorders
242.1	0.0380905	0.0587259	1.03883	0.92588	1.16555	0.516587	0.92729	260773	292	260481	Graves' disease	endocrine/metabolic
473.4	0.0256379	0.0399396	1.02597	0.948719	1.10951	0.520928	0.932553	264084	629	263455	Voice disturbance	respiratory
516	0.0178812	0.0279058	1.01804	0.963856	1.07527	0.52167	0.932553	280935	1294	279641	Abnormal sputum	respiratory
158	0.0272598	0.0427651	1.02763	0.945011	1.11748	0.523845	0.934513	262217	549	261668	Neoplasm of unspecified nature of digestive system	neoplasms
381.1	-0.0204933	0.0323322	0.979715	0.919557	1.04381	0.526189	0.936768	279293	962	278331	Otitis media	sense organs
560.3	-0.0266743	0.0423048	0.973678	0.896201	1.05785	0.528349	0.936846	221849	562	221287	Peritoneal or intestinal adhesions	digestive
433	-0.00895715	0.014269	0.991083	0.96375	1.01919	0.530176	0.936846	274196	5056	269140	Cerebrovascular disease	circulatory system
977	0.0105123	0.0167861	1.01057	0.977861	1.04437	0.53115	0.936846	248760	3624	245136	Personal history of allergy to medicinal agents	injuries & poisonings
690.1	0.0143166	0.0229732	1.01442	0.969757	1.06114	0.533161	0.936846	271802	1914	269888	Seborrheic dermatitis	dermatologic
579.2	0.0348735	0.0560344	1.03549	0.927788	1.15569	0.533705	0.936846	254667	319	254348	Splenomegaly	digestive
198	0.00709003	0.0114165	1.00712	0.98483	1.0299	0.534576	0.936846	264329	7983	256346	Secondary malignant neoplasm	neoplasms
578.1	0.0171814	0.0278853	1.01733	0.963221	1.07448	0.537798	0.936846	255642	1294	254348	Hematemesis	digestive
702.1	0.0157518	0.0255718	1.01588	0.966216	1.06809	0.537906	0.936846	276588	1545	275043	Actinic keratosis	dermatologic
550.1	0.0419379	0.0684073	1.04283	0.911979	1.19245	0.539836	0.936846	242426	214	242212	Inguinal hernia	digestive
624	-0.0270035	0.0442326	0.973358	0.892528	1.06151	0.541538	0.936846	146259	515	145744	Symptoms involving female genital tract	genitourinary
443.1	-0.0218756	0.0359253	0.978362	0.911843	1.04973	0.542578	0.936846	271165	781	270384	Raynaud's syndrome	circulatory system
427.5	0.0244927	0.0402687	1.0248	0.947023	1.10895	0.543033	0.936846	247942	619	247323	Arrhythmia (cardiac) NOS	circulatory system
601.12	-0.0251354	0.0413953	0.975178	0.899183	1.0576	0.543716	0.936846	103476	585	102891	Chronic prostatitis	genitourinary
531.2	-0.011783	0.0194139	0.988286	0.951388	1.02662	0.543892	0.936846	276111	2691	273420	Gastric ulcer	digestive
599.3	0.0225218	0.0371809	1.02278	0.950895	1.10009	0.544691	0.936846	261205	726	260479	Dysuria	genitourinary
202.21	0.0346002	0.0573509	1.03521	0.925144	1.15836	0.546304	0.936846	276534	305	276229	Nodular lymphoma	neoplasms
715	-0.0189785	0.0315013	0.9812	0.922452	1.04369	0.546863	0.936846	273022	1013	272009	Other inflammatory spondylopathies	musculoskeletal
571	0.0114891	0.0192339	1.01156	0.974132	1.05042	0.550283	0.936846	270382	2740	267642	Chronic liver disease and cirrhosis	digestive
220	0.0209574	0.0351092	1.02118	0.953272	1.09392	0.55056	0.936846	127056	819	126237	Benign neoplasm of ovary	neoplasms
276.14	0.0174431	0.0292484	1.0176	0.960902	1.07764	0.550923	0.936846	267181	1178	266003	Hypopotassemia	endocrine/metabolic
481	-0.0400917	0.0672935	0.960701	0.841992	1.09615	0.551327	0.936846	264520	222	264298	Influenza	respiratory
365.2	-0.026182	0.0439525	0.974158	0.893752	1.0618	0.551383	0.936846	267315	521	266794	Primary angle-closure glaucoma	sense organs
500	-0.0337821	0.0570269	0.966782	0.864544	1.08111	0.55359	0.936846	262373	308	262065	Lung disease due to external agents	respiratory
619	0.00842316	0.0142386	1.00846	0.980705	1.037	0.554136	0.936846	150035	5136	144899	Noninflammatory female genital disorders	genitourinary
530.2	0.0220215	0.0372433	1.02227	0.950303	1.09968	0.554328	0.936846	237508	726	236782	Esophageal bleeding (varices/hemorrhage)	digestive
275.5	0.0191637	0.0326367	1.01935	0.956186	1.08668	0.557081	0.939668	278713	944	277769	Disorders of calcium/phosphorus metabolism	endocrine/metabolic
702	0.010267	0.017606	1.01032	0.976051	1.04579	0.559791	0.940728	272867	3285	269582	Degenerative skin conditions and other dermatoses	dermatologic
783	0.0118465	0.0204365	1.01192	0.972186	1.05327	0.562134	0.940728	279217	2422	276795	Fever of unknown origin	symptoms
872	-0.0372744	0.0645492	0.963412	0.848922	1.09334	0.563631	0.940728	279929	241	279688	Traumatic amputation	injuries & poisonings
198.2	0.0129151	0.0223749	1.013	0.969535	1.05841	0.563794	0.940728	258368	2022	256346	Secondary malignancy of respiratory organs	neoplasms
279	0.0408247	0.0708102	1.04167	0.906684	1.19675	0.564252	0.940728	281563	200	281363	Disorders involving the immune mechanism	endocrine/metabolic
555.1	-0.0162808	0.0283373	0.983851	0.930698	1.04004	0.565607	0.940728	222542	1255	221287	Regional enteritis	digestive
317	-0.0100444	0.0175182	0.990006	0.956591	1.02459	0.566394	0.940728	270499	3327	267172	Alcohol-related disorders	mental disorders
378	-0.0194017	0.0339325	0.980785	0.917678	1.04823	0.567475	0.940728	275394	873	274521	Strabismus and other disorders of binocular eye movements	sense organs
701.2	0.0152229	0.0267707	1.01534	0.963438	1.07004	0.569602	0.942452	277386	1408	275978	Scar conditions and fibrosis of skin	dermatologic
454	0.00692807	0.0122437	1.00695	0.983076	1.03141	0.571498	0.943788	261631	6881	254750	Varicose veins	circulatory system
174.1	0.00799091	0.0142053	1.00802	0.980345	1.03648	0.573756	0.945715	138450	5188	133262	Breast cancer [female]	neoplasms
38.2	0.0300469	0.0542369	1.0305	0.926579	1.14608	0.579583	0.952847	264849	341	264508	Gram positive septicemia	infectious diseases
696	0.0142513	0.0257922	1.01435	0.964351	1.06695	0.580576	0.952847	267427	1515	265912	Psoriasis and related disorders	dermatologic
696.4	0.0143774	0.0260757	1.01448	0.963936	1.06768	0.58138	0.952847	267394	1482	265912	Psoriasis	dermatologic
707.2	-0.0182211	0.0333451	0.981944	0.919821	1.04826	0.584763	0.95392	278642	905	277737	Chronic ulcer of leg or foot	dermatologic
603.1	-0.0192034	0.0352987	0.98098	0.915406	1.05125	0.586424	0.95392	107411	808	106603	Hydrocele	genitourinary
702.2	0.0126041	0.0231918	1.01268	0.967683	1.05978	0.586804	0.95392	276922	1879	275043	Seborrheic keratosis	dermatologic
690	0.0123979	0.0229084	1.01248	0.968021	1.05897	0.588373	0.95392	271813	1925	269888	Erythematosquamous dermatosis	dermatologic
601	0.0147407	0.0272681	1.01485	0.962036	1.07056	0.588795	0.95392	104252	1361	102891	Inflammatory diseases of prostate	genitourinary
601.1	0.0170813	0.0317385	1.01723	0.955878	1.08252	0.590448	0.95392	103891	1000	102891	Prostatitis	genitourinary
715.2	0.0344001	0.0641944	1.035	0.912636	1.17377	0.592045	0.95392	272252	243	272009	Ankylosing spondylitis	musculoskeletal
362.31	-0.0212327	0.0396414	0.978991	0.905808	1.05809	0.592221	0.95392	267431	639	266792	Separation of retinal layers	sense organs
380	-0.0293844	0.0549989	0.971043	0.871813	1.08157	0.593153	0.95392	280880	332	280548	Disorders of external ear	sense organs
293	0.0155902	0.0293133	1.01571	0.959001	1.07578	0.594832	0.95392	280223	1173	279050	Symptoms involving head and neck	mental disorders
276	-0.00723701	0.0137452	0.992789	0.9664	1.0199	0.598533	0.95392	271441	5438	266003	Disorders of fluid, electrolyte, and acid-base balance	endocrine/metabolic
587	-0.0342136	0.0651255	0.966365	0.850563	1.09793	0.59934	0.95392	256751	237	256514	Kidney replaced by transpant	genitourinary
695.4	0.0308387	0.0590687	1.03132	0.918573	1.1579	0.601614	0.95392	268934	288	268646	Lupus (localized and systemic)	dermatologic
729.1	0.0367181	0.0705949	1.0374	0.90335	1.19134	0.602978	0.95392	257688	202	257486	Rheumatism, unspecified and fibrositis	musculoskeletal
420.3	0.025509	0.0490576	1.02584	0.931795	1.12937	0.603077	0.95392	277734	417	277317	Endocarditis	circulatory system
292.3	0.0242999	0.0471184	1.0246	0.934213	1.12373	0.60605	0.95392	272015	453	271562	Memory loss	mental disorders
172	0.00693763	0.0134718	1.00696	0.980722	1.0339	0.60657	0.95392	271223	5672	265551	Skin cancer	neoplasms
967	0.0319715	0.0623485	1.03249	0.913722	1.16669	0.6081	0.95392	245395	259	245136	Adverse effects of sedatives or other central nervous system depressants and anesthetics	injuries & poisonings
366.2	0.00760269	0.0148694	1.00763	0.97869	1.03743	0.609142	0.95392	254755	4691	250064	Senile cataract	sense organs
579.8	-0.0146782	0.0288778	0.985429	0.931203	1.04281	0.611253	0.95392	255555	1207	254348	Nonspecific abnormal findings in stool contents	digestive
512	0.00675922	0.0133809	1.00678	0.980721	1.03354	0.613461	0.95392	275410	5726	269684	Other symptoms of respiratory system	respiratory
687	-0.0174871	0.0346381	0.982665	0.918167	1.05169	0.613663	0.95392	275483	838	274645	Symptoms affecting skin	dermatologic
385.3	0.0274819	0.0547264	1.02786	0.92332	1.14424	0.615549	0.95392	278666	335	278331	Cholesteatoma	sense organs
281.11	-0.0229425	0.0460793	0.977319	0.892922	1.06969	0.61856	0.95392	256138	474	255664	Pernicious anemia	hematopoietic
334.2	0.0311173	0.0628434	1.03161	0.912056	1.16683	0.62049	0.95392	266300	254	266046	Anterior horn cell disease	neurological
303	0.0302814	0.0611812	1.03074	0.914268	1.16206	0.620639	0.95392	255194	268	254926	Psychogenic and somatoform disorders	mental disorders
306	-0.0342426	0.0692021	0.966337	0.843769	1.10671	0.620727	0.95392	255136	210	254926	Other mental disorder	mental disorders
740.9	-0.00605748	0.0122621	0.993961	0.970357	1.01814	0.621307	0.95392	237074	6978	230096	Osteoarthrosis NOS	musculoskeletal
697	0.0263183	0.0533096	1.02667	0.92481	1.13974	0.621526	0.95392	270241	353	269888	Sarcoidosis	dermatologic
626.12	0.00699358	0.0141934	1.00702	0.97939	1.03543	0.622199	0.95392	132598	5305	127293	Excessive or frequent menstruation	genitourinary
334	0.0146126	0.0296616	1.01472	0.95741	1.07546	0.622264	0.95392	267190	1144	266046	Degenerative disease of the spinal cord	neurological
174	0.00687151	0.0140801	1.0069	0.979488	1.03507	0.625529	0.95392	262288	5280	257008	Breast cancer	neoplasms
184.1	-0.0122611	0.0251646	0.987814	0.940275	1.03776	0.62609	0.95392	135602	1610	133992	Malignant neoplasm of ovary and other uterine adnexa	neoplasms
172.2	-0.00789967	0.0162415	0.992131	0.961047	1.02422	0.626691	0.95392	269430	3879	265551	Other non-epithelial cancer of skin	neoplasms
771	-0.0214197	0.0441145	0.978808	0.897733	1.06721	0.627288	0.95392	281423	516	280907	Musculoskeletal symptoms referable to limbs	symptoms
696.42	-0.0218199	0.0451512	0.978416	0.895552	1.06895	0.628909	0.95392	266405	493	265912	Psoriatic arthropathy	dermatologic
292.1	-0.019495	0.0404405	0.980694	0.905963	1.06159	0.629758	0.95392	272177	615	271562	Aphasia/speech disturbance	mental disorders
287.31	-0.0274661	0.0570717	0.972908	0.869946	1.08806	0.630334	0.95392	278328	308	278020	Primary thrombocytopenia	hematopoietic
474.1	-0.0267018	0.0556539	0.973652	0.873033	1.08587	0.631382	0.95392	263780	325	263455	Acute tonsillitis	respiratory
519	-0.0060731	0.0126603	0.993945	0.969585	1.01892	0.631444	0.95392	274693	6426	268267	Other diseases of respiratory system, not elsewhere classified	respiratory
764	-0.0162523	0.0339248	0.983879	0.920587	1.05152	0.631889	0.95392	279257	875	278382	Sciatica	symptoms
614.51	0.0183586	0.0384169	1.01853	0.944653	1.09818	0.632737	0.95392	145997	682	145315	Cervicitis and endocervicitis	genitourinary
200	-0.0166273	0.0348103	0.98351	0.918646	1.05295	0.632895	0.95392	277059	830	276229	Myeloproliferative disease	neoplasms
613.1	-0.023939	0.0502434	0.976345	0.884782	1.07738	0.633746	0.95392	280584	399	280185	Inflammatory disease of breast	genitourinary
153.2	0.00939657	0.0198297	1.00944	0.970961	1.04945	0.635597	0.955048	249293	2578	246715	Colon cancer	neoplasms
729	0.025322	0.0537908	1.02565	0.923018	1.13968	0.63782	0.956198	257834	348	257486	Other disorders of soft tissues	musculoskeletal
578	-0.00419673	0.0089349	0.995812	0.978525	1.0134	0.638568	0.956198	267575	13227	254348	Gastrointestinal hemorrhage	digestive
374	0.00947148	0.0203293	1.00952	0.970083	1.05055	0.641286	0.95755	275668	2453	273215	Other disorders of eyelids	sense organs
394.7	0.0307535	0.0663059	1.03123	0.905558	1.17435	0.642782	0.95755	268790	228	268562	Disease of tricuspid valve	circulatory system
291	0.0279102	0.0601759	1.0283	0.913901	1.15703	0.642784	0.95755	271839	277	271562	Other specified nonpsychotic and/or transient mental disorders	mental disorders
375.2	0.0197541	0.0429316	1.01995	0.937639	1.10949	0.645423	0.958784	275066	545	274521	Epiphora	sense organs
522	-0.0143948	0.0313224	0.985708	0.927015	1.04812	0.645825	0.958784	273148	1026	272122	Diseases of pulp and periapical tissues	digestive
560.1	0.0233541	0.0510117	1.02363	0.926235	1.13126	0.647082	0.959009	221672	385	221287	Paralytic ileus	digestive
145	0.020733	0.0458228	1.02095	0.933254	1.11689	0.650937	0.961816	279964	478	279486	Cancer of mouth	neoplasms
707	0.0112795	0.024949	1.01134	0.963079	1.06203	0.651195	0.961816	279358	1621	277737	Chronic ulcer of skin	dermatologic
189.1	0.0146489	0.0329392	1.01476	0.951314	1.08243	0.656517	0.963941	278267	928	277339	Cancer of kidney and renal pelvis	neoplasms
497	0.0224878	0.0509202	1.02274	0.925599	1.13008	0.658758	0.963941	265930	388	265542	Bronchitis	respiratory
801.1	-0.0218751	0.0497426	0.978362	0.88748	1.07855	0.660107	0.963941	264125	407	263718	Fracture of foot	injuries & poisonings
300.13	0.0224164	0.0509977	1.02267	0.925393	1.13017	0.660257	0.963941	255312	386	254926	Phobia	mental disorders
750	-0.0204857	0.0468397	0.979723	0.893785	1.07392	0.661851	0.963941	280085	458	279627	Digestive congenital anomalies	congenital anomalies
735	-0.00583499	0.0133651	0.994182	0.968477	1.02057	0.662413	0.963941	273280	5795	267485	Acquired foot deformities	musculoskeletal
585.4	0.0305465	0.0701938	1.03102	0.898498	1.18308	0.663436	0.963941	256718	204	256514	Chronic kidney disease, Stage I or II	genitourinary
454.1	0.00543641	0.0125008	1.00545	0.981116	1.03039	0.663646	0.963941	261347	6597	254750	Varicose veins of lower extremity	circulatory system
471	0.0101671	0.023466	1.01022	0.964809	1.05777	0.664821	0.963941	265290	1835	263455	Nasal polyps	respiratory
585.34	0.024265	0.0560478	1.02456	0.917973	1.14353	0.665063	0.963941	256834	320	256514	Chronic Kidney Disease, Stage IV	genitourinary
560	-0.00833943	0.0193151	0.991695	0.954854	1.02996	0.665919	0.963941	224011	2724	221287	Intestinal obstruction without mention of hernia	digestive
368	0.00979917	0.0227002	1.00985	0.965903	1.05579	0.665975	0.963941	278812	1960	276852	Visual disturbances	sense organs
458.9	-0.00845407	0.0197438	0.991582	0.953943	1.03071	0.668514	0.965704	252344	2601	249743	Hypotension NOS	circulatory system
204.21	0.0221489	0.052068	1.0224	0.923206	1.13224	0.670557	0.965704	276599	370	276229	Myeloid leukemia, acute	neoplasms
70.3	0.0295047	0.0694239	1.02994	0.898918	1.18007	0.670842	0.965704	276291	208	276083	Viral hepatitis C	infectious diseases
614.3	0.0186904	0.0446304	1.01887	0.933529	1.112	0.675375	0.965704	145821	506	145315	Pelvic inflammatory disease (PID)	genitourinary
458.1	-0.0120295	0.0289112	0.988043	0.933612	1.04565	0.67735	0.965704	250949	1206	249743	Orthostatic hypotension	circulatory system
596	-0.00532122	0.0128217	0.994693	0.970008	1.02001	0.678129	0.965704	273026	6285	266741	Other disorders of bladder	genitourinary
751.21	0.0243552	0.0588301	1.02465	0.913064	1.14988	0.678879	0.965704	279917	290	279627	Cystic kidney disease	congenital anomalies
215	-0.0236259	0.0571083	0.976651	0.87323	1.09232	0.679091	0.965704	275547	308	275239	Other benign neoplasm of connective and other soft tissue	neoplasms
751.2	-0.0177036	0.0431886	0.982452	0.902712	1.06924	0.681869	0.965704	280166	539	279627	Congenital anomalies of urinary system	congenital anomalies
149	-0.0179245	0.0438575	0.982235	0.90133	1.0704	0.682761	0.965704	280008	522	279486	Cancer of larynx, pharynx, nasal cavities	neoplasms
571.6	0.0287288	0.0705015	1.02915	0.896326	1.18165	0.683647	0.965704	267844	202	267642	Primary biliary cirrhosis	digestive
835	-0.0046161	0.011336	0.995395	0.973523	1.01776	0.683855	0.965704	276340	8050	268290	Internal derangement of knee	injuries & poisonings
701	-0.00728563	0.017936	0.992741	0.958448	1.02826	0.684595	0.965704	279135	3157	275978	Other hypertrophic and atrophic conditions of skin	dermatologic
580.1	-0.0172259	0.0426395	0.982922	0.904116	1.0686	0.68622	0.965704	257068	554	256514	Glomerulonephritis	genitourinary
331.1	-0.0221342	0.0550872	0.978109	0.878005	1.08963	0.687829	0.965704	266377	331	266046	Hydrocephalus	neurological
604	-0.0136509	0.0342493	0.986442	0.922398	1.05493	0.690207	0.965704	107462	859	106603	Disorders of penis	genitourinary
525	0.0104389	0.026263	1.01049	0.959795	1.06387	0.691016	0.965704	273583	1461	272122	Other diseases of the teeth and supporting structures	digestive
286.7	-0.0254398	0.0643025	0.974881	0.859443	1.10582	0.69238	0.965704	278263	243	278020	Other and unspecified coagulation defects	hematopoietic
695.3	-0.0271343	0.0686058	0.973231	0.850782	1.1133	0.692466	0.965704	270101	213	269888	Rosacea	dermatologic
571.8	0.0139512	0.0353232	1.01405	0.946219	1.08674	0.692874	0.965704	268448	806	267642	Liver abscess and sequelae of chronic liver disease	digestive
568.1	-0.00851693	0.0220633	0.991519	0.949557	1.03534	0.699479	0.965704	257174	2076	255098	Peritoneal adhesions (postoperative) (postinfection)	digestive
212	0.0269652	0.0699492	1.02733	0.895715	1.17829	0.69987	0.965704	281831	205	281626	Benign neoplasm of respiratory and intrathoracic organs	neoplasms
695.9	0.0220044	0.0572582	1.02225	0.913731	1.14365	0.700755	0.965704	270194	306	269888	Unspecified erythematous condition	dermatologic
300	-0.00572511	0.0149234	0.994291	0.96563	1.0238	0.701251	0.965704	259512	4586	254926	Anxiety disorders	mental disorders
618.2	-0.00692926	0.0182922	0.993095	0.958121	1.02935	0.70483	0.965704	145288	3077	142211	Uterine/Uterovaginal prolapse	genitourinary
277.4	-0.0248302	0.0663386	0.975476	0.856542	1.11092	0.708185	0.965704	280080	228	279852	Disorders of bilirubin excretion	endocrine/metabolic
742.2	0.022439	0.06031	1.02269	0.908676	1.15102	0.709848	0.965704	276540	276	276264	Pathological, developmental or recurrent dislocation	musculoskeletal
742.9	-0.0200116	0.0539038	0.980187	0.881914	1.08941	0.710454	0.965704	276610	346	276264	Other derangement of joint	musculoskeletal
79.9	0.0116733	0.0314917	1.01174	0.951183	1.07616	0.710877	0.965704	277099	1016	276083	Viremia, NOS	infectious diseases
317.1	-0.00756796	0.0204841	0.992461	0.953404	1.03312	0.711789	0.965704	269596	2424	267172	Alcoholism	mental disorders
555.21	0.019623	0.0532343	1.01982	0.918775	1.13197	0.712415	0.965704	221641	354	221287	Ulcerative colitis (chronic)	digestive
274	-0.00891069	0.0243483	0.991129	0.944941	1.03957	0.714389	0.965704	278948	1705	277243	Gout and other crystal arthropathies	endocrine/metabolic
529	-0.0132158	0.0361526	0.986871	0.919364	1.05934	0.714697	0.965704	278533	770	277763	Diseases and other conditions of the tongue	digestive
770	-0.0136434	0.0373608	0.986449	0.916797	1.06139	0.714977	0.965704	280786	722	280064	Myalgia and myositis unspecified	symptoms
695.7	0.0167441	0.0459606	1.01689	0.929288	1.11274	0.715624	0.965704	270364	476	269888	Prurigo and Lichen	dermatologic
426.3	0.00971594	0.0267016	1.00976	0.958277	1.06402	0.715955	0.965704	248737	1414	247323	Bundle branch block	circulatory system
441.1	-0.0251568	0.0697533	0.975157	0.850551	1.11802	0.718358	0.965704	270590	206	270384	Acute vascular insufficiency of intestine	circulatory system
512.7	-0.00565418	0.0158329	0.994362	0.963979	1.0257	0.721005	0.965704	273749	4065	269684	Shortness of breath	respiratory
427.11	-0.00885756	0.0248272	0.991182	0.944105	1.04061	0.721266	0.965704	248960	1637	247323	Paroxysmal supraventricular tachycardia	circulatory system
510	0.0137444	0.0388529	1.01384	0.939501	1.09406	0.723523	0.965704	280746	665	280081	Other diseases of lung	respiratory
619.3	0.00895547	0.0254065	1.009	0.959982	1.06051	0.724473	0.965704	146473	1574	144899	Noninflammatory disorders of cervix	genitourinary
741.2	0.0216903	0.0623607	1.02193	0.904354	1.15479	0.727976	0.965704	276522	258	276264	Stiffness of joint	musculoskeletal
636	-0.00987512	0.0284908	0.990173	0.936397	1.04704	0.728886	0.965704	150091	1312	148779	Early or threatened labor; hemorrhage in early pregnancy	pregnancy complications
8.6	0.0156943	0.045635	1.01582	0.928905	1.11086	0.730915	0.965704	278024	482	277542	Viral Enteritis	infectious diseases
427.8	0.0186377	0.0542099	1.01881	0.916117	1.13302	0.730992	0.965704	247664	341	247323	Sinoatrial node dysfunction (Bradycardia)	circulatory system
381	-0.0100221	0.0291685	0.990028	0.935016	1.04828	0.731152	0.965704	279514	1183	278331	Otitis media and Eustachian tube disorders	sense organs
743.21	-0.0241584	0.0704469	0.976131	0.850244	1.12066	0.731651	0.965704	280691	202	280489	Pathologic fracture of vertebrae	musculoskeletal
571.5	0.00786074	0.0230597	1.00789	0.963353	1.05449	0.733189	0.965704	269542	1900	267642	Other chronic nonalcoholic liver disease	digestive
946	0.0187493	0.0554722	1.01893	0.913955	1.13595	0.735368	0.965704	276819	326	276493	Anaphylactic shock NOS	injuries & poisonings
260.6	-0.0143727	0.0425468	0.98573	0.906864	1.07146	0.735507	0.965704	276239	555	275684	Anorexia	endocrine/metabolic
447.1	0.0142128	0.042232	1.01431	0.933737	1.10184	0.736463	0.965704	270946	562	270384	Stricture of artery	circulatory system
352.1	0.0192264	0.0571332	1.01941	0.911419	1.1402	0.73648	0.965704	267126	308	266818	Trigeminal nerve disorders [CN5]	neurological
706.2	0.00485039	0.0144326	1.00486	0.976836	1.03369	0.736816	0.965704	278488	4902	273586	Sebaceous cyst	dermatologic
427.3	-0.00734213	0.0219416	0.992685	0.950899	1.03631	0.737911	0.965704	249426	2103	247323	Other specified cardiac dysrhythmias	circulatory system
586	0.00701534	0.020975	1.00704	0.96648	1.0493	0.738031	0.965704	258819	2305	256514	Other disorders of the kidney and ureters	genitourinary
585.3	-0.00544198	0.0164498	0.994573	0.963018	1.02716	0.740777	0.965704	260306	3792	256514	Chronic renal failure [CKD]	genitourinary
579	0.01039	0.0316673	1.01044	0.949636	1.07515	0.742838	0.965704	255351	1003	254348	Other symptoms involving abdomen and pelvis	digestive
523	-0.0101247	0.0310069	0.989926	0.931558	1.05195	0.744023	0.965704	273170	1048	272122	Gingival and periodontal diseases	digestive
550.2	-0.00249761	0.00768883	0.997506	0.982586	1.01265	0.745305	0.965704	260653	18441	242212	Diaphragmatic hernia	digestive
112	0.0101553	0.0314942	1.01021	0.949735	1.07453	0.747113	0.965704	279688	1015	278673	Candidiasis	infectious diseases
290	0.00916755	0.0284493	1.00921	0.954477	1.06708	0.74727	0.965704	272812	1250	271562	Delirium dementia and amnestic and other cognitive disorders	mental disorders
418.1	-0.00670305	0.0208307	0.993319	0.953581	1.03471	0.747614	0.965704	279039	2329	276710	Precordial pain	circulatory system
374.1	0.0119607	0.0373263	1.01203	0.940637	1.08885	0.748637	0.965704	273937	722	273215	Ectropion or entropion	sense organs
636.3	0.013672	0.0426858	1.01377	0.932402	1.10223	0.748746	0.965704	149345	566	148779	Hemorrhage in early pregnancy	pregnancy complications
615	-0.00698351	0.0218283	0.993041	0.951452	1.03645	0.749022	0.965704	147469	2154	145315	Endometriosis	genitourinary
446.5	0.0176285	0.0552365	1.01778	0.913353	1.13416	0.749616	0.965704	270713	329	270384	Giant cell arteritis	circulatory system
706	0.00457707	0.0143809	1.00459	0.976667	1.03331	0.750277	0.965704	278524	4938	273586	Diseases of sebaceous glands	dermatologic
276.1	0.00539488	0.0169729	1.00541	0.972513	1.03942	0.750597	0.965704	269540	3537	266003	Electrolyte imbalance	endocrine/metabolic
568	-0.006763	0.0214421	0.99326	0.952382	1.03589	0.752452	0.965704	257297	2199	255098	Other disorders of peritoneum	digestive
726.1	-0.00438765	0.0139433	0.995622	0.968782	1.02321	0.753006	0.965704	262755	5269	257486	Enthesopathy	musculoskeletal
626.13	-0.00983058	0.0313656	0.990218	0.931177	1.053	0.753962	0.965704	128321	1028	127293	Irregular menstrual cycle	genitourinary
446	-0.0121289	0.038823	0.987944	0.915559	1.06605	0.754725	0.965704	271051	667	270384	Polyarteritis nodosa and allied conditions	circulatory system
79	0.00843801	0.0270359	1.00847	0.956426	1.06335	0.754962	0.965704	277463	1380	276083	Viral infection	infectious diseases
599.4	0.00784927	0.0251637	1.00788	0.959377	1.05884	0.755095	0.965704	262072	1593	260479	Urinary incontinence	genitourinary
201	0.0216852	0.0696431	1.02192	0.891533	1.17138	0.755514	0.965704	276436	207	276229	Hodgkin's disease	neoplasms
211	0.00499749	0.0161059	1.00501	0.97378	1.03724	0.756341	0.965704	267901	3933	263968	Benign neoplasm of other parts of digestive system	neoplasms
694.2	0.0139036	0.044903	1.014	0.928575	1.10729	0.756837	0.965704	270386	498	269888	Other dyschromia	dermatologic
379.2	0.0130202	0.0427452	1.01311	0.931687	1.10164	0.760671	0.965704	275070	549	274521	Disorders of vitreous body	sense organs
427.42	0.0185869	0.0618039	1.01876	0.902536	1.14995	0.763613	0.965704	247585	262	247323	Cardiac arrest	circulatory system
368.1	0.0157537	0.0525806	1.01588	0.9164	1.12616	0.764474	0.965704	277215	363	276852	Amblyopia	sense organs
613.7	0.0153134	0.0511511	1.01543	0.918566	1.12251	0.764654	0.965704	280570	385	280185	Other signs and symptoms in breast	genitourinary
465	0.00792029	0.0266373	1.00795	0.956678	1.06197	0.766208	0.965704	280538	1421	279117	Acute upper respiratory infections of multiple or unspecified sites	respiratory
185	0.00396912	0.0133606	1.00398	0.978028	1.03061	0.766408	0.965704	108976	6085	102891	Cancer of prostate	neoplasms
433.31	0.00817745	0.0277086	1.00821	0.954917	1.06448	0.7679	0.965704	270455	1315	269140	Transient cerebral ischemia	circulatory system
451	0.0107043	0.0363026	1.01076	0.941343	1.0853	0.768099	0.965704	255512	762	254750	Phlebitis and thrombophlebitis	circulatory system
561	-0.00314438	0.0106641	0.996861	0.976241	1.01792	0.768104	0.965704	230516	9229	221287	Symptoms involving digestive system	digestive
521.1	-0.00697431	0.0236735	0.99305	0.948026	1.04021	0.768296	0.965704	273923	1801	272122	Dental caries	digestive
389.2	0.0178144	0.061421	1.01797	0.902516	1.1482	0.771788	0.965704	273666	266	273400	Conductive hearing loss	sense organs
320	-0.0180774	0.062661	0.982085	0.868584	1.11042	0.772968	0.965704	281068	256	280812	Meningitis	neurological
480	0.00324461	0.011443	1.00325	0.981	1.026	0.776758	0.965704	272246	7948	264298	Pneumonia	respiratory
301	0.0183883	0.0650278	1.01856	0.896673	1.15701	0.777349	0.965704	255164	238	254926	Personality disorders	mental disorders
578.9	-0.00446458	0.0158601	0.995545	0.965075	1.02698	0.778329	0.965704	258394	4046	254348	Hemorrhage of gastrointestinal tract	digestive
624.2	-0.0178575	0.0634424	0.982301	0.867446	1.11236	0.778346	0.965704	145994	250	145744	Atrophy of female genital tract	genitourinary
149.1	-0.0189099	0.067409	0.981268	0.859823	1.11987	0.779074	0.965704	279707	221	279486	Cancer of oropharynx	neoplasms
447	-0.00952115	0.0340001	0.990524	0.926668	1.05878	0.779452	0.965704	271253	869	270384	Other disorders of arteries and arterioles	circulatory system
427.2	-0.00272209	0.0097318	0.997282	0.97844	1.01649	0.779699	0.965704	258768	11445	247323	Atrial fibrillation and flutter	circulatory system
721	-0.0076514	0.0273658	0.992378	0.940553	1.04706	0.779786	0.965704	273716	1347	272369	Spondylosis and allied disorders	musculoskeletal
800.3	0.0101008	0.0362355	1.01015	0.940899	1.0845	0.780433	0.965704	264485	767	263718	Fracture of tibia and fibula	injuries & poisonings
280	0.00357925	0.0129105	1.00359	0.978509	1.0293	0.781599	0.965704	261836	6172	255664	Iron deficiency anemias	hematopoietic
743	0.0111762	0.0406799	1.01124	0.933742	1.09517	0.783521	0.965704	281096	607	280489	Osteoporosis, osteopenia and pathological fracture	musculoskeletal
300.12	-0.0117678	0.0433218	0.988301	0.907849	1.07588	0.785902	0.965704	255462	536	254926	Agorophobia, social phobia, and panic disorder	mental disorders
365	0.00469729	0.0173787	1.00471	0.971063	1.03952	0.786937	0.965704	270172	3378	266794	Glaucoma	sense organs
550.4	0.00561442	0.0208983	1.00563	0.965272	1.04768	0.788196	0.965704	244537	2325	242212	Umbilical hernia	digestive
614.32	0.017799	0.0662852	1.01796	0.893939	1.15918	0.788298	0.965704	145544	229	145315	Chronic inflammatory pelvic disease	genitourinary
292.6	-0.0179264	0.066849	0.982233	0.861614	1.11974	0.788574	0.965704	271787	225	271562	Hallucinations	mental disorders
197	-0.00347494	0.0129629	0.996531	0.971531	1.02217	0.788646	0.965704	262476	6130	256346	Chemotherapy	neoplasms
289.5	-0.014669	0.0550779	0.985438	0.8846	1.09777	0.789983	0.965704	272149	331	271818	Diseases of spleen	hematopoietic
635.2	-0.012609	0.0481897	0.98747	0.898472	1.08528	0.793589	0.965704	149222	443	148779	Antepartum hemorrhage, abruptio placentae, and placenta previa	pregnancy complications
145.2	-0.0169082	0.0649424	0.983234	0.865721	1.1167	0.794589	0.965704	279724	238	279486	Cancer of tongue	neoplasms
727.5	0.0160104	0.0616975	1.01614	0.900401	1.14675	0.795251	0.965704	257750	264	257486	Rupture of synovium	musculoskeletal
433.2	-0.00580054	0.0225351	0.994216	0.951259	1.03911	0.79687	0.965704	271135	1995	269140	Occlusion of cerebral arteries	circulatory system
726.4	-0.0125694	0.0489166	0.987509	0.897229	1.08687	0.797212	0.965704	257907	421	257486	Calcaneal spur; Exostosis NOS	musculoskeletal
720	-0.00482136	0.0191126	0.99519	0.9586	1.03318	0.80084	0.965704	275148	2779	272369	Spinal stenosis	musculoskeletal
523.32	0.0101123	0.0401242	1.01016	0.933766	1.09281	0.801022	0.965704	272747	625	272122	Chronic periodontitis	digestive
427.4	0.011543	0.0458724	1.01161	0.924627	1.10678	0.801324	0.965704	247799	476	247323	Cardiac arrest and ventricular fibrillation	circulatory system
291.8	0.0154494	0.0621178	1.01557	0.899156	1.14706	0.803584	0.965704	271822	260	271562	Alteration of consciousness	mental disorders
798.1	-0.0130539	0.0525583	0.987031	0.890416	1.09413	0.803849	0.965704	276830	364	276466	Chronic fatigue syndrome	symptoms
594.3	0.00644453	0.0260047	1.00647	0.956453	1.05909	0.804272	0.965704	275666	1492	274174	Calculus of ureter	genitourinary
433.5	0.0153601	0.0620653	1.01548	0.899168	1.14684	0.804534	0.965704	269401	261	269140	Cerebral aneurysm	circulatory system
519.8	-0.00314892	0.0128747	0.996856	0.972016	1.02233	0.80678	0.965704	274475	6208	268267	Other diseases of respiratory system, NEC	respiratory
389.4	-0.0125319	0.0516823	0.987546	0.892412	1.09282	0.808408	0.965704	273776	376	273400	Tinnitus	sense organs
394.2	0.0161347	0.066568	1.01627	0.891958	1.1579	0.808487	0.965704	268788	226	268562	Mitral valve disease	circulatory system
199	0.00855163	0.0355711	1.00859	0.940667	1.08141	0.810013	0.965704	257141	795	256346	Neoplasm of uncertain behavior	neoplasms
626.8	0.00917953	0.0384562	1.00922	0.93595	1.08823	0.811338	0.965704	127988	695	127293	Infertility, female	genitourinary
426	-0.00368613	0.0154549	0.996321	0.966594	1.02696	0.811487	0.965704	251630	4307	247323	Cardiac conduction disorders	circulatory system
386	-0.00710209	0.0299863	0.992923	0.936249	1.05303	0.812777	0.965704	274101	1120	272981	Vertiginous syndromes and other disorders of vestibular system	sense organs
751.11	-0.0164979	0.0697446	0.983637	0.857963	1.12772	0.813008	0.965704	152499	207	152292	Congenital anomalies of female genital organs	congenital anomalies
800.4	0.0144664	0.0611895	1.01457	0.899908	1.14385	0.813107	0.965704	263986	268	263718	Fracture of patella	injuries & poisonings
801	-0.00774299	0.0333328	0.992287	0.929532	1.05928	0.81631	0.966301	264625	907	263718	Fracture of ankle and foot	injuries & poisonings
513	0.0118315	0.0509759	1.0119	0.915688	1.11822	0.816461	0.966301	281637	386	281251	Respiratory abnormalities	respiratory
454.11	-0.010633	0.0464493	0.989423	0.903326	1.08373	0.818934	0.966301	255215	465	254750	Varicose veins of lower extremity, symptomtic	circulatory system
727.4	0.00532933	0.0234773	1.00534	0.960131	1.05268	0.820424	0.966301	259321	1835	257486	Ganglion and cyst of synovium, tendon, and bursa	musculoskeletal
635	-0.00730126	0.0322831	0.992725	0.931858	1.05757	0.821074	0.966301	149795	1016	148779	Hemorrhage during pregnancy; childbirth and postpartum	pregnancy complications
261.4	0.010179	0.0453377	1.01023	0.924334	1.10411	0.822357	0.966301	276173	489	275684	Vitamin D deficiency	endocrine/metabolic
803	0.00319877	0.0142506	1.0032	0.975571	1.03162	0.822395	0.966301	268771	5053	263718	Fracture of upper limb	injuries & poisonings
560.4	-0.00516815	0.0232624	0.994845	0.950505	1.04125	0.824184	0.966301	223158	1871	221287	Other intestinal obstruction	digestive
426.91	0.00550458	0.0249218	1.00552	0.957585	1.05585	0.82519	0.966301	248951	1628	247323	Cardiac pacemaker in situ	circulatory system
289.4	0.00539464	0.0245022	1.00541	0.958267	1.05487	0.825739	0.966301	273498	1680	271818	Lymphadenitis	hematopoietic
426.23	0.0112128	0.0510217	1.01128	0.91504	1.11763	0.826053	0.966301	247708	385	247323	Second degree AV block	circulatory system
722.9	-0.00933982	0.043756	0.990704	0.909282	1.07942	0.830974	0.966301	272894	525	272369	Other and unspecified disc disorder	musculoskeletal
701.5	-0.0121224	0.0578833	0.987951	0.881993	1.10664	0.834114	0.966301	276278	300	275978	Abnormal granulation tissue	dermatologic
427.1	0.00439272	0.0210133	1.0044	0.963876	1.04663	0.834413	0.966301	249614	2291	247323	Paroxysmal tachycardia, unspecified	circulatory system
170.2	0.0135043	0.0646242	1.0136	0.893011	1.15046	0.834475	0.966301	281609	240	281369	Cancer of connective tissue	neoplasms
735.2	0.0038683	0.0185282	1.00388	0.968074	1.041	0.83462	0.966301	270454	2969	267485	Acquired toe deformities	musculoskeletal
740.12	0.00733323	0.0352044	1.00736	0.940197	1.07932	0.834991	0.966301	230907	811	230096	Osteoarthrosis, localized, secondary	musculoskeletal
480.1	-0.00291173	0.0140568	0.997093	0.969997	1.02495	0.8359	0.966301	269497	5199	264298	Bacterial pneumonia	respiratory
204.4	-0.00778447	0.0382944	0.992246	0.920498	1.06959	0.838917	0.968496	276914	685	276229	Multiple myeloma	neoplasms
571.81	-0.00983477	0.0491322	0.990213	0.899306	1.09031	0.841348	0.968798	268058	416	267642	Portal hypertension	digestive
426.9	0.00478484	0.023914	1.0048	0.958787	1.05301	0.841414	0.968798	249093	1770	247323	Cardiac pacemaker/device in situ	circulatory system
357	-0.00636531	0.0326151	0.993655	0.932124	1.05925	0.845264	0.968798	280022	945	279077	Inflammatory and toxic neuropathy	neurological
619.1	-0.0100755	0.0516421	0.989975	0.894677	1.09542	0.845312	0.968798	145277	378	144899	Noninflammatory disorders of ovary, fallopian tube, and broad ligament	genitourinary
530.7	-0.0134472	0.0690015	0.986643	0.861838	1.12952	0.845484	0.968798	236993	211	236782	Gastroesophageal laceration-hemorrhage syndrome	digestive
965.1	-0.00664443	0.0345848	0.993378	0.928273	1.06305	0.847648	0.968798	245980	844	245136	Opiates and related narcotics causing adverse effects in therapeutic use	injuries & poisonings
350.3	-0.0128222	0.0675364	0.98726	0.864857	1.12699	0.849421	0.968798	280010	219	279791	Lack of coordination	neurological
286.1	0.0111496	0.0587609	1.01121	0.901207	1.13464	0.849509	0.968798	278311	291	278020	Congenital coagulation defects	hematopoietic
433.3	0.0041869	0.0228208	1.0042	0.96027	1.05013	0.85443	0.968798	271086	1946	269140	Cerebral ischemia	circulatory system
340	-0.00419662	0.0231202	0.995812	0.951694	1.04198	0.855965	0.968798	271487	1894	269593	Migraine	neurological
756	-0.0101224	0.0560258	0.989929	0.886982	1.10482	0.856623	0.968798	280718	320	280398	Other congenital musculoskeletal anomalies	congenital anomalies
204.2	0.00804384	0.0453318	1.00808	0.922374	1.10174	0.85916	0.968798	276717	488	276229	Myeloid leukemia	neoplasms
735.23	0.00582813	0.0336631	1.00585	0.941623	1.07445	0.862549	0.968798	268374	889	267485	Hallux rigidus	musculoskeletal
496.2	-0.00344371	0.0199063	0.996562	0.958429	1.03621	0.862655	0.968798	268108	2566	265542	Chronic bronchitis	respiratory
427.41	-0.0111648	0.0663579	0.988897	0.868295	1.12625	0.866385	0.968798	247550	227	247323	Ventricular fibrillation and flutter	circulatory system
193	0.0105927	0.0630246	1.01065	0.89321	1.14353	0.866526	0.968798	280094	253	279841	Thyroid cancer	neoplasms
695.42	0.0111056	0.0662525	1.01117	0.888033	1.15138	0.866878	0.968798	268875	229	268646	Systemic lupus erythematosus	dermatologic
722	-0.00641005	0.0382654	0.99361	0.921817	1.071	0.866965	0.968798	273056	687	272369	Intervertebral disc disorders	musculoskeletal
642	0.00692479	0.0414638	1.00695	0.928353	1.0922	0.867364	0.968798	153250	599	152651	Hypertension complicating pregnancy, childbirth, and the puerperium	pregnancy complications
368.4	-0.0113163	0.0678581	0.988747	0.865614	1.1294	0.867556	0.968798	277070	218	276852	Visual field defects	sense organs
916	-0.00557171	0.0340901	0.994444	0.930171	1.06316	0.870171	0.968798	280744	865	279879	Contusion	injuries & poisonings
433.21	-0.00370175	0.0226763	0.996305	0.952994	1.04158	0.870327	0.968798	271110	1970	269140	Cerebral artery occlusion, with cerebral infarction	circulatory system
189.11	0.00546186	0.0336509	1.00548	0.941301	1.07403	0.871062	0.968798	278228	889	277339	Malignant neoplasm of kidney, except pelvis	neoplasms
187.1	-0.00372032	0.0229419	0.996287	0.952481	1.04211	0.871178	0.968798	119714	1939	117775	Malignant neoplasm of unspecified male genital organ	neoplasms
253	-0.00720904	0.0448797	0.992817	0.909217	1.0841	0.872385	0.968798	277172	499	276673	Disorders of the pituitary gland and its hypothalamic control	endocrine/metabolic
375	0.00433739	0.0271785	1.00435	0.952246	1.0593	0.873205	0.968798	275886	1365	274521	Disorders of lacrimal system	sense organs
175	-0.00344018	0.021736	0.996566	0.955002	1.03994	0.874243	0.968798	134569	2161	132408	Acquired absence of breast	neoplasms
521	-0.00367228	0.0234603	0.996334	0.951559	1.04322	0.875614	0.968798	273956	1834	272122	Diseases of hard tissues of teeth	digestive
180.1	0.00479923	0.0311161	1.00481	0.945362	1.068	0.877424	0.968798	128627	1046	127581	Cervical cancer	neoplasms
195.1	-0.00249257	0.016458	0.997511	0.965847	1.03021	0.879621	0.968798	260127	3781	256346	Malignant neoplasm, other	neoplasms
288.1	-0.00314606	0.0210273	0.996859	0.956611	1.0388	0.881066	0.968798	274107	2289	271818	Decreased white blood cell count	hematopoietic
288.11	-0.00314606	0.0210273	0.996859	0.956611	1.0388	0.881066	0.968798	274107	2289	271818	Neutropenia	hematopoietic
386.1	0.00784866	0.0525243	1.00788	0.909285	1.11717	0.881215	0.968798	273345	364	272981	Meniere's disease	sense organs
602	-0.00542627	0.0364404	0.994588	0.92603	1.06822	0.881626	0.968798	103648	757	102891	Other disorders of prostate	genitourinary
727.6	-0.00298508	0.0202834	0.997019	0.958161	1.03745	0.882999	0.968798	259949	2463	257486	Rupture of tendon, nontraumatic	musculoskeletal
694	-0.0058367	0.0399679	0.99418	0.919273	1.07519	0.883894	0.968798	270517	629	269888	Dyschromia and Vitiligo	dermatologic
262	-0.0102207	0.0700001	0.989831	0.862933	1.13539	0.883913	0.968798	275889	205	275684	Mineral deficiency NEC	endocrine/metabolic
244.1	0.00540045	0.0369913	1.00542	0.935101	1.08102	0.883927	0.968798	261219	738	260481	Secondary hypothyroidism	endocrine/metabolic
742.8	0.00990985	0.0680734	1.00996	0.883811	1.15411	0.884256	0.968798	276481	217	276264	Articular cartilage disorder	musculoskeletal
472	-0.00592509	0.0414134	0.994092	0.916591	1.07815	0.886234	0.968798	264041	586	263455	Chronic pharyngitis and nasopharyngitis	respiratory
478	-0.00960264	0.0676898	0.990443	0.867385	1.13096	0.887189	0.968798	263674	219	263455	Throat pain	respiratory
455	0.00225091	0.0158722	1.00225	0.971554	1.03392	0.887226	0.968798	258792	4042	254750	Hemorrhoids	circulatory system
496.21	-0.00286051	0.0205598	0.997144	0.957761	1.03815	0.889346	0.969144	267946	2404	265542	Obstructive chronic bronchitis	respiratory
763	0.00763251	0.0550752	1.00766	0.904554	1.12252	0.889779	0.969144	278713	331	278382	Thoracic or lumbosacral neuritis or radiculitis, unspecified	symptoms
172.3	0.00593647	0.0442677	1.00595	0.922354	1.09713	0.89332	0.97178	266064	513	265551	Carcinoma in situ of skin	neoplasms
389	0.00236527	0.0181563	1.00237	0.967325	1.03868	0.89635	0.973854	276478	3078	273400	Hearing loss	sense organs
612.2	0.00605306	0.0476004	1.00607	0.916455	1.10445	0.898811	0.975305	276042	443	275599	Hypertrophy of breast (Gynecomastia)	genitourinary
741.4	0.0042401	0.0339217	1.00425	0.939652	1.07329	0.900526	0.975646	277137	873	276264	Joint effusions	musculoskeletal
612	0.00565043	0.0455958	1.00567	0.919693	1.09968	0.901375	0.975646	276082	483	275599	Breast conditions, congenital or relating to hormones	genitourinary
727	0.00162183	0.0135456	1.00162	0.975381	1.02857	0.904696	0.975693	263076	5590	257486	Other disorders of synovium, tendon, and bursa	musculoskeletal
742	0.0037919	0.0318885	1.0038	0.942982	1.06854	0.905346	0.975693	277255	991	276264	Derangement of joint, non-traumatic	musculoskeletal
371.1	-0.00731909	0.0625081	0.992708	0.878242	1.12209	0.906788	0.975693	273472	257	273215	Uveitis, noninfectious or NOS	sense organs
721.1	0.00362318	0.0309639	1.00363	0.944533	1.06642	0.90685	0.975693	273420	1051	272369	Spondylosis without myelopathy	musculoskeletal
427	-0.00091432	0.00787351	0.999086	0.983787	1.01462	0.907553	0.975693	265081	17758	247323	Cardiac dysrhythmias	circulatory system
366	0.00100929	0.00884141	1.00101	0.983813	1.01851	0.909115	0.975693	264149	14085	250064	Cataract	sense organs
244.4	-0.00124585	0.0110468	0.998755	0.977363	1.02062	0.910205	0.975693	269107	8626	260481	Hypothyroidism NOS	endocrine/metabolic
594.8	0.00333669	0.030303	1.00334	0.945486	1.06474	0.912321	0.975693	275271	1097	274174	Renal colic	genitourinary
595	0.00432296	0.0396275	1.00433	0.92928	1.08545	0.913131	0.975693	274814	640	274174	Hydronephrosis	genitourinary
285.22	0.00653449	0.0604282	1.00656	0.894131	1.13312	0.913887	0.975693	255939	275	255664	Anemia in neoplastic disease	hematopoietic
280.1	-0.00141018	0.0131695	0.998591	0.973145	1.0247	0.914726	0.975693	261591	5927	255664	Iron deficiency anemias, unspecified or not due to blood loss	hematopoietic
535.8	0.00146972	0.0137575	1.00147	0.974828	1.02884	0.914923	0.975693	244325	5441	238884	Other specified gastritis	digestive
535.2	0.00626156	0.0637299	1.00628	0.888121	1.14016	0.921733	0.981276	239131	247	238884	Atrophic gastritis	digestive
187.2	-0.00212271	0.0223766	0.99788	0.955061	1.04262	0.924424	0.981276	119813	2038	117775	Malignant neoplasm of testis	neoplasms
537	-0.00201509	0.0212478	0.997987	0.957279	1.04043	0.924444	0.981276	241130	2246	238884	Other disorders of stomach and duodenum	digestive
450	0.00388468	0.0428032	1.00389	0.923109	1.09174	0.927686	0.981276	281173	549	280624	Noninfectious disorders of lymphatic channels	circulatory system
523.3	0.00328145	0.0373578	1.00329	0.932451	1.0795	0.930005	0.981276	272843	721	272122	Periodontitis (acute or chronic)	digestive
368.9	-0.00427618	0.0490661	0.995733	0.904436	1.09625	0.930551	0.981276	277269	417	276852	Subjective visual disturbances	sense organs
195	-0.00139679	0.0163894	0.998604	0.967036	1.0312	0.932083	0.981276	260159	3813	256346	Cancer, suspected or other	neoplasms
580.14	0.00396549	0.0482207	1.00397	0.913433	1.10349	0.934459	0.981276	256947	433	256514	Chronic glomerulonephritis, NOS	genitourinary
704	-0.00519454	0.0634273	0.994819	0.878526	1.12651	0.934728	0.981276	280489	249	280240	Diseases of hair and hair follicles	dermatologic
619.4	-0.00259469	0.0323428	0.997409	0.936144	1.06268	0.936059	0.981276	145867	968	144899	Noninflammatory disorders of vagina	genitourinary
564	-0.000685202	0.00869785	0.999315	0.982424	1.0165	0.937209	0.981276	235451	14164	221287	Functional digestive disorders	digestive
614.5	-0.0019868	0.0253415	0.998015	0.949656	1.04884	0.937509	0.981276	146895	1580	145315	Inflammatory disease of cervix, vagina, and vulva	genitourinary
292.4	-0.00189976	0.0242568	0.998102	0.95176	1.0467	0.937575	0.981276	273281	1719	271562	Altered mental status	mental disorders
580	0.00228509	0.0298041	1.00229	0.945416	1.06258	0.938886	0.981276	257649	1135	256514	Nephritis; nephrosis; renal sclerosis	genitourinary
990	0.00151841	0.0198526	1.00152	0.963299	1.04126	0.939034	0.981276	271052	2572	268480	Effects radiation NOS	injuries & poisonings
800	-0.00158584	0.0208628	0.998415	0.958413	1.04009	0.939409	0.981276	266048	2330	263718	Fracture of lower limb	injuries & poisonings
276.12	-0.00184631	0.0248228	0.998155	0.950756	1.04792	0.940708	0.981276	267642	1639	266003	Hyposmolality and/or hyponatremia	endocrine/metabolic
292	-0.00142407	0.0192292	0.998577	0.961642	1.03693	0.940965	0.981276	274309	2747	271562	Neurological disorders	mental disorders
870.3	0.00458982	0.0641518	1.0046	0.885905	1.1392	0.942963	0.981276	279932	244	279688	Other open wound of head and face	injuries & poisonings
726.2	0.00391728	0.0554409	1.00392	0.900554	1.11916	0.943671	0.981276	257813	327	257486	Synoviopathy	musculoskeletal
433.1	0.00238086	0.0338496	1.00238	0.93804	1.07114	0.943926	0.981276	270019	879	269140	Occlusion and stenosis of precerebral arteries	circulatory system
599.2	-0.000956898	0.0140722	0.999044	0.971865	1.02698	0.945786	0.981926	265729	5250	260479	Retention of urine	genitourinary
596.5	0.00218747	0.0327935	1.00219	0.939801	1.06872	0.946817	0.981926	267677	936	266741	Functional disorders of bladder	genitourinary
425	0.00205248	0.0321276	1.00205	0.940902	1.06718	0.949062	0.982798	278292	975	277317	Cardiomyopathy	circulatory system
530.5	0.00286978	0.0472374	1.00287	0.914193	1.10016	0.951556	0.982798	237233	451	236782	Disorders of esophageal motility	digestive
187	-0.00131926	0.0219254	0.998682	0.956674	1.04253	0.95202	0.982798	119899	2124	117775	Cancer of other male genital organs	neoplasms
556	0.00227091	0.0378772	1.00227	0.930562	1.07951	0.952192	0.982798	221987	700	221287	Ulceration of the lower GI tract	digestive
174.11	0.000822427	0.0152087	1.00082	0.97143	1.0311	0.956875	0.985285	137764	4502	133262	Malignant neoplasm of female breast	neoplasms
300.1	-0.000800046	0.0155834	0.9992	0.969143	1.03019	0.959055	0.986279	259126	4200	254926	Anxiety disorder	mental disorders
979	0.00350183	0.0706168	1.00351	0.873799	1.15247	0.96045	0.986279	245338	202	245136	Adverse drug events and drug allergies	injuries & poisonings
575.2	0.00183602	0.039025	1.00184	0.928067	1.08147	0.962476	0.986279	263298	659	262639	Obstruction of bile duct	digestive
367.9	0.00218511	0.0470647	1.00219	0.913876	1.09903	0.962969	0.986279	276653	453	276200	Blindness and low vision	sense organs
367	0.00113585	0.024889	1.00114	0.953471	1.05118	0.9636	0.986279	277829	1629	276200	Disorders of refraction and accommodation; blindness and low vision	sense organs
323	0.00297059	0.0679883	1.00298	0.877846	1.14594	0.965149	0.986279	281029	217	280812	Encephalitis	neurological
613	0.00130204	0.0303694	1.0013	0.943441	1.06271	0.965802	0.986279	281282	1097	280185	Other nonmalignant breast conditions	genitourinary
745	0.00055067	0.0153492	1.00055	0.970899	1.03111	0.971381	0.990109	277850	4326	273524	Pain in joint	musculoskeletal
244	-0.000380873	0.0107884	0.999619	0.978704	1.02098	0.971838	0.990109	269547	9066	260481	Hypothyroidism	endocrine/metabolic
427.6	-0.0016288	0.0495169	0.998373	0.906032	1.10012	0.973759	0.990903	247732	409	247323	Premature beats	circulatory system
479	-0.000991614	0.0351632	0.999009	0.932478	1.07029	0.977502	0.992162	264268	813	263455	Other upper respiratory disease	respiratory
550.3	-0.00150688	0.0542881	0.998494	0.897709	1.11059	0.977856	0.992162	242554	342	242212	Femoral hernia	digestive
622.2	-0.000610419	0.0233508	0.99939	0.954682	1.04619	0.979145	0.992162	144169	1866	142303	Mucous polyp of cervix	genitourinary
496	-0.00029698	0.0115992	0.999703	0.977232	1.02269	0.979574	0.992162	273297	7755	265542	Chronic airway obstruction	respiratory
840	-0.00120474	0.0541813	0.998796	0.898168	1.1107	0.98226	0.993722	281598	342	281256	Sprains and strains	injuries & poisonings
470	0.000252523	0.0198725	1.00025	0.962042	1.03998	0.989861	0.99868	266023	2568	263455	Septal Deviations/Turbinate Hypertrophy	respiratory
578.2	-0.000292879	0.0239287	0.999707	0.953904	1.04771	0.990234	0.99868	256109	1761	254348	Blood in stool	digestive
577.2	-0.000617286	0.0527114	0.999383	0.901289	1.10815	0.990656	0.99868	278641	361	278280	Chronic pancreatitis	digestive
857	0.0003602	0.040532	1.00036	0.923965	1.08307	0.992909	0.99868	278245	611	277634	Mechanical complication of unspecified genitourinary device, implant, and graft	injuries & poisonings
425.1	0.000201004	0.0325117	1.0002	0.938455	1.06601	0.995067	0.99868	278269	952	277317	Primary/intrinsic cardiomyopathies	circulatory system
371	-0.000131465	0.0250038	0.999869	0.95205	1.05009	0.995805	0.99868	274829	1614	273215	Inflammation of the eye	sense organs
371.3	0.000142897	0.0280382	1.00014	0.946664	1.05664	0.995934	0.99868	274497	1282	273215	Inflammation of eyelids	sense organs
522.5	0.000173504	0.0382013	1.00017	0.928022	1.07793	0.996376	0.99868	272811	689	272122	Periapical abscess	digestive
585.33	-4.56576e-05	0.0230452	0.999954	0.955793	1.04616	0.998419	0.998695	258428	1914	256514	Chronic Kidney Disease, Stage III	genitourinary
593	-1.73525e-05	0.0106067	0.999983	0.979409	1.02099	0.998695	0.998695	259363	9292	250071	Hematuria	genitourinary
