# Supplementary material for: Associations of genetically predicted fatty acid levels across the phenome: A mendelian randomisation study
Source: PLoS Med. 2022 Dec 29;19(12):e1004141. doi: 10.1371/journal.pmed.1004141 (PMC9799317; doi:10.1371/journal.pmed.1004141)
Supplement: S12 Table — (XLSX) [file pmed.1004141.s013.xlsx]

## Sheet: Sheet1
Supplementary Table 12: Phenome-wide association study results of saturated fatty acids (SFA) genetic risk score.
Phecode	Beta	SE	OR	Lower 95% CI	Upper 95% CI	P-value	5% FDR P-value	N total	N cases	N controls	Phenotype	Category
272	0.157915	0.00727715	1.17107	1.15448	1.18789	2.04615e-104	1.4979e-101	258457	21615	236842	Disorders of lipoid metabolism	endocrine/metabolic
272.1	0.157917	0.00728532	1.17107	1.15447	1.18791	3.45536e-104	1.4979e-101	258402	21560	236842	Hyperlipidemia	endocrine/metabolic
272.11	0.157298	0.00753063	1.17034	1.1532	1.18775	6.91728e-97	1.99909e-94	256856	20014	236842	Hypercholesterolemia	endocrine/metabolic
411	0.0532138	0.00721334	1.05466	1.03985	1.06967	1.61729e-13	3.50548e-11	267204	22242	244962	Ischemic Heart Disease	circulatory system
411.4	0.0584206	0.00870873	1.06016	1.04222	1.07841	1.96937e-11	3.4149e-09	259740	14778	244962	Coronary atherosclerosis	circulatory system
411.3	0.0578677	0.010033	1.05957	1.03894	1.08062	8.03356e-09	1.16085e-06	255699	10737	244962	Angina pectoris	circulatory system
411.8	0.0524857	0.01066	1.05389	1.0321	1.07614	8.4967e-07	0.000105238	254483	9521	244962	Other chronic ischemic heart disease, unspecified	circulatory system
411.2	0.0565372	0.013203	1.05817	1.03113	1.08591	1.85098e-05	0.002006	250999	6037	244962	Myocardial infarction	circulatory system
218	0.0556123	0.0133154	1.05719	1.02995	1.08514	2.95977e-05	0.00285125	141363	5906	135457	Benign neoplasm of uterus	neoplasms
218.1	0.0551447	0.0134641	1.05669	1.02917	1.08495	4.20952e-05	0.00364966	141227	5770	135457	Uterine leiomyoma	neoplasms
574	-0.0406584	0.010557	0.960157	0.940494	0.980231	0.000117488	0.00926016	272014	9375	262639	Cholelithiasis and cholecystitis	digestive
411.1	0.067062	0.0180067	1.06936	1.03228	1.10778	0.000195876	0.014152	248127	3165	244962	Unstable angina (intermediate coronary syndrome)	circulatory system
401	0.0193041	0.00536218	1.01949	1.00883	1.03026	0.000318163	0.0198718	237784	47166	190618	Hypertension	circulatory system
401.1	0.0193202	0.00536995	1.01951	1.00883	1.03029	0.000320883	0.0198718	237611	46993	190618	Essential hypertension	circulatory system
574.1	-0.0363669	0.0111713	0.964286	0.943403	0.985633	0.00113234	0.0593388	270974	8335	262639	Cholelithiasis	digestive
740	-0.0213192	0.00655247	0.978906	0.966415	0.991559	0.0011395	0.0593388	256840	26744	230096	Osteoarthrosis	musculoskeletal
634	-0.0865217	0.0266597	0.917116	0.870425	0.966311	0.00117283	0.0593388	150267	1488	148779	Miscarriage; stillbirth	pregnancy complications
428	0.0562643	0.0174119	1.05788	1.02238	1.0946	0.00123195	0.0593388	276823	3379	273444	Congestive heart failure; nonhypertensive	circulatory system
740.1	-0.0216195	0.0070576	0.978613	0.965169	0.992243	0.00218921	0.099897	252672	22576	230096	Osteoarthritis; localized	musculoskeletal
428.2	0.0599838	0.020089	1.06182	1.02082	1.10446	0.00282741	0.122568	275968	2524	273444	Heart failure NOS	circulatory system
53	0.170988	0.0594778	1.18648	1.05592	1.33317	0.00404252	0.166899	276366	283	276083	Herpes zoster	infectious diseases
574.3	-0.0688534	0.024642	0.933463	0.889451	0.979654	0.00520364	0.205071	264303	1664	262639	Cholecystitis without cholelithiasis	digestive
335	-0.0924993	0.0334775	0.91165	0.853752	0.973474	0.00572675	0.215874	266947	901	266046	Multiple sclerosis	neurological
574.11	-0.0838625	0.0319615	0.919558	0.863721	0.979005	0.00869404	0.307884	263626	987	262639	Cholelithiasis with acute cholecystitis	digestive
626.1	0.0297074	0.0113529	1.03015	1.00748	1.05333	0.00887785	0.307884	135775	8482	127293	Irregular menstrual cycle/bleeding	genitourinary
395	0.0387723	0.0156523	1.03953	1.00813	1.07192	0.0132453	0.44168	272756	4194	268562	Heart valve disorders	circulatory system
634.1	-0.100819	0.0418634	0.904097	0.832877	0.981407	0.0160277	0.514667	149368	589	148779	Missed abortion/Hydatidiform mole	pregnancy complications
395.1	0.056992	0.0239296	1.05865	1.01014	1.10948	0.0172351	0.517554	270330	1768	268562	Nonrheumatic mitral valve disorders	circulatory system
416	0.0548413	0.0231455	1.05637	1.00952	1.1054	0.017816	0.517554	277277	1888	275389	Cardiomegaly	circulatory system
362.2	0.055504	0.0234441	1.05707	1.0096	1.10678	0.0179085	0.517554	268641	1849	266792	Degeneration of macula and posterior pole of retina	sense organs
362.29	0.0550445	0.0234627	1.05659	1.0091	1.10631	0.018974	0.530659	268638	1846	266792	Macular degeneration (senile) of retina NOS	sense organs
274.1	0.061182	0.0262377	1.06309	1.0098	1.11919	0.0197094	0.534001	278711	1468	277243	Gout	endocrine/metabolic
788	-0.029919	0.0129338	0.970524	0.946231	0.995441	0.0207097	0.544101	276155	6160	269995	Syncope and collapse	symptoms
414	0.0598939	0.0264114	1.06172	1.00816	1.11813	0.0233456	0.576303	246416	1454	244962	Other forms of chronic heart disease	circulatory system
527.2	0.151072	0.0666765	1.16308	1.0206	1.32545	0.0234666	0.576303	277988	225	277763	Sialoadenitis	digestive
703.1	0.0956108	0.0425633	1.10033	1.01226	1.19606	0.0246837	0.576303	280793	553	280240	Ingrowing nail	dermatologic
280.2	0.127406	0.0568921	1.13588	1.01603	1.26987	0.0251276	0.576303	255973	309	255664	Iron deficiency anemia secondary to blood loss (chronic)	hematopoietic
717	0.0760142	0.0339741	1.07898	1.00947	1.15327	0.0252589	0.576303	280564	876	279688	Polymyalgia Rheumatica	musculoskeletal
184.2	-0.151449	0.0680534	0.859462	0.752141	0.982096	0.0260518	0.579152	134210	218	133992	Cancer of other female genital organs (excluding uterus and ovary)	neoplasms
428.1	0.0621008	0.0281762	1.06407	1.0069	1.12448	0.0275231	0.584764	274717	1273	273444	Congestive heart failure (CHF) NOS	circulatory system
275.3	0.107987	0.0492189	1.11403	1.01159	1.22686	0.0282338	0.584764	278183	414	277769	Disorders of magnesium metabolism	endocrine/metabolic
627.3	-0.0856236	0.0390491	0.91794	0.850307	0.990952	0.0283277	0.584764	127957	664	127293	Postmenopausal atrophic vaginitis	genitourinary
530.13	-0.0428486	0.0197539	0.958056	0.921672	0.995877	0.0300731	0.606357	239393	2611	236782	Barrett's esophagus	digestive
41	-0.0297949	0.0139862	0.970645	0.944398	0.99762	0.0331456	0.641403	269755	5247	264508	Bacterial infection NOS	infectious diseases
411.9	0.0686476	0.0325086	1.07106	1.00494	1.14152	0.0347146	0.641403	245918	956	244962	Other acute and subacute forms of ischemic heart disease	circulatory system
729.1	0.14797	0.0704253	1.15948	1.00999	1.33109	0.0356326	0.641403	257688	202	257486	Rheumatism, unspecified and fibrositis	musculoskeletal
527	0.103249	0.0492194	1.10877	1.0068	1.22106	0.0359291	0.641403	278177	414	277763	Diseases of the salivary glands	digestive
603	-0.0711128	0.0341643	0.931357	0.871035	0.995857	0.0373885	0.641403	107469	866	106603	Other disorders of testis	genitourinary
442	0.0548787	0.0263996	1.05641	1.00314	1.11251	0.0376384	0.641403	271835	1451	270384	Other aneurysm	circulatory system
394.7	0.136904	0.066304	1.14672	1.00698	1.30585	0.0389421	0.641403	268790	228	268562	Disease of tricuspid valve	circulatory system
790.6	-0.123906	0.0600211	0.883463	0.785414	0.993753	0.0389831	0.641403	281141	280	280861	Other abnormal blood chemistry	symptoms
348	0.10214	0.0494886	1.10754	1.00516	1.22035	0.0390264	0.641403	266455	409	266046	Other conditions of brain	neurological
394	0.049541	0.0240259	1.05079	1.00245	1.10145	0.0392092	0.641403	270316	1754	268562	Rheumatic disease of the heart valves	circulatory system
610.8	0.10568	0.0523201	1.11147	1.00314	1.23149	0.0433958	0.655219	147740	367	147373	Other specified benign mammary dysplasias	genitourinary
530.9	-0.056338	0.0281513	0.94522	0.894479	0.998838	0.0453645	0.655219	238059	1277	236782	Heartburn	digestive
379	0.0609925	0.0305556	1.06289	1.00111	1.12849	0.0459214	0.655219	275599	1078	274521	Other disorders of eye	sense organs
528.1	0.113757	0.0570324	1.12048	1.00198	1.253	0.0460863	0.655219	278071	308	277763	Stomatitis and mucositis	digestive
626	0.0210115	0.0105902	1.02123	1.00026	1.04265	0.0472491	0.655219	137213	9920	127293	Disorders of menstruation and other abnormal bleeding from female genital tract	genitourinary
362	0.0379609	0.0191969	1.03869	1.00034	1.07852	0.0479907	0.655219	269555	2763	266792	Other retinal disorders	sense organs
440.2	0.0805549	0.0407912	1.08389	1.00061	1.1741	0.0482896	0.655219	270988	604	270384	Atherosclerosis of the extremities	circulatory system
41.1	-0.0453782	0.0229934	0.955636	0.913525	0.999688	0.0484355	0.655219	266423	1915	264508	Staphylococcus infections	infectious diseases
442.1	0.0590213	0.0299488	1.0608	1.00032	1.12493	0.048754	0.655219	271510	1126	270384	Aortic aneurysm	circulatory system
528	0.0573626	0.0292098	1.05904	1.00011	1.12144	0.0495514	0.655219	278942	1179	277763	Diseases of the oral soft tissues, excluding lesions specific for gingiva and tongue	digestive
473	0.0494929	0.0252347	1.05074	1.00003	1.10401	0.0498441	0.655219	265039	1584	263455	Diseases of the larynx and vocal cords	respiratory
41.11	-0.0529518	0.0270024	0.948426	0.899537	0.999972	0.0498783	0.655219	265894	1386	264508	Methicillin sensitive Staphylococcus aureus	infectious diseases
603.1	-0.0686697	0.0353608	0.933635	0.87112	1.00064	0.0521403	0.673423	107411	808	106603	Hydrocele	genitourinary
385	0.0906488	0.0469171	1.09488	0.998694	1.20034	0.0533467	0.673423	278786	455	278331	Other disorders of middle ear and mastoid	sense organs
531.1	-0.0968451	0.0502294	0.907697	0.822594	1.0016	0.0538483	0.673423	273819	399	273420	Hemorrhage from gastrointestinal ulcer	digestive
535.6	-0.0284726	0.0148293	0.971929	0.944086	1.00059	0.0548557	0.673423	243555	4671	238884	Duodenitis	digestive
550.5	-0.0408711	0.0213125	0.959953	0.92068	1.0009	0.0551477	0.673423	244448	2236	242212	Ventral hernia	digestive
165.1	-0.0389383	0.020516	0.96181	0.923902	1.00127	0.0577021	0.68603	280062	2416	277646	Cancer of bronchus; lung	neoplasms
540.11	-0.107678	0.0567474	0.897917	0.803402	1.00355	0.0577626	0.68603	280923	313	280610	Acute appendicitis	digestive
569	0.0359109	0.0191207	1.03656	0.998436	1.07615	0.0603652	0.707252	257870	2772	255098	Other disorders of intestine	digestive
714	0.0401467	0.0216784	1.04096	0.997661	1.08615	0.0640367	0.722528	274163	2154	272009	Rheumatoid arthritis and other inflammatory polyarthropathies	musculoskeletal
528.5	0.0936539	0.0505808	1.09818	0.994532	1.21263	0.0640872	0.722528	278155	392	277763	Diseases of lips	digestive
947	0.116007	0.0628983	1.123	0.992755	1.27034	0.0651316	0.722528	276746	253	276493	Urticaria	dermatologic
573.7	-0.0380512	0.020746	0.962664	0.924305	1.00261	0.0666323	0.722528	270000	2358	267642	Abnormal results of function study of liver	digestive
274.21	-0.12215	0.0667679	0.885016	0.776458	1.00875	0.0673295	0.722528	277469	226	277243	Chondrocalcinosis	endocrine/metabolic
689	-0.0301658	0.0167705	0.970285	0.93891	1.00271	0.0720597	0.722528	277779	3619	274160	Disorder of skin and subcutaneous tissue NOS	dermatologic
509.2	0.0527466	0.0293336	1.05416	0.995265	1.11655	0.072151	0.722528	263238	1173	262065	Respiratory insufficiency	respiratory
476	-0.0732551	0.0407848	0.929364	0.857965	1.0067	0.0724724	0.722528	264061	606	263455	Allergic rhinitis	respiratory
611	0.0634875	0.0354132	1.06555	0.994096	1.14213	0.073011	0.722528	276403	804	275599	Abnormal findings on mammogram or breast exam	genitourinary
785	-0.0174996	0.00976207	0.982653	0.96403	1.00164	0.0730348	0.722528	272566	11004	261562	Abdominal pain	symptoms
70.4	-0.125652	0.070546	0.881922	0.768036	1.0127	0.074891	0.722528	276286	203	276083	Chronic hepatitis	infectious diseases
315	-0.0990162	0.0557054	0.905728	0.812047	1.01022	0.0754862	0.722528	281293	324	280969	Develomental delays and disorders	mental disorders
565.1	0.0255407	0.014384	1.02587	0.997352	1.0552	0.075794	0.722528	260050	4952	255098	Anal and rectal polyp	digestive
577.1	-0.0489314	0.0276392	0.952246	0.902034	1.00525	0.0766668	0.722528	279601	1321	278280	Acute pancreatitis	digestive
475	-0.0453257	0.0256761	0.955686	0.908782	1.00501	0.0775153	0.722528	264987	1532	263455	Chronic sinusitis	respiratory
714.1	0.0404	0.0228938	1.04123	0.995539	1.08901	0.0776199	0.722528	273939	1930	272009	Rheumatoid arthritis	musculoskeletal
155	-0.0830468	0.0471777	0.920308	0.839026	1.00946	0.0783573	0.722528	262121	453	261668	Cancer of liver and intrahepatic bile duct	neoplasms
611.3	0.0620238	0.0354795	1.06399	0.992513	1.14061	0.0804367	0.722528	276400	801	275599	Lump or mass in breast	genitourinary
276.41	0.0625893	0.0358456	1.06459	0.992363	1.14207	0.0807969	0.722528	266786	783	266003	Acidosis	endocrine/metabolic
394.2	0.116073	0.0665853	1.12308	0.985672	1.27964	0.0812943	0.722528	268788	226	268562	Mitral valve disease	circulatory system
540.1	-0.0714459	0.0411438	0.931047	0.858914	1.00924	0.0824767	0.722528	281205	595	280610	Appendicitis	digestive
510	0.0671404	0.0388535	1.06945	0.991029	1.15407	0.083981	0.722528	280746	665	280081	Other diseases of lung	respiratory
686	-0.0582683	0.0338055	0.943397	0.882915	1.00802	0.0847743	0.722528	279497	882	278615	Other local infections of skin and subcutaneous tissue	dermatologic
261	0.0537775	0.0312023	1.05525	0.992649	1.1218	0.084796	0.722528	276718	1034	275684	Vitamin deficiency	endocrine/metabolic
41.2	-0.0549554	0.0319425	0.946527	0.889086	1.00768	0.0853512	0.722528	265497	989	264508	Streptococcus infection	infectious diseases
293	0.0503854	0.0292898	1.05168	0.993003	1.11382	0.0853893	0.722528	280223	1173	279050	Symptoms involving head and neck	mental disorders
285	0.01878	0.0109507	1.01896	0.997321	1.04106	0.0863538	0.722528	264350	8686	255664	Other anemias	hematopoietic
626.12	0.0241958	0.0141617	1.02449	0.996446	1.05333	0.0875362	0.722528	132598	5305	127293	Excessive or frequent menstruation	genitourinary
426.32	0.0485045	0.0284882	1.0497	0.992695	1.10998	0.08864	0.722528	248566	1243	247323	Left bundle branch block	circulatory system
707.1	0.0623985	0.0366538	1.06439	0.990603	1.14367	0.088685	0.722528	278486	749	277737	Decubitus ulcer	dermatologic
590	0.0556229	0.0326863	1.0572	0.991594	1.12714	0.0888085	0.722528	251012	941	250071	Pyelonephritis	genitourinary
427.12	0.0638121	0.037519	1.06589	0.990323	1.14723	0.0889819	0.722528	248036	713	247323	Paroxysmal ventricular tachycardia	circulatory system
170	0.0931036	0.0547735	1.09758	0.98585	1.22196	0.0891702	0.722528	281703	334	281369	Cancer of bone and connective tissue	neoplasms
800.2	0.119107	0.0706254	1.12649	0.980869	1.29373	0.0917061	0.732029	263919	201	263718	Fracture of unspecified part of femur	injuries & poisonings
359	-0.114611	0.0680922	0.891713	0.780306	1.01903	0.0923409	0.732029	279294	217	279077	Muscular dystrophies and other myopathies	neurological
733	0.0597171	0.0358464	1.06154	0.989515	1.1388	0.0957302	0.732029	265689	782	264907	Other disorders of bone and cartilage	musculoskeletal
571.5	0.0382713	0.0230627	1.03901	0.993093	1.08706	0.0970253	0.732029	269542	1900	267642	Other chronic nonalcoholic liver disease	digestive
967	0.103115	0.0622324	1.10862	0.981318	1.25243	0.097533	0.732029	245395	259	245136	Adverse effects of sedatives or other central nervous system depressants and anesthetics	injuries & poisonings
278.1	-0.0189045	0.0114412	0.981273	0.959514	1.00353	0.0984697	0.732029	269486	7888	261598	Obesity	endocrine/metabolic
531.4	-0.0992829	0.0604018	0.905486	0.804392	1.01929	0.100237	0.732029	273696	276	273420	Peptic ulcer, site unspecified	digestive
208	0.0142129	0.00865635	1.01431	0.997251	1.03167	0.10061	0.732029	264555	14306	250249	Benign neoplasm of colon	neoplasms
585.32	-0.0757978	0.046168	0.927004	0.846804	1.0148	0.100635	0.732029	256987	473	256514	End stage renal disease	genitourinary
440	0.0589209	0.035899	1.06069	0.988625	1.13801	0.100736	0.732029	271165	781	270384	Atherosclerosis	circulatory system
514	0.0384596	0.0235255	1.03921	0.99238	1.08825	0.10209	0.732029	279858	1825	278033	Abnormal findings examination of lungs	respiratory
550.1	0.111763	0.0684194	1.11825	0.977911	1.27872	0.102365	0.732029	242426	214	242212	Inguinal hernia	digestive
870	0.073516	0.0450312	1.07629	0.985365	1.1756	0.102562	0.732029	280183	495	279688	Open wounds of head; neck; and trunk	injuries & poisonings
348.7	-0.107724	0.06602	0.897875	0.788896	1.02191	0.102744	0.732029	266277	231	266046	Coma	neurological
430	-0.0524126	0.0321467	0.948937	0.890993	1.01065	0.103013	0.732029	270117	977	269140	Intracranial hemorrhage	circulatory system
871	-0.0740135	0.0457069	0.928659	0.849084	1.01569	0.105381	0.732029	280170	482	279688	Open wounds of extremities	injuries & poisonings
278	-0.0183651	0.0113846	0.981803	0.960138	1.00396	0.106712	0.732029	269567	7969	261598	Overweight, obesity and other hyperalimentation	endocrine/metabolic
427.1	0.0338698	0.0210262	1.03445	0.992686	1.07797	0.107216	0.732029	249614	2291	247323	Paroxysmal tachycardia, unspecified	circulatory system
569.2	0.086375	0.0537447	1.09022	0.981216	1.21132	0.108025	0.732029	255445	347	255098	Gastrointestinal complications	digestive
509.1	0.0395537	0.0246543	1.04035	0.99127	1.09185	0.108641	0.732029	263730	1665	262065	Respiratory failure	respiratory
728.2	0.101345	0.0633756	1.10666	0.97739	1.25302	0.109796	0.732029	257735	249	257486	Laxity of ligament or hypermobility syndrome	musculoskeletal
571	0.0307578	0.0192384	1.03124	0.993075	1.07086	0.109872	0.732029	270382	2740	267642	Chronic liver disease and cirrhosis	digestive
182	-0.0532863	0.0333351	0.948108	0.888144	1.01212	0.109931	0.732029	128526	916	127610	Malignant neoplasm of uterus	neoplasms
781	-0.0352915	0.0221651	0.965324	0.924285	1.00818	0.111338	0.732029	277555	2073	275482	Symptoms involving nervous and musculoskeletal systems	symptoms
752.1	0.0926271	0.0581936	1.09705	0.978798	1.22959	0.111451	0.732029	281451	296	281155	Neural tube defects	congenital anomalies
738	-0.0458287	0.0289276	0.955206	0.902555	1.01093	0.113136	0.736919	268692	1207	267485	Other acquired musculoskeletal deformity	musculoskeletal
415.21	-0.0922855	0.0583744	0.911845	0.813266	1.02237	0.113895	0.736919	275685	296	275389	Primary pulmonary hypertension	circulatory system
274.2	-0.0973423	0.0629673	0.907245	0.801912	1.02641	0.122124	0.781649	277497	254	277243	Crystal arthropathies	endocrine/metabolic
396	-0.0535076	0.0347373	0.947899	0.88551	1.01468	0.123475	0.781649	269398	836	268562	Abnormal heart sounds	circulatory system
198.6	-0.0338409	0.0219719	0.966725	0.925978	1.00927	0.123513	0.781649	258452	2106	256346	Secondary malignancy of bone	neoplasms
275	0.0357735	0.0233944	1.03642	0.989972	1.08505	0.126228	0.785473	279614	1845	277769	Disorders of mineral metabolism	endocrine/metabolic
750.1	-0.10178	0.0666065	0.903228	0.792687	1.02918	0.126492	0.785473	279854	227	279627	Upper gastrointestinal congenital anomalies	congenital anomalies
242	-0.0445369	0.029172	0.95644	0.903289	1.01272	0.126835	0.785473	261669	1188	260481	Thyrotoxicosis with or without goiter	endocrine/metabolic
274	0.0366168	0.0243648	1.0373	0.988924	1.08803	0.132876	0.813182	278948	1705	277243	Gout and other crystal arthropathies	endocrine/metabolic
180.3	-0.0398776	0.0265558	0.960907	0.912173	1.01225	0.133186	0.813182	129020	1439	127581	Cervical intraepithelial neoplasia [CIN] [Cervical dysplasia]	neoplasms
395.6	0.0459095	0.0307334	1.04698	0.985775	1.11198	0.135228	0.819209	269630	1068	268562	Heart valve replaced	circulatory system
378.1	0.0741687	0.0499639	1.07699	0.976521	1.18779	0.137691	0.819209	274922	401	274521	Strabismus (not specified as paralytic)	sense organs
38.2	0.0804995	0.0542371	1.08383	0.974527	1.20539	0.137752	0.819209	264849	341	264508	Gram positive septicemia	infectious diseases
575.9	-0.0961837	0.0648914	0.908297	0.79982	1.03149	0.13828	0.819209	262878	239	262639	Nonspecific abnormal findings on radiological and other examination of biliary tract	digestive
528.11	0.0908443	0.061385	1.0951	0.970962	1.23511	0.138897	0.819209	278029	266	277763	Stomatitis and mucositis (ulcerative)	digestive
575	-0.0282531	0.0193025	0.972142	0.936051	1.00963	0.143276	0.835956	265359	2720	262639	Other biliary tract disease	digestive
216	0.0242905	0.0166114	1.02459	0.991767	1.0585	0.143665	0.835956	278815	3684	275131	Benign neoplasm of skin	neoplasms
241	-0.0455324	0.0313126	0.955489	0.898612	1.01597	0.145911	0.837857	261513	1032	260481	Nontoxic nodular goiter	endocrine/metabolic
626.14	0.0323121	0.0222217	1.03284	0.988821	1.07882	0.145924	0.837857	129362	2069	127293	Irregular menstrual bleeding	genitourinary
276.4	0.048841	0.033978	1.05005	0.982402	1.12236	0.150595	0.852028	266875	872	266003	Acid-base balance disorder	endocrine/metabolic
729	0.077118	0.0537478	1.08017	0.972169	1.20017	0.151341	0.852028	257834	348	257486	Other disorders of soft tissues	musculoskeletal
594.2	-0.0606025	0.0424931	0.941197	0.865985	1.02294	0.153819	0.860392	274732	558	274174	Calculus of lower urinary tract	genitourinary
564.9	0.0146183	0.010278	1.01473	0.994489	1.03537	0.154942	0.861119	231268	9981	221287	Personal history of diseases of digestive system	digestive
596	-0.0180404	0.0128263	0.982121	0.95774	1.00712	0.159571	0.866288	273026	6285	266741	Other disorders of bladder	genitourinary
41.4	-0.0322977	0.0230668	0.968218	0.92542	1.013	0.161459	0.866288	266413	1905	264508	E. coli	infectious diseases
220	0.0490959	0.0350904	1.05032	0.980512	1.1251	0.161776	0.866288	127056	819	126237	Benign neoplasm of ovary	neoplasms
365.2	-0.0614987	0.0440141	0.940354	0.862634	1.02508	0.162338	0.866288	267315	521	266794	Primary angle-closure glaucoma	sense organs
696.41	0.0422166	0.0303511	1.04312	0.982878	1.10706	0.164243	0.866288	267004	1092	265912	Psoriasis vulgaris	dermatologic
477	0.0356402	0.0257053	1.03628	0.985367	1.08983	0.165596	0.866288	264984	1529	263455	Epistaxis or throat hemorrhage	respiratory
287.3	-0.0403015	0.0290832	0.9605	0.907281	1.01684	0.16583	0.866288	279213	1193	278020	Thrombocytopenia	hematopoietic
610	-0.0361461	0.0260869	0.964499	0.916425	1.0151	0.165868	0.866288	148864	1491	147373	Benign mammary dysplasias	genitourinary
760	-0.0220118	0.0159517	0.978229	0.948118	1.0093	0.167616	0.866288	277079	4004	273075	Back pain	symptoms
184	-0.0324168	0.0235297	0.968103	0.92447	1.01379	0.168297	0.866288	135840	1848	133992	Cancer of other female genital organs	neoplasms
740.2	-0.0217122	0.0157692	0.978522	0.948741	1.00924	0.168551	0.866288	234233	4137	230096	Osteoarthrosis, generalized	musculoskeletal
727.1	0.0426337	0.0310328	1.04356	0.981975	1.109	0.169495	0.866288	258532	1046	257486	Synovitis and tenosynovitis	musculoskeletal
591	-0.0147429	0.0107732	0.985365	0.964777	1.00639	0.171161	0.866288	259097	9026	250071	Urinary tract infection	genitourinary
646	-0.0675087	0.049566	0.93472	0.848185	1.03008	0.173199	0.866288	153350	414	152936	Other complications of pregnancy NEC	pregnancy complications
344	-0.0680137	0.0499456	0.934248	0.847126	1.03033	0.173275	0.866288	266449	403	266046	Other paralytic syndromes	neurological
636	-0.0387009	0.0284686	0.962038	0.909829	1.01724	0.174011	0.866288	150091	1312	148779	Early or threatened labor; hemorrhage in early pregnancy	pregnancy complications
599.4	0.0341082	0.0251736	1.0347	0.984884	1.08703	0.175445	0.866288	262072	1593	260479	Urinary incontinence	genitourinary
430.2	-0.0615744	0.045599	0.940283	0.859893	1.02819	0.176906	0.866288	269625	485	269140	Intracerebral hemorrhage	circulatory system
496	0.0155456	0.0116073	1.01567	0.992822	1.03904	0.180474	0.866288	273297	7755	265542	Chronic airway obstruction	respiratory
191.11	-0.0603088	0.0454684	0.941474	0.861203	1.02923	0.184711	0.866288	279903	487	279416	Cancer of brain	neoplasms
261.2	0.0563435	0.0425507	1.05796	0.973308	1.14998	0.185454	0.866288	276239	555	275684	Vitamin B-complex deficiencies	endocrine/metabolic
604.3	-0.0621595	0.047039	0.939733	0.856968	1.03049	0.186353	0.866288	107058	455	106603	Peyronie's disease	genitourinary
368	0.0299426	0.022704	1.0304	0.985549	1.07728	0.187227	0.866288	278812	1960	276852	Visual disturbances	sense organs
426.3	0.0352274	0.0267302	1.03586	0.982984	1.09157	0.18754	0.866288	248737	1414	247323	Bundle branch block	circulatory system
752	0.0722521	0.0548691	1.07493	0.965326	1.19697	0.187902	0.866288	281488	333	281155	Nervous system congenital anomalies	congenital anomalies
227.3	-0.0828993	0.0630497	0.920444	0.813447	1.04151	0.188568	0.866288	280094	253	279841	Benign neoplasm of pituitary gland and craniopharyngeal duct (pouch)	neoplasms
575.8	-0.0489524	0.037322	0.952226	0.885058	1.02449	0.189647	0.866288	263362	723	262639	Other disorders of biliary tract	digestive
317	-0.0229411	0.0175214	0.97732	0.944327	1.01147	0.190425	0.866288	270499	3327	267172	Alcohol-related disorders	mental disorders
530.2	0.0486784	0.0372336	1.04988	0.975995	1.12936	0.191084	0.866288	237508	726	236782	Esophageal bleeding (varices/hemorrhage)	digestive
296.22	-0.01476	0.0113523	0.985348	0.963666	1.00752	0.19354	0.866288	262964	8038	254926	Major depressive disorder	mental disorders
251.1	-0.0473698	0.0365248	0.953735	0.887846	1.02451	0.194658	0.866288	254848	755	254093	Hypoglycemia	endocrine/metabolic
530.1	-0.00911315	0.0070508	0.990928	0.977328	1.00472	0.196184	0.866288	258987	22205	236782	Esophagitis, GERD and related diseases	digestive
191.1	-0.0570481	0.044257	0.944549	0.866069	1.03014	0.197391	0.866288	279930	514	279416	Cancer of brain and nervous system	neoplasms
575.7	-0.0432983	0.0340732	0.957626	0.895762	1.02376	0.20382	0.866288	263505	866	262639	Other disorders of gallbladder	digestive
180	-0.0260687	0.0205322	0.974268	0.93584	1.01427	0.204208	0.866288	130006	2425	127581	Cervical cancer and dysplasia	neoplasms
572	-0.0359759	0.028356	0.964664	0.912513	1.01979	0.20454	0.866288	268899	1257	267642	Ascites (non malignant)	digestive
296.2	-0.014363	0.0113335	0.98574	0.964085	1.00788	0.205045	0.866288	262992	8066	254926	Depression	mental disorders
509	0.0283172	0.0223533	1.02872	0.984625	1.07479	0.205226	0.866288	264094	2029	262065	Respiratory failure, insufficiency, arrest	respiratory
726.3	-0.0627622	0.049711	0.939167	0.851979	1.03528	0.206754	0.866288	257893	407	257486	Bursitis	musculoskeletal
531	-0.0184818	0.0146432	0.981688	0.953914	1.01027	0.206897	0.866288	278199	4779	273420	Peptic ulcer (excl. esophageal)	digestive
747	-0.0448292	0.0355519	0.956161	0.891803	1.02516	0.207327	0.866288	281283	796	280487	Cardiac and circulatory congenital anomalies	congenital anomalies
501	-0.0496963	0.039448	0.951518	0.880722	1.02801	0.207745	0.866288	262714	649	262065	Pneumonitis due to inhalation of food or vomitus	respiratory
214.1	0.025124	0.0199667	1.02544	0.986088	1.06637	0.208284	0.866288	277777	2538	275239	Lipoma of skin and subcutaneous tissue	neoplasms
287	-0.0353447	0.0281133	0.965273	0.913524	1.01995	0.208672	0.866288	279297	1277	278020	Purpura and other hemorrhagic conditions	hematopoietic
580.2	0.0568383	0.0452702	1.05848	0.968614	1.15669	0.209284	0.866288	257004	490	256514	Nephrotic syndrome without mention of glomerulonephritis	genitourinary
977	0.0210256	0.0167755	1.02125	0.988216	1.05538	0.210078	0.866288	248760	3624	245136	Personal history of allergy to medicinal agents	injuries & poisonings
250.42	-0.0778387	0.062368	0.925114	0.818667	1.0454	0.212011	0.866288	257632	258	257374	Other abnormal glucose	endocrine/metabolic
70.3	0.0864424	0.0693248	1.09029	0.95177	1.24897	0.212428	0.866288	276291	208	276083	Viral hepatitis C	infectious diseases
296	-0.0137767	0.0110874	0.986318	0.965115	1.00799	0.214034	0.866288	263365	8439	254926	Mood disorders	mental disorders
800.1	-0.0365007	0.0295087	0.964157	0.909976	1.02156	0.216106	0.866288	264882	1164	263718	Fracture of neck of femur	injuries & poisonings
285.22	0.0746391	0.0604302	1.0775	0.957144	1.21298	0.216782	0.866288	255939	275	255664	Anemia in neoplastic disease	hematopoietic
38	-0.0216785	0.0175546	0.978555	0.945459	1.01281	0.216861	0.866288	267815	3307	264508	Septicemia	infectious diseases
191	-0.0501976	0.0406926	0.951041	0.878136	1.03	0.217359	0.866288	280024	608	279416	Manlignant and unknown neoplasms of brain and nervous system	neoplasms
740.11	-0.0147508	0.0120226	0.985357	0.96241	1.00885	0.219852	0.866288	237325	7229	230096	Osteoarthrosis, localized, primary	musculoskeletal
625.1	0.0482926	0.0395621	1.04948	0.971176	1.13409	0.222208	0.866288	146387	643	145744	Dyspareunia	genitourinary
695	0.0307212	0.0251884	1.0312	0.981526	1.08338	0.222595	0.866288	271478	1590	269888	Erythematous conditions	dermatologic
565	0.0124996	0.0103966	1.01258	0.992154	1.03342	0.229256	0.866288	264740	9642	255098	Anal and rectal conditions	digestive
184.11	-0.0306152	0.0254907	0.969849	0.922585	1.01953	0.229739	0.866288	135565	1573	133992	Malignant neoplasm of ovary	neoplasms
202.2	0.0304822	0.0254111	1.03095	0.980863	1.0836	0.230309	0.866288	277793	1564	276229	Non-Hodgkins lymphoma	neoplasms
540	-0.0446294	0.0373654	0.956352	0.888817	1.02902	0.232319	0.866288	281331	721	280610	Appendiceal conditions	digestive
559	0.0370476	0.0311788	1.03774	0.976225	1.10314	0.234744	0.866288	222324	1037	221287	Ileostomy status	digestive
287.31	-0.0676682	0.0571338	0.934571	0.835564	1.04531	0.236262	0.866288	278328	308	278020	Primary thrombocytopenia	hematopoietic
961	0.0771171	0.0651924	1.08017	0.950604	1.22739	0.236843	0.866288	245372	236	245136	Poisoning by other anti-infectives	injuries & poisonings
535.1	-0.0736208	0.0622464	0.929024	0.822323	1.04957	0.236915	0.866288	239144	260	238884	Acute gastritis	digestive
420	0.0322865	0.0273052	1.03281	0.978993	1.08959	0.237035	0.866288	278670	1353	277317	Carditis	circulatory system
202	0.0299774	0.0253868	1.03043	0.980414	1.083	0.237672	0.866288	277796	1567	276229	Cancer of other lymphoid, histiocytic tissue	neoplasms
78	-0.044661	0.0379478	0.956322	0.887775	1.03016	0.239232	0.866288	276782	699	276083	Viral warts & HPV	infectious diseases
227.2	-0.0726779	0.0618275	0.9299	0.823775	1.0497	0.239797	0.866288	280105	264	279841	Benign neoplasm of parathyroid gland	neoplasms
938	-0.0737104	0.0628167	0.928941	0.821331	1.05065	0.240627	0.866288	276748	255	276493	Dermatitis due to solar radiation	dermatologic
189	0.0221356	0.0188797	1.02238	0.985242	1.06092	0.241012	0.866288	280202	2863	277339	Cancer of urinary organs (incl. kidney and bladder)	neoplasms
425	0.037578	0.0321437	1.03829	0.974898	1.10581	0.242379	0.866288	278292	975	277317	Cardiomyopathy	circulatory system
429	-0.0650217	0.055623	0.937047	0.840263	1.04498	0.242415	0.866288	273769	325	273444	Ill-defined descriptions and complications of heart disease	circulatory system
735.21	-0.0349236	0.0299313	0.965679	0.910658	1.02402	0.243294	0.866288	268616	1131	267485	Hammer toe (acquired)	musculoskeletal
379.2	0.0498079	0.0427631	1.05107	0.966566	1.14296	0.244124	0.866288	275070	549	274521	Disorders of vitreous body	sense organs
145.2	-0.0757192	0.0650141	0.927076	0.81616	1.05307	0.244157	0.866288	279724	238	279486	Cancer of tongue	neoplasms
747.1	-0.0451273	0.0387493	0.955876	0.885968	1.0313	0.244183	0.866288	281157	670	280487	Cardiac congenital anomalies	congenital anomalies
610.1	-0.0515041	0.0442403	0.9498	0.870913	1.03583	0.244347	0.866288	147889	516	147373	Cystic mastopathy	genitourinary
597	-0.0231063	0.0199118	0.977159	0.939758	1.01605	0.245874	0.866288	269300	2559	266741	Other disorders of urethra and urinary tract	genitourinary
726.2	0.0641588	0.0553683	1.06626	0.956608	1.18848	0.246553	0.866288	257813	327	257486	Synoviopathy	musculoskeletal
244.4	0.0128008	0.0110503	1.01288	0.991182	1.03506	0.246694	0.866288	269107	8626	260481	Hypothyroidism NOS	endocrine/metabolic
994	-0.0210301	0.0181575	0.979189	0.944955	1.01466	0.246779	0.866288	277489	3086	274403	Sepsis and SIRS	injuries & poisonings
994.2	-0.0210301	0.0181575	0.979189	0.944955	1.01466	0.246779	0.866288	277489	3086	274403	Sepsis	injuries & poisonings
599.3	0.0430346	0.0371805	1.04397	0.970603	1.12289	0.247088	0.866288	261205	726	260479	Dysuria	genitourinary
743.2	0.05722	0.0494743	1.05889	0.961032	1.16671	0.247452	0.866288	280899	410	280489	Pathologic fracture	musculoskeletal
227	-0.0455993	0.0394304	0.955425	0.884368	1.03219	0.247497	0.866288	280489	648	279841	Benign neoplasm of other endocrine glands and related structures	neoplasms
159.3	-0.0814891	0.0708119	0.921743	0.802296	1.05897	0.249822	0.866288	261869	201	261668	Malignant neoplasm of gallbladder and extrahepatic bile ducts	neoplasms
535.8	0.0158261	0.0137608	1.01595	0.988917	1.04373	0.250111	0.866288	244325	5441	238884	Other specified gastritis	digestive
290.13	0.0487076	0.0424493	1.04991	0.966097	1.141	0.251203	0.866288	272122	560	271562	Senile dementia	mental disorders
701.2	0.0306022	0.0267591	1.03108	0.978392	1.0866	0.252781	0.866288	277386	1408	275978	Scar conditions and fibrosis of skin	dermatologic
244	0.012303	0.0107921	1.01238	0.99119	1.03402	0.254283	0.866288	269547	9066	260481	Hypothyroidism	endocrine/metabolic
614.53	-0.05832	0.0512513	0.943348	0.853192	1.04303	0.255153	0.866288	145698	383	145315	Cyst or abscess of Bartholin's gland	genitourinary
474.1	0.0630541	0.0555546	1.06508	0.955203	1.18761	0.256378	0.866288	263780	325	263455	Acute tonsillitis	respiratory
564	0.00986888	0.00870051	1.00992	0.992842	1.02729	0.256674	0.866288	235451	14164	221287	Functional digestive disorders	digestive
442.11	0.0411086	0.0363024	1.04197	0.970404	1.1188	0.257469	0.866288	271150	766	270384	Abdominal aortic aneurysm	circulatory system
735.23	0.0380856	0.0336859	1.03882	0.972449	1.10972	0.25822	0.866288	268374	889	267485	Hallux rigidus	musculoskeletal
738.4	-0.0361429	0.0319816	0.964502	0.905901	1.0269	0.258427	0.866288	268473	988	267485	Acquired spondylolisthesis	musculoskeletal
351	0.0133644	0.0118407	1.01345	0.990205	1.03725	0.259032	0.866288	274196	7378	266818	Other peripheral nerve disorders	neurological
737	-0.0573981	0.0510478	0.944218	0.85432	1.04358	0.260843	0.866288	267872	387	267485	Curvature of spine	musculoskeletal
696	0.0289874	0.0257938	1.02941	0.978663	1.08279	0.261091	0.866288	267427	1515	265912	Psoriasis and related disorders	dermatologic
275.5	0.0366771	0.0326583	1.03736	0.973038	1.10593	0.261415	0.866288	278713	944	277769	Disorders of calcium/phosphorus metabolism	endocrine/metabolic
228	-0.0381264	0.0340277	0.962591	0.900487	1.02898	0.262521	0.866288	281106	870	280236	Hemangioma and lymphangioma, any site	neoplasms
165	-0.0211095	0.0188407	0.979112	0.943615	1.01594	0.262535	0.866288	280516	2870	277646	Cancer within the respiratory system	neoplasms
214	0.0188811	0.0169011	1.01906	0.985857	1.05338	0.263929	0.866288	278796	3557	275239	Lipoma	neoplasms
429.2	-0.0626775	0.0561382	0.939246	0.841385	1.04849	0.264214	0.866288	273763	319	273444	Abnormal function study of cardiovascular system	circulatory system
681.1	-0.0621882	0.0557227	0.939706	0.842482	1.04815	0.26441	0.866288	278939	324	278615	Cellulitis and abscess of fingers/toes	dermatologic
783	0.0227657	0.0204375	1.02303	0.982858	1.06484	0.265315	0.866288	279217	2422	276795	Fever of unknown origin	symptoms
741	0.025467	0.0228874	1.02579	0.980795	1.07286	0.265832	0.866288	278190	1926	276264	Symptoms and disorders of the joints	musculoskeletal
696.4	0.0289271	0.0260772	1.02935	0.978061	1.08333	0.267308	0.866288	267394	1482	265912	Psoriasis	dermatologic
159	-0.0473057	0.0427829	0.953796	0.877079	1.03722	0.26885	0.866288	262219	551	261668	Malignant neoplasm of other and ill-defined sites within the digestive organs and peritoneum	neoplasms
530	-0.00757973	0.00686391	0.992449	0.979187	1.00589	0.269468	0.866288	260352	23570	236782	Diseases of esophagus	digestive
473.4	0.0441023	0.0399632	1.04509	0.966355	1.13024	0.269778	0.866288	264084	629	263455	Voice disturbance	respiratory
81	0.0285656	0.0259926	1.02898	0.97787	1.08276	0.271772	0.867271	276024	1493	274531	Infection/inflammation of internal prosthetic device; implant; and graft	infectious diseases
601	0.029971	0.0272952	1.03042	0.976748	1.08705	0.27219	0.867271	104252	1361	102891	Inflammatory diseases of prostate	genitourinary
368.2	0.0507585	0.0463131	1.05207	0.960776	1.15204	0.273086	0.867271	277320	468	276852	Diplopia and disorders of binocular vision	sense organs
737.3	-0.0593531	0.054377	0.942374	0.847105	1.04836	0.275048	0.867271	267826	341	267485	Kyphoscoliosis and scoliosis	musculoskeletal
681	-0.0483736	0.0443911	0.952778	0.873385	1.03939	0.275839	0.867271	279126	511	278615	Superficial cellulitis and abscess	dermatologic
384	-0.0419961	0.0385585	0.958873	0.889079	1.03415	0.276086	0.867271	279007	676	278331	Other disorders of tympanic membrane	sense organs
585.2	-0.0364398	0.0336061	0.964216	0.902753	1.02986	0.278222	0.868509	257409	895	256514	Renal failure NOS	genitourinary
198.4	-0.0223369	0.0206111	0.977911	0.939193	1.01822	0.278484	0.868509	258739	2393	256346	Secondary malignant neoplasm of liver	neoplasms
255	0.0542333	0.0503425	1.05573	0.956537	1.16521	0.281352	0.87431	277069	396	276673	Disorders of adrenal glands	endocrine/metabolic
698	0.0488704	0.0456435	1.05008	0.960223	1.14835	0.284306	0.876641	281538	482	281056	Pruritus and related conditions	dermatologic
695.4	0.0631778	0.0590565	1.06522	0.948787	1.19593	0.284716	0.876641	268934	288	268646	Lupus (localized and systemic)	dermatologic
573.5	-0.0439941	0.0411601	0.95696	0.882791	1.03736	0.285136	0.876641	268237	595	267642	Jaundice (not of newborn)	digestive
512	0.0142515	0.0133872	1.01435	0.988085	1.04132	0.287076	0.879488	275410	5726	269684	Other symptoms of respiratory system	respiratory
564.1	0.0181675	0.0171676	1.01833	0.984639	1.05318	0.289943	0.885144	224755	3468	221287	Irritable Bowel Syndrome	digestive
594.3	0.0274222	0.0259937	1.0278	0.97675	1.08152	0.291446	0.88661	275666	1492	274174	Calculus of ureter	genitourinary
290.1	0.0343192	0.0326277	1.03491	0.970805	1.10326	0.292873	0.887835	272513	951	271562	Dementias	mental disorders
275.1	-0.0437079	0.0416436	0.957234	0.882208	1.03864	0.293916	0.887892	278349	580	277769	Disorders of iron metabolism	hematopoietic
280	0.013471	0.0129142	1.01356	0.98823	1.03954	0.296893	0.891609	261836	6172	255664	Iron deficiency anemias	hematopoietic
345.1	-0.0544918	0.0524046	0.946966	0.854531	1.0494	0.29842	0.891609	266412	366	266046	Epilepsy	neurological
342	-0.0322317	0.0310273	0.968282	0.911153	1.02899	0.298889	0.891609	267094	1048	266046	Hemiplegia	neurological
560.1	0.0530149	0.051073	1.05445	0.954005	1.16546	0.29926	0.891609	221672	385	221287	Paralytic ileus	digestive
626.13	0.0324236	0.0313067	1.03295	0.971478	1.09832	0.300354	0.891804	128321	1028	127293	Irregular menstrual cycle	genitourinary
250.23	-0.0388368	0.03761	0.961908	0.893552	1.03549	0.301782	0.892987	258087	713	257374	Type 2 diabetes with ophthalmic manifestations	endocrine/metabolic
290.11	0.0458876	0.0451819	1.04696	0.95823	1.1439	0.309811	0.908735	272056	494	271562	Alzheimer's disease	mental disorders
578.1	0.0282415	0.0278901	1.02864	0.973924	1.08644	0.311252	0.908735	255642	1294	254348	Hematemesis	digestive
736	-0.0424781	0.0419521	0.958411	0.882759	1.04055	0.311282	0.908735	268057	572	267485	Other acquired deformities of limbs	musculoskeletal
196	-0.0274362	0.0270974	0.972937	0.922612	1.02601	0.311297	0.908735	257724	1378	256346	Radiotherapy	neoplasms
557.1	-0.0282238	0.027988	0.972171	0.920278	1.02699	0.313251	0.909719	222578	1291	221287	Celiac disease	digestive
625	0.0287609	0.028549	1.02918	0.973172	1.08841	0.313733	0.909719	146987	1243	145744	Pain and other symptoms associated with female genital organs	genitourinary
610.4	-0.0360263	0.0360195	0.964615	0.898864	1.03518	0.317219	0.910016	148151	778	147373	Benign neoplasm of breast	genitourinary
372	0.0593303	0.0593815	1.06113	0.944542	1.1921	0.317728	0.910016	273500	285	273215	Disorders of conjunctiva	sense organs
965	-0.0186619	0.0186821	0.981511	0.946222	1.01812	0.317833	0.910016	248053	2917	245136	Poisoning by analgesics, antipyretics, and antirheumatics	injuries & poisonings
353	-0.0525907	0.0527278	0.948768	0.855615	1.05206	0.31857	0.910016	267180	362	266818	Nerve root and plexus disorders	neurological
732	-0.0610079	0.0615485	0.940816	0.833901	1.06144	0.321579	0.910016	265172	265	264907	Osteochondropathies	musculoskeletal
8	-0.0202224	0.0204348	0.979981	0.941507	1.02003	0.322368	0.910016	279968	2426	277542	Intestinal infection	infectious diseases
577	-0.0221595	0.0225894	0.978084	0.935725	1.02236	0.326607	0.910016	280262	1982	278280	Diseases of pancreas	digestive
722.9	0.0424242	0.0437173	1.04334	0.957662	1.13668	0.331837	0.910016	272894	525	272369	Other and unspecified disc disorder	musculoskeletal
530.12	-0.0173157	0.0178496	0.982833	0.949044	1.01783	0.332002	0.910016	239989	3207	236782	Ulcer of esophagus	digestive
202.24	0.0393521	0.0405806	1.04014	0.960612	1.12624	0.332183	0.910016	276840	611	276229	Large cell lymphoma	neoplasms
720.1	-0.0215024	0.0222496	0.978727	0.936964	1.02235	0.333835	0.910016	274419	2050	272369	Spinal stenosis of lumbar region	musculoskeletal
303	0.0588476	0.0611736	1.06061	0.940776	1.19572	0.336061	0.910016	255194	268	254926	Psychogenic and somatoform disorders	mental disorders
578.2	0.0229561	0.0239348	1.02322	0.976329	1.07237	0.337503	0.910016	256109	1761	254348	Blood in stool	digestive
516	0.0267203	0.0279098	1.02708	0.972406	1.08483	0.338376	0.910016	280935	1294	279641	Abnormal sputum	respiratory
276.11	0.065895	0.0688621	1.06811	0.933259	1.22246	0.338611	0.910016	266215	212	266003	Hyperosmolality and/or hypernatremia	endocrine/metabolic
502	0.0337867	0.0354384	1.03436	0.964957	1.10876	0.340392	0.910016	262869	804	262065	Postinflammatory pulmonary fibrosis	respiratory
474.2	-0.0377648	0.0397583	0.962939	0.890752	1.04098	0.342183	0.910016	264093	638	263455	Chronic tonsillitis and adenoiditis	respiratory
374.3	-0.0277071	0.0291975	0.972673	0.918574	1.02996	0.342644	0.910016	274401	1186	273215	Ptosis of eyelid	sense organs
447	-0.0322686	0.0340605	0.968247	0.905719	1.03509	0.34344	0.910016	271253	869	270384	Other disorders of arteries and arterioles	circulatory system
425.1	0.030689	0.0325309	1.03116	0.96747	1.09905	0.345488	0.910016	278269	952	277317	Primary/intrinsic cardiomyopathies	circulatory system
743	0.0383757	0.0406906	1.03912	0.959468	1.12539	0.345625	0.910016	281096	607	280489	Osteoporosis, osteopenia and pathological fracture	musculoskeletal
835	-0.0106553	0.0113338	0.989401	0.967665	1.01163	0.347149	0.910016	276340	8050	268290	Internal derangement of knee	injuries & poisonings
512.8	0.021335	0.0227351	1.02156	0.977043	1.06811	0.348031	0.910016	271640	1956	269684	Cough	respiratory
250	-0.00874154	0.00934841	0.991297	0.973299	1.00963	0.349745	0.910016	269538	12164	257374	Diabetes mellitus	endocrine/metabolic
296.1	-0.0370643	0.039672	0.963614	0.891527	1.04153	0.350164	0.910016	255566	640	254926	Bipolar	mental disorders
701.3	0.0520004	0.055715	1.05338	0.944406	1.17492	0.35065	0.910016	276302	324	275978	Circumscribed scleroderma	dermatologic
504	-0.0578245	0.0620137	0.943816	0.835797	1.06579	0.351105	0.910016	262327	262	262065	Other alveolar and parietoalveolar pneumonopathy	respiratory
80	-0.0179802	0.0192836	0.982181	0.945752	1.02001	0.351126	0.910016	277259	2728	274531	Postoperative infection	infectious diseases
506	0.0327783	0.035162	1.03332	0.964507	1.10705	0.351228	0.910016	262880	815	262065	Empyema and pneumothorax	respiratory
250.2	-0.00891963	0.00957605	0.99112	0.972691	1.0099	0.35162	0.910016	268954	11580	257374	Type 2 diabetes	endocrine/metabolic
621	0.0412344	0.0443055	1.0421	0.955421	1.13663	0.352018	0.910016	142816	513	142303	Endometrial hyperplasia	genitourinary
364	0.0452681	0.0486971	1.04631	0.951062	1.15109	0.352586	0.910016	267218	424	266794	Corneal opacity and other disorders of cornea	sense organs
707	0.0231355	0.0249714	1.02341	0.974523	1.07474	0.354196	0.910016	279358	1621	277737	Chronic ulcer of skin	dermatologic
804	0.0274499	0.0296559	1.02783	0.969791	1.08934	0.354647	0.910016	264863	1145	263718	Fracture of hand or wrist	injuries & poisonings
450	-0.0395353	0.0428476	0.961236	0.883808	1.04545	0.356167	0.910016	281173	549	280624	Noninfectious disorders of lymphatic channels	circulatory system
451.2	0.0397955	0.0431484	1.0406	0.956214	1.13243	0.356376	0.910016	255289	539	254750	Phlebitis and thrombophlebitis of lower extremities	circulatory system
189.21	0.0220682	0.0239469	1.02231	0.97544	1.07144	0.356765	0.910016	279109	1770	277339	Malignant neoplasm of bladder	neoplasms
722	0.0352221	0.0382389	1.03585	0.961054	1.11647	0.356996	0.910016	273056	687	272369	Intervertebral disc disorders	musculoskeletal
385.3	0.0503336	0.0547002	1.05162	0.94471	1.17063	0.357483	0.910016	278666	335	278331	Cholesteatoma	sense organs
742.2	0.0552685	0.0602399	1.05682	0.939132	1.18927	0.358895	0.910016	276540	276	276264	Pathological, developmental or recurrent dislocation	musculoskeletal
939	-0.0247286	0.0269719	0.975575	0.925341	1.02853	0.359232	0.910016	277880	1387	276493	Atopic/contact dermatitis due to other or unspecified	dermatologic
337	0.0626703	0.0683643	1.06468	0.931163	1.21733	0.359295	0.910016	266261	215	266046	Disorders of the autonomic nervous system	neurological
184.1	-0.0230819	0.0251971	0.977182	0.930096	1.02665	0.35964	0.910016	135602	1610	133992	Malignant neoplasm of ovary and other uterine adnexa	neoplasms
189.2	0.0208405	0.0228231	1.02106	0.976391	1.06777	0.361175	0.910016	279289	1950	277339	Cancer of bladder	neoplasms
374	0.0185411	0.0203413	1.01871	0.978899	1.06015	0.362033	0.910016	275668	2453	273215	Other disorders of eyelids	sense organs
735.2	0.016899	0.018543	1.01704	0.980743	1.05469	0.362117	0.910016	270454	2969	267485	Acquired toe deformities	musculoskeletal
281	-0.0336073	0.0369966	0.966951	0.899317	1.03967	0.363673	0.910423	256401	737	255664	Other deficiency anemia	hematopoietic
516.1	0.0257531	0.028392	1.02609	0.970548	1.08481	0.364379	0.910423	280891	1250	279641	Hemoptysis	respiratory
726	-0.00993514	0.0110301	0.990114	0.968939	1.01175	0.367731	0.914395	266012	8526	257486	Peripheral enthesopathies and allied syndromes	musculoskeletal
433.3	0.0204748	0.022829	1.02069	0.976023	1.06739	0.369784	0.914395	271086	1946	269140	Cerebral ischemia	circulatory system
622.1	0.0135441	0.0151129	1.01364	0.984052	1.04411	0.370146	0.914395	146840	4537	142303	Polyp of corpus uteri	genitourinary
655	0.0427329	0.0476864	1.04366	0.950535	1.14591	0.370187	0.914395	153293	446	152847	Known or suspected fetal abnormality affecting management of mother	pregnancy complications
198.2	0.0199915	0.0223932	1.02019	0.976385	1.06597	0.371991	0.916239	258368	2022	256346	Secondary malignancy of respiratory organs	neoplasms
703	0.0595945	0.0670413	1.06141	0.930713	1.21045	0.374045	0.918688	280463	223	280240	Diseases of nail, NOS	dermatologic
345.11	-0.0516151	0.0584551	0.949694	0.84689	1.06498	0.377244	0.923928	266340	294	266046	Generalized convulsive epilepsy	neurological
368.9	-0.043105	0.0490949	0.957811	0.869942	1.05456	0.379947	0.925799	277269	417	276852	Subjective visual disturbances	sense organs
277	-0.0423556	0.0482613	0.958529	0.872017	1.05362	0.380144	0.925799	280284	432	279852	Other disorders of metabolism	endocrine/metabolic
300.12	-0.0375548	0.0433339	0.963142	0.884717	1.04852	0.386141	0.93777	255462	536	254926	Agorophobia, social phobia, and panic disorder	mental disorders
496.2	0.0171351	0.0199267	1.01728	0.978318	1.0578	0.389841	0.942133	268108	2566	265542	Chronic bronchitis	respiratory
604	-0.0292713	0.0342812	0.971153	0.908045	1.03865	0.393184	0.942133	107462	859	106603	Disorders of penis	genitourinary
687.1	-0.0257563	0.0302085	0.974573	0.918546	1.03402	0.393871	0.942133	275748	1103	274645	Rash and other nonspecific skin eruption	dermatologic
380	-0.0467351	0.0550559	0.95434	0.856721	1.06308	0.395956	0.942133	280880	332	280548	Disorders of external ear	sense organs
300	-0.0126548	0.0149275	0.987425	0.958954	1.01674	0.396575	0.942133	259512	4586	254926	Anxiety disorders	mental disorders
427.21	-0.026817	0.0316455	0.973539	0.914991	1.03583	0.396761	0.942133	248330	1007	247323	Atrial fibrillation	circulatory system
401.2	-0.0273061	0.0322243	0.973063	0.913507	1.0365	0.396785	0.942133	191596	978	190618	Hypertensive heart and/or renal disease	circulatory system
281.1	-0.0321853	0.0380108	0.968327	0.898809	1.04322	0.39714	0.942133	256362	698	255664	Megaloblastic anemia	hematopoietic
619.1	-0.043384	0.0516033	0.957544	0.865434	1.05946	0.400505	0.942133	145277	378	144899	Noninflammatory disorders of ovary, fallopian tube, and broad ligament	genitourinary
420.2	0.0281434	0.0335129	1.02854	0.963155	1.09837	0.401033	0.942133	278213	896	277317	Pericarditis	circulatory system
418	0.0514792	0.0616738	1.05283	0.932954	1.1881	0.403886	0.942133	276974	264	276710	Nonspecific chest pain	circulatory system
512.7	0.0131678	0.0158382	1.01325	0.982284	1.0452	0.405751	0.942133	273749	4065	269684	Shortness of breath	respiratory
172.3	-0.0368711	0.0443774	0.9638	0.883513	1.05138	0.406057	0.942133	266064	513	265551	Carcinoma in situ of skin	neoplasms
340	0.0191991	0.0231094	1.01938	0.974243	1.06662	0.406091	0.942133	271487	1894	269593	Migraine	neurological
331.9	0.0505478	0.0608516	1.05185	0.933589	1.18509	0.406158	0.942133	266317	271	266046	Cerebral degeneration, unspecified	neurological
433.31	0.0229685	0.0277178	1.02323	0.969129	1.08036	0.4073	0.942133	270455	1315	269140	Transient cerebral ischemia	circulatory system
360	-0.056118	0.06778	0.945428	0.827816	1.07975	0.407703	0.942133	267013	219	266794	Disorders of the globe	sense organs
375	0.0224404	0.0271984	1.02269	0.969604	1.07869	0.409336	0.942133	275886	1365	274521	Disorders of lacrimal system	sense organs
530.14	-0.0102664	0.0124694	0.989786	0.965889	1.01427	0.410322	0.942133	243430	6648	236782	Reflux esophagitis	digestive
241.2	-0.0397968	0.0484454	0.960985	0.873936	1.0567	0.411375	0.942133	260911	430	260481	Nontoxic multinodular goiter	endocrine/metabolic
599.2	-0.0115432	0.0140913	0.988523	0.961595	1.01621	0.412687	0.942133	265729	5250	260479	Retention of urine	genitourinary
798.1	0.0429932	0.0525106	1.04393	0.941835	1.15709	0.412927	0.942133	276830	364	276466	Chronic fatigue syndrome	symptoms
276.5	-0.0176254	0.0215273	0.982529	0.941936	1.02487	0.41293	0.942133	268193	2190	266003	Hypovolemia	endocrine/metabolic
479	0.028581	0.0351711	1.02899	0.96045	1.10243	0.416432	0.943727	264268	813	263455	Other upper respiratory disease	respiratory
531.3	-0.0190133	0.0234026	0.981166	0.937178	1.02722	0.416538	0.943727	275267	1847	273420	Duodenal ulcer	digestive
618.6	-0.0409679	0.0505823	0.95986	0.869265	1.0599	0.417982	0.943727	142605	394	142211	Vaginal enterocele, congenital or acquired	genitourinary
575.6	-0.0494643	0.0610727	0.951739	0.84437	1.07276	0.417983	0.943727	262908	269	262639	Cholesterolosis of gallbladder	digestive
601.1	0.0256008	0.0317894	1.02593	0.96396	1.09189	0.420633	0.944256	103891	1000	102891	Prostatitis	genitourinary
368.1	0.0423745	0.0526365	1.04329	0.94102	1.15666	0.420796	0.944256	277215	363	276852	Amblyopia	sense organs
426.9	0.0192501	0.0239475	1.01944	0.972694	1.06843	0.421484	0.944256	249093	1770	247323	Cardiac pacemaker/device in situ	circulatory system
444	0.0327914	0.0410859	1.03334	0.953386	1.11999	0.424801	0.948204	270979	595	270384	Arterial embolism and thrombosis	circulatory system
284	0.0425228	0.0533516	1.04344	0.939841	1.15846	0.425434	0.948204	256017	353	255664	Aplastic anemia	hematopoietic
622	0.0104027	0.0130944	1.01046	0.984854	1.03673	0.426941	0.949123	148414	6111	142303	Polyp of female genital organs	genitourinary
600	-0.00912344	0.0116719	0.990918	0.968507	1.01385	0.434416	0.958845	111162	8271	102891	Hyperplasia of prostate	genitourinary
472	-0.0322078	0.0414443	0.968305	0.89276	1.05024	0.43708	0.958845	264041	586	263455	Chronic pharyngitis and nasopharyngitis	respiratory
401.22	-0.0265208	0.0341437	0.973828	0.910792	1.04123	0.437312	0.958845	191488	870	190618	Hypertensive chronic kidney disease	circulatory system
443.1	-0.0278943	0.0359431	0.972491	0.906339	1.04347	0.437709	0.958845	271165	781	270384	Raynaud's syndrome	circulatory system
599.5	0.0161726	0.0209162	1.0163	0.975483	1.05883	0.4394	0.958845	262791	2312	260479	Frequency of urination and polyuria	genitourinary
289	-0.0309933	0.0401247	0.969482	0.89616	1.0488	0.439862	0.958845	272444	626	271818	Other diseases of blood and blood-forming organs	hematopoietic
695.42	0.0507465	0.0662478	1.05206	0.92395	1.19792	0.443671	0.958845	268875	229	268646	Systemic lupus erythematosus	dermatologic
158	0.0326578	0.042797	1.0332	0.950067	1.1236	0.445412	0.958845	262217	549	261668	Neoplasm of unspecified nature of digestive system	neoplasms
286.1	0.0448004	0.0587228	1.04582	0.93212	1.17339	0.445515	0.958845	278311	291	278020	Congenital coagulation defects	hematopoietic
427.11	0.0189456	0.0248417	1.01913	0.970695	1.06997	0.445671	0.958845	248960	1637	247323	Paroxysmal supraventricular tachycardia	circulatory system
594.1	0.015968	0.0209384	1.0161	0.975241	1.05866	0.445692	0.958845	276484	2310	274174	Calculus of kidney	genitourinary
579.2	0.0424714	0.0560629	1.04339	0.934812	1.16457	0.448711	0.958936	254667	319	254348	Splenomegaly	digestive
215	-0.0432415	0.0571101	0.95768	0.856265	1.07111	0.448954	0.958936	275547	308	275239	Other benign neoplasm of connective and other soft tissue	neoplasms
496.3	0.0190299	0.0251768	1.01921	0.970139	1.07077	0.449737	0.958936	267139	1597	265542	Bronchiectasis	respiratory
246	-0.0477785	0.0635336	0.953345	0.841725	1.07977	0.452039	0.958936	260731	250	260481	Other disorders of thyroid	endocrine/metabolic
751.21	0.0440946	0.0588373	1.04508	0.931253	1.17282	0.453596	0.958936	279917	290	279627	Cystic kidney disease	congenital anomalies
339	-0.0108931	0.0145557	0.989166	0.961345	1.01779	0.454236	0.958936	274412	4819	269593	Other headache syndromes	neurological
715.2	0.0478982	0.0641857	1.04906	0.925054	1.1897	0.45552	0.958936	272252	243	272009	Ankylosing spondylitis	musculoskeletal
735	0.00997076	0.0133684	1.01002	0.9839	1.03683	0.45576	0.958936	273280	5795	267485	Acquired foot deformities	musculoskeletal
430.1	-0.0334534	0.0448851	0.9671	0.885656	1.05603	0.456084	0.958936	269640	500	269140	Subarachnoid hemorrhage	circulatory system
577.3	0.042282	0.0568203	1.04319	0.933249	1.16608	0.456794	0.958936	278591	311	278280	Cyst and pseudocyst of pancreas	digestive
556	0.0280605	0.0378949	1.02846	0.954839	1.10775	0.459007	0.959979	221987	700	221287	Ulceration of the lower GI tract	digestive
803.1	-0.0227895	0.0310447	0.977468	0.919766	1.03879	0.462896	0.959979	264766	1048	263718	Fracture of humerus	injuries & poisonings
595	0.0290727	0.0396263	1.0295	0.952568	1.11264	0.463149	0.959979	274814	640	274174	Hydronephrosis	genitourinary
592	-0.0171008	0.0233387	0.983045	0.93909	1.02906	0.463727	0.959979	251930	1859	250071	Cystitis and urethritis	genitourinary
802	0.0342655	0.0468367	1.03486	0.944091	1.13435	0.464415	0.959979	264177	459	263718	Fracture of pelvis	injuries & poisonings
574.12	-0.0128495	0.0176038	0.987233	0.953751	1.02189	0.465434	0.959979	265921	3282	262639	Cholelithiasis with other cholecystitis	digestive
751.22	-0.0479972	0.0660012	0.953136	0.837481	1.08476	0.467093	0.959979	279858	231	279627	Other specified congenital anomalies of kidney	congenital anomalies
586.4	0.0289711	0.0398751	1.02939	0.952007	1.11307	0.467504	0.959979	257147	633	256514	Stricture/obstruction of ureter	genitourinary
386.2	-0.0425811	0.0587208	0.958313	0.85413	1.0752	0.468363	0.959979	273273	292	272981	Peripheral or central vertigo	sense organs
585.34	0.0404809	0.056106	1.04131	0.932874	1.16235	0.470597	0.960379	256834	320	256514	Chronic Kidney Disease, Stage IV	genitourinary
317.11	0.0281587	0.0391345	1.02856	0.952616	1.11056	0.47181	0.960379	267828	656	267172	Alcoholic liver damage	mental disorders
577.2	0.0376802	0.0527157	1.0384	0.936467	1.15143	0.474744	0.960379	278641	361	278280	Chronic pancreatitis	digestive
530.3	-0.0195374	0.027389	0.980652	0.929397	1.03473	0.475641	0.960379	238130	1348	236782	Stricture and stenosis of esophagus	digestive
560.3	-0.0300145	0.0423766	0.970431	0.893087	1.05447	0.478771	0.960379	221849	562	221287	Peritoneal or intestinal adhesions	digestive
747.11	-0.0381002	0.0538638	0.962617	0.866172	1.0698	0.479354	0.960379	280833	346	280487	Cardiac shunt/ heart septal defect	congenital anomalies
521	0.016551	0.0234479	1.01669	0.971022	1.0645	0.480274	0.960379	273956	1834	272122	Diseases of hard tissues of teeth	digestive
521.1	0.0166245	0.0236601	1.01676	0.97069	1.06502	0.48228	0.960379	273923	1801	272122	Dental caries	digestive
496.21	0.0144513	0.0205826	1.01456	0.974442	1.05632	0.48261	0.960379	267946	2404	265542	Obstructive chronic bronchitis	respiratory
635.3	-0.028433	0.0406378	0.971967	0.897554	1.05255	0.484135	0.960379	149410	631	148779	Placenta previa and abruptio placenta	pregnancy complications
426.2	-0.0166904	0.0239959	0.983448	0.938266	1.03081	0.48671	0.960379	249085	1762	247323	Atrioventricular [AV] block	circulatory system
331	0.0275824	0.0396735	1.02797	0.951062	1.11109	0.486908	0.960379	266685	639	266046	Other cerebral degenerations	neurological
202.21	0.0397661	0.0573862	1.04057	0.929872	1.16444	0.488337	0.960379	276534	305	276229	Nodular lymphoma	neoplasms
946	0.0383284	0.0554433	1.03907	0.932078	1.15835	0.489371	0.960379	276819	326	276493	Anaphylactic shock NOS	injuries & poisonings
384.4	-0.0303472	0.043919	0.970109	0.890095	1.05731	0.489578	0.960379	278852	521	278331	Perforation of tympanic membrane	sense organs
444.1	0.0349565	0.0506507	1.03557	0.937708	1.14366	0.490101	0.960379	270775	391	270384	Arterial embolism and thrombosis of lower extremity artery	circulatory system
210	-0.0300713	0.0436045	0.970376	0.89089	1.05695	0.490422	0.960379	280015	529	279486	Benign neoplasm of lip, oral cavity, and pharynx	neoplasms
426	0.010636	0.0154692	1.01069	0.980509	1.04181	0.491732	0.960379	251630	4307	247323	Cardiac conduction disorders	circulatory system
525	0.018027	0.0262583	1.01819	0.967115	1.07196	0.492382	0.960379	273583	1461	272122	Other diseases of the teeth and supporting structures	digestive
172.1	0.0171451	0.0249885	1.01729	0.96867	1.06836	0.49264	0.960379	267169	1618	265551	Melanomas of skin, dx or hx	neoplasms
172.11	0.0171451	0.0249885	1.01729	0.96867	1.06836	0.49264	0.960379	267169	1618	265551	Melanomas of skin	neoplasms
751.1	-0.0387851	0.0567288	0.961957	0.860732	1.07509	0.494169	0.960379	279939	312	279627	Congenital anomalies of genital organs	congenital anomalies
500	-0.0390451	0.0571923	0.961707	0.859727	1.07578	0.494797	0.960379	262373	308	262065	Lung disease due to external agents	respiratory
375.2	0.029314	0.0429729	1.02975	0.946569	1.12024	0.495143	0.960379	275066	545	274521	Epiphora	sense organs
352.2	-0.0284245	0.0420035	0.971976	0.895163	1.05538	0.498585	0.96283	267388	570	266818	Facial nerve disorders [CN7]	neurological
300.13	0.03435	0.0510125	1.03495	0.936475	1.14377	0.500715	0.964401	255312	386	254926	Phobia	mental disorders
199	0.0238957	0.0355813	1.02418	0.955192	1.09816	0.501851	0.964401	257141	795	256346	Neoplasm of uncertain behavior	neoplasms
478	-0.0454235	0.0677838	0.955593	0.83671	1.09137	0.502779	0.964401	263674	219	263455	Throat pain	respiratory
187.1	-0.0152884	0.0229598	0.984828	0.941493	1.03016	0.50549	0.965331	119714	1939	117775	Malignant neoplasm of unspecified male genital organ	neoplasms
386.9	-0.0118345	0.0179632	0.988235	0.954047	1.02365	0.510012	0.969949	276129	3148	272981	Dizziness and giddiness (Light-headedness and vertigo)	sense organs
596.5	-0.0214847	0.0327992	0.978744	0.917805	1.04373	0.512444	0.969949	267677	936	266741	Functional disorders of bladder	genitourinary
276.6	-0.0304438	0.0465048	0.970015	0.88551	1.06258	0.512702	0.969949	266469	466	266003	Fluid overload	endocrine/metabolic
555.2	-0.013669	0.0209087	0.986424	0.946817	1.02769	0.513274	0.969949	223607	2320	221287	Ulcerative colitis	digestive
480.5	-0.0379052	0.0580129	0.962804	0.859325	1.07874	0.513503	0.969949	264598	300	264298	Bronchopneumonia and lung abscess	respiratory
750	-0.0302775	0.0468749	0.970176	0.885015	1.06353	0.51833	0.973372	280085	458	279627	Digestive congenital anomalies	congenital anomalies
79.9	0.0202006	0.0314706	1.02041	0.959368	1.08533	0.520945	0.973372	277099	1016	276083	Viremia, NOS	infectious diseases
622.2	0.014887	0.0233525	1.015	0.969589	1.06253	0.523807	0.973372	144169	1866	142303	Mucous polyp of cervix	genitourinary
701	0.0113923	0.0179338	1.01146	0.976523	1.04764	0.525272	0.973372	279135	3157	275978	Other hypertrophic and atrophic conditions of skin	dermatologic
426.24	-0.027834	0.0439742	0.97255	0.892238	1.06009	0.526758	0.973372	247842	519	247323	Atrioventricular block, complete	circulatory system
669	-0.0407504	0.0644466	0.960069	0.846146	1.08933	0.527182	0.973372	153398	243	153155	Complications of labor and delivery NEC	pregnancy complications
578.8	-0.00744634	0.011778	0.992581	0.969931	1.01576	0.52724	0.973372	261793	7445	254348	Hemorrhage of rectum and anus	digestive
627	-0.00834483	0.0131992	0.99169	0.966364	1.01768	0.527241	0.973372	133361	6068	127293	Menopausal and postmenopausal disorders	genitourinary
261.4	0.0285561	0.0453417	1.02897	0.941471	1.1246	0.528828	0.973372	276173	489	275684	Vitamin D deficiency	endocrine/metabolic
290	0.017892	0.02848	1.01805	0.962783	1.0765	0.529852	0.973372	272812	1250	271562	Delirium dementia and amnestic and other cognitive disorders	mental disorders
170.2	0.0405736	0.0646126	1.04141	0.917535	1.182	0.530035	0.973372	281609	240	281369	Cancer of connective tissue	neoplasms
608	-0.0158288	0.0253085	0.984296	0.936662	1.03435	0.531685	0.973372	108188	1585	106603	Other disorders of male genital organs	genitourinary
618.1	-0.00970473	0.0155423	0.990342	0.960629	1.02097	0.532361	0.973372	146514	4303	142211	Prolapse of vaginal walls	genitourinary
270.3	0.0388942	0.0623082	1.03966	0.920142	1.1747	0.532481	0.973372	280999	259	280740	Disorders of plasma protein metabolism	endocrine/metabolic
270	0.0369012	0.0592761	1.03759	0.923783	1.16542	0.533593	0.973372	281026	286	280740	Disorders of protein plasma/amino-acid transport and metabolism	endocrine/metabolic
426.21	-0.0218691	0.0354663	0.978368	0.912669	1.0488	0.537488	0.973372	248124	801	247323	First degree AV block	circulatory system
200	-0.0214781	0.0348518	0.978751	0.914127	1.04794	0.537717	0.973372	277059	830	276229	Myeloproliferative disease	neoplasms
522.5	0.0234863	0.0381905	1.02376	0.949931	1.10334	0.538569	0.973372	272811	689	272122	Periapical abscess	digestive
8.5	-0.015267	0.0248276	0.984849	0.938072	1.03396	0.538607	0.973372	279181	1639	277542	Bacterial enteritis	infectious diseases
519	-0.00775352	0.0126639	0.992276	0.967951	1.01721	0.540369	0.973372	274693	6426	268267	Other diseases of respiratory system, not elsewhere classified	respiratory
427.7	-0.0156771	0.0257348	0.984445	0.936022	1.03537	0.542404	0.973372	248847	1524	247323	Tachycardia NOS	circulatory system
706	-0.008754	0.0143816	0.991284	0.963733	1.01962	0.542728	0.973372	278524	4938	273586	Diseases of sebaceous glands	dermatologic
327	0.0220662	0.0362717	1.02231	0.952157	1.09763	0.54295	0.973372	275736	764	274972	Sleep disorders	neurological
578.9	0.00963076	0.0158592	1.00968	0.978776	1.04155	0.543674	0.973372	258394	4046	254348	Hemorrhage of gastrointestinal tract	digestive
687.4	-0.0147074	0.0242858	0.9854	0.939595	1.03344	0.544781	0.973372	276355	1710	274645	Disturbance of skin sensation	dermatologic
789	-0.00707474	0.0116899	0.99295	0.970459	1.01596	0.545047	0.973372	274447	7559	266888	Nausea and vomiting	symptoms
580.1	-0.0257824	0.0426829	0.974547	0.896337	1.05958	0.545814	0.973372	257068	554	256514	Glomerulonephritis	genitourinary
250.4	-0.0287616	0.0477262	0.971648	0.88488	1.06692	0.54675	0.973372	257815	441	257374	Abnormal glucose	endocrine/metabolic
333	-0.0255976	0.0426632	0.974727	0.896537	1.05974	0.548512	0.974318	266600	554	266046	Extrapyramidal disease and abnormal movement disorders	neurological
195.1	-0.00985989	0.0164753	0.990189	0.958725	1.02268	0.549529	0.974318	260127	3781	256346	Malignant neoplasm, other	neoplasms
612.2	-0.0283596	0.047621	0.972039	0.885418	1.06713	0.551492	0.975802	276042	443	275599	Hypertrophy of breast (Gynecomastia)	genitourinary
204.21	0.0309285	0.0521138	1.03141	0.931264	1.14233	0.55286	0.976232	276599	370	276229	Myeloid leukemia, acute	neoplasms
537	0.0124279	0.0212587	1.01251	0.971185	1.05558	0.558816	0.978287	241130	2246	238884	Other disorders of stomach and duodenum	digestive
433	-0.00831366	0.0142804	0.991721	0.964348	1.01987	0.560451	0.978287	274196	5056	269140	Cerebrovascular disease	circulatory system
187	-0.0126291	0.0219408	0.98745	0.945887	1.03084	0.564885	0.978287	119899	2124	117775	Cancer of other male genital organs	neoplasms
613.1	-0.0289214	0.0502581	0.971493	0.880359	1.07206	0.564982	0.978287	280584	399	280185	Inflammatory disease of breast	genitourinary
592.1	-0.0136655	0.0237813	0.986427	0.941505	1.03349	0.565541	0.978287	251861	1790	250071	Cystitis	genitourinary
619.5	-0.0212061	0.0370166	0.979017	0.910504	1.05269	0.566725	0.978287	145636	737	144899	Noninflammatory disorders of vulva and perineum	genitourinary
579	0.018049	0.0316884	1.01821	0.956897	1.08346	0.568965	0.978287	255351	1003	254348	Other symptoms involving abdomen and pelvis	digestive
580	0.0169645	0.0298187	1.01711	0.959369	1.07832	0.56941	0.978287	257649	1135	256514	Nephritis; nephrosis; renal sclerosis	genitourinary
728.71	0.014115	0.024992	1.01422	0.965732	1.06513	0.572224	0.978287	259108	1622	257486	Contracture of palmar fascia [Dupuytren's disease]	musculoskeletal
253	-0.0253528	0.0448976	0.974966	0.892838	1.06465	0.572292	0.978287	277172	499	276673	Disorders of the pituitary gland and its hypothalamic control	endocrine/metabolic
280.1	0.00740184	0.0131745	1.00743	0.981749	1.03378	0.574231	0.978287	261591	5927	255664	Iron deficiency anemias, unspecified or not due to blood loss	hematopoietic
520.2	0.0156933	0.0281202	1.01582	0.961346	1.07337	0.57679	0.978287	273398	1276	272122	Disturbances in tooth eruption	digestive
709	0.0225703	0.0404739	1.02283	0.944823	1.10727	0.577084	0.978287	269586	615	268971	Diffuse diseases of connective tissue	dermatologic
618	-0.00694224	0.0124973	0.993082	0.969052	1.01771	0.578553	0.978287	148997	6786	142211	Genital prolapse	genitourinary
594.8	0.016815	0.0302963	1.01696	0.958328	1.07917	0.578882	0.978287	275271	1097	274174	Renal colic	genitourinary
443.9	0.0131151	0.0237937	1.0132	0.967036	1.06157	0.581497	0.978287	272177	1793	270384	Peripheral vascular disease, unspecified	circulatory system
614	-0.00950886	0.0172649	0.990536	0.957579	1.02463	0.581796	0.978287	148768	3453	145315	Inflammatory diseases of female pelvic organs	genitourinary
872	0.035473	0.064534	1.03611	0.913007	1.17581	0.582539	0.978287	279929	241	279688	Traumatic amputation	injuries & poisonings
317.1	-0.0112278	0.0204865	0.988835	0.949917	1.02935	0.583652	0.978287	269596	2424	267172	Alcoholism	mental disorders
507	0.00807966	0.014763	1.00811	0.979361	1.03771	0.584179	0.978287	266787	4722	262065	Pleurisy; pleural effusion	respiratory
386.3	0.025422	0.0468784	1.02575	0.935702	1.12446	0.587613	0.978287	273438	457	272981	Labyrinthitis	sense organs
579.8	0.0155637	0.0288893	1.01569	0.959773	1.07485	0.590068	0.978287	255555	1207	254348	Nonspecific abnormal findings in stool contents	digestive
185	-0.00718448	0.0133902	0.992841	0.967124	1.01924	0.591581	0.978287	108976	6085	102891	Cancer of prostate	neoplasms
619	-0.00759907	0.0142331	0.99243	0.965127	1.0205	0.593411	0.978287	150035	5136	144899	Noninflammatory female genital disorders	genitourinary
798	-0.011427	0.0214078	0.988638	0.948014	1.031	0.593498	0.978287	278673	2207	276466	Malaise and fatigue	symptoms
279	0.0375626	0.0708205	1.03828	0.903713	1.19288	0.59584	0.978287	281563	200	281363	Disorders involving the immune mechanism	endocrine/metabolic
771	-0.0233795	0.0441347	0.976892	0.89594	1.06516	0.596299	0.978287	281423	516	280907	Musculoskeletal symptoms referable to limbs	symptoms
395.2	0.011548	0.0218161	1.01161	0.969271	1.05581	0.596573	0.978287	270699	2137	268562	Nonrheumatic aortic valve disorders	circulatory system
727.6	0.0107064	0.0202891	1.01076	0.971359	1.05177	0.597712	0.978287	259949	2463	257486	Rupture of tendon, nontraumatic	musculoskeletal
300.1	-0.00820737	0.0155878	0.991826	0.961983	1.0226	0.598523	0.978287	259126	4200	254926	Anxiety disorder	mental disorders
415.2	-0.0200951	0.0384292	0.980105	0.908996	1.05678	0.601034	0.978287	276072	683	275389	Chronic pulmonary heart disease	circulatory system
750.2	0.0344911	0.066207	1.03509	0.909125	1.17851	0.602396	0.978287	279856	229	279627	Lower gastrointestinal congenital anomalies	congenital anomalies
332	-0.0160169	0.0308252	0.984111	0.926415	1.0454	0.603339	0.978287	267112	1066	266046	Parkinson's disease	neurological
189.1	0.0170912	0.0329701	1.01724	0.953583	1.08514	0.60419	0.978287	278267	928	277339	Cancer of kidney and renal pelvis	neoplasms
742	0.0164784	0.0318654	1.01661	0.955064	1.08213	0.605069	0.978287	277255	991	276264	Derangement of joint, non-traumatic	musculoskeletal
350	-0.0172745	0.0334403	0.982874	0.92052	1.04945	0.605451	0.978287	280690	899	279791	Abnormal movement	neurological
568	0.0110608	0.0214385	1.01112	0.969516	1.05451	0.605902	0.978287	257297	2199	255098	Other disorders of peritoneum	digestive
571.6	0.0363259	0.0705861	1.03699	0.903011	1.19086	0.60681	0.978287	267844	202	267642	Primary biliary cirrhosis	digestive
195	-0.00841277	0.0164066	0.991623	0.960243	1.02403	0.608113	0.978287	260159	3813	256346	Cancer, suspected or other	neoplasms
394.1	0.0238664	0.046566	1.02415	0.93482	1.12202	0.608281	0.978287	269026	464	268562	Mitral valve stenosis and aortic valve stenosis	circulatory system
706.2	-0.00738718	0.0144332	0.99264	0.964953	1.02112	0.608779	0.978287	278488	4902	273586	Sebaceous cyst	dermatologic
721.1	-0.015839	0.0309818	0.984286	0.926295	1.04591	0.609187	0.978287	273420	1051	272369	Spondylosis without myelopathy	musculoskeletal
172	0.00688637	0.0134866	1.00691	0.980643	1.03388	0.609626	0.978287	271223	5672	265551	Skin cancer	neoplasms
465	0.0135465	0.0266332	1.01364	0.962084	1.06796	0.61101	0.978287	280538	1421	279117	Acute upper respiratory infections of multiple or unspecified sites	respiratory
751	-0.0173091	0.0341515	0.98284	0.919206	1.05088	0.612273	0.978287	280490	863	279627	Genitourinary congenital anomalies	congenital anomalies
433.2	-0.0114096	0.0225526	0.988655	0.945906	1.03334	0.612921	0.978287	271135	1995	269140	Occlusion of cerebral arteries	circulatory system
381.1	-0.0163459	0.0323365	0.983787	0.923371	1.04816	0.613211	0.978287	279293	962	278331	Otitis media	sense organs
426.23	0.0255383	0.0510883	1.02587	0.928121	1.13391	0.617155	0.978287	247708	385	247323	Second degree AV block	circulatory system
204	-0.0118482	0.0237545	0.988222	0.943267	1.03532	0.617935	0.978287	278023	1794	276229	Leukemia	neoplasms
960.2	-0.00504971	0.0101935	0.994963	0.975282	1.01504	0.620328	0.978287	255231	10095	245136	Allergy/adverse effect of penicillin	injuries & poisonings
381.11	-0.0223434	0.0454008	0.977904	0.894646	1.06891	0.622623	0.978287	278818	487	278331	Suppurative and unspecified otitis media	sense organs
285.2	0.02173	0.0442859	1.02197	0.937003	1.11464	0.623656	0.978287	256177	513	255664	Anemia of chronic disease	hematopoietic
858	-0.0137489	0.0280368	0.986345	0.933607	1.04206	0.623858	0.978287	278920	1286	277634	Complication of internal orthopedic device	injuries & poisonings
721	-0.0134034	0.027379	0.986686	0.935134	1.04108	0.624452	0.978287	273716	1347	272369	Spondylosis and allied disorders	musculoskeletal
513	0.0248917	0.0509682	1.0252	0.92774	1.13291	0.625283	0.978287	281637	386	281251	Respiratory abnormalities	respiratory
241.1	-0.0275939	0.0568054	0.972783	0.870289	1.08735	0.627136	0.978287	260793	312	260481	Nontoxic uninodular goiter	endocrine/metabolic
587	0.0315406	0.0650869	1.03204	0.908439	1.17247	0.627966	0.978287	256751	237	256514	Kidney replaced by transpant	genitourinary
350.3	-0.0327002	0.0675717	0.967829	0.847776	1.10488	0.628433	0.978287	280010	219	279791	Lack of coordination	neurological
960	-0.00457748	0.00953168	0.995433	0.977009	1.0142	0.631058	0.978287	256765	11629	245136	Poisoning by antibiotics	injuries & poisonings
427.42	-0.0296563	0.0618874	0.970779	0.859888	1.09597	0.631798	0.978287	247585	262	247323	Cardiac arrest	circulatory system
580.3	-0.0330897	0.0690588	0.967452	0.84498	1.10767	0.63183	0.978287	256725	211	256514	Nephritis and nephropathy without mention of glomerulonephritis	genitourinary
613.7	0.0244897	0.0511976	1.02479	0.92695	1.13296	0.63241	0.978287	280570	385	280185	Other signs and symptoms in breast	genitourinary
441	-0.0222118	0.0465567	0.978033	0.892739	1.07148	0.633297	0.978287	270849	465	270384	Vascular insufficiency of intestine	circulatory system
420.3	0.0233731	0.0491151	1.02365	0.929702	1.12709	0.634157	0.978287	277734	417	277317	Endocarditis	circulatory system
761	-0.0182086	0.0383619	0.981956	0.910832	1.05863	0.635034	0.978287	281299	684	280615	Cervicalgia	symptoms
8.52	-0.0227152	0.0479607	0.977541	0.889837	1.07389	0.63577	0.978287	277980	438	277542	Intestinal infection due to C. difficile	infectious diseases
536.8	-0.00573694	0.012142	0.994279	0.970897	1.01822	0.636579	0.978287	245910	7026	238884	Dyspepsia and other specified disorders of function of stomach	digestive
352	-0.0156637	0.033249	0.984458	0.92235	1.05075	0.637567	0.978287	267729	911	266818	Disorders of other cranial nerves	neurological
536	-0.00569423	0.0121369	0.994322	0.970948	1.01826	0.63895	0.978287	245916	7032	238884	Disorders of function of stomach	digestive
741.4	0.0158879	0.0339321	1.01601	0.950642	1.08588	0.639622	0.978287	277137	873	276264	Joint effusions	musculoskeletal
614.5	-0.0117862	0.0253267	0.988283	0.940423	1.03858	0.641671	0.978287	146895	1580	145315	Inflammatory disease of cervix, vagina, and vulva	genitourinary
687	-0.0160445	0.0346601	0.984083	0.919452	1.05326	0.643428	0.978287	275483	838	274645	Symptoms affecting skin	dermatologic
558	0.00492724	0.0108447	1.00494	0.983805	1.02653	0.64958	0.978287	230177	8890	221287	Noninfectious gastroenteritis	digestive
361	-0.017583	0.038862	0.982571	0.910509	1.06034	0.650946	0.978287	267460	666	266794	Retinal detachments and defects	sense organs
916	-0.0154072	0.0341104	0.984711	0.92103	1.05279	0.651495	0.978287	280744	865	279879	Contusion	injuries & poisonings
433.21	-0.0102256	0.0226936	0.989826	0.946765	1.03485	0.652282	0.978287	271110	1970	269140	Cerebral artery occlusion, with cerebral infarction	circulatory system
736.4	-0.0301338	0.0668936	0.970316	0.851085	1.10625	0.652369	0.978287	267710	225	267485	Genu valgum or varum (acquired)	musculoskeletal
636.3	0.0191121	0.0426151	1.0193	0.937619	1.10809	0.653805	0.978287	149345	566	148779	Hemorrhage in early pregnancy	pregnancy complications
276	-0.00612409	0.0137637	0.993895	0.967441	1.02107	0.656359	0.978287	271441	5438	266003	Disorders of fluid, electrolyte, and acid-base balance	endocrine/metabolic
580.32	-0.0312083	0.0702243	0.969274	0.84464	1.1123	0.656747	0.978287	256718	204	256514	Nephritis and nephropathy with pathological lesion	genitourinary
70	0.0227858	0.0514595	1.02305	0.924897	1.13161	0.657916	0.978287	276462	379	276083	Viral hepatitis	infectious diseases
740.9	-0.00541965	0.0122643	0.994595	0.970972	1.01879	0.658558	0.978287	237074	6978	230096	Osteoarthrosis NOS	musculoskeletal
367.1	-0.0151361	0.0345652	0.984978	0.920459	1.05402	0.661458	0.978287	277044	844	276200	Myopia	sense organs
702	-0.00770977	0.0176268	0.99232	0.958623	1.0272	0.66183	0.978287	272867	3285	269582	Degenerative skin conditions and other dermatoses	dermatologic
250.1	0.0109326	0.0250033	1.01099	0.962643	1.06177	0.661931	0.978287	258989	1615	257374	Type 1 diabetes	endocrine/metabolic
187.2	-0.00975513	0.0223906	0.990292	0.947773	1.03472	0.663069	0.978287	119813	2038	117775	Malignant neoplasm of testis	neoplasms
766	-0.0258637	0.0597061	0.974468	0.866853	1.09544	0.664881	0.978287	278664	282	278382	Neuralgia, neuritis, and radiculitis NOS	symptoms
389	0.00785396	0.0181735	1.00788	0.972616	1.04443	0.665622	0.978287	276478	3078	273400	Hearing loss	sense organs
575.1	0.0206633	0.0478712	1.02088	0.92945	1.1213	0.666	0.978287	263077	438	262639	Cholangitis	digestive
367.9	-0.0202633	0.0470745	0.979941	0.893573	1.07466	0.666867	0.978287	276653	453	276200	Blindness and low vision	sense organs
961.1	-0.0192397	0.0447938	0.980944	0.898495	1.07096	0.667547	0.978287	245638	502	245136	Poisoning/allergy of sulfonamides	injuries & poisonings
623	-0.0167399	0.0389882	0.983399	0.911052	1.06149	0.667663	0.978287	142966	663	142303	Hypertrophy of female genital organs	genitourinary
204.12	-0.019821	0.0461678	0.980374	0.895558	1.07322	0.667687	0.978287	276701	472	276229	Lymphoid leukemia, chronic	neoplasms
288.1	-0.00901878	0.0210384	0.991022	0.950989	1.03274	0.668155	0.978287	274107	2289	271818	Decreased white blood cell count	hematopoietic
288.11	-0.00901878	0.0210384	0.991022	0.950989	1.03274	0.668155	0.978287	274107	2289	271818	Neutropenia	hematopoietic
288	0.0260707	0.0608415	1.02641	0.911033	1.15641	0.668286	0.978287	272089	271	271818	Diseases of white blood cells	hematopoietic
568.1	0.00943768	0.0220587	1.00948	0.966768	1.05408	0.668765	0.978287	257174	2076	255098	Peritoneal adhesions (postoperative) (postinfection)	digestive
289.8	0.0296351	0.0694401	1.03008	0.899006	1.18026	0.669545	0.978287	271255	208	271047	Polycythemia, secondary	hematopoietic
614.32	0.0280368	0.0661377	1.02843	0.903399	1.17077	0.671628	0.978287	145544	229	145315	Chronic inflammatory pelvic disease	genitourinary
334	0.0125333	0.0296805	1.01261	0.955386	1.07327	0.672827	0.978287	267190	1144	266046	Degenerative disease of the spinal cord	neurological
289.5	-0.0231838	0.0551323	0.977083	0.877006	1.08858	0.674112	0.978287	272149	331	271818	Diseases of spleen	hematopoietic
389.2	0.0256102	0.061382	1.02594	0.909649	1.1571	0.676512	0.978287	273666	266	273400	Conductive hearing loss	sense organs
695.3	0.0286095	0.0685994	1.02902	0.899566	1.17711	0.67664	0.978287	270101	213	269888	Rosacea	dermatologic
727	0.00563364	0.013547	1.00565	0.979299	1.03271	0.677514	0.978287	263076	5590	257486	Other disorders of synovium, tendon, and bursa	musculoskeletal
426.91	0.0103773	0.0249601	1.01043	0.96219	1.06109	0.677589	0.978287	248951	1628	247323	Cardiac pacemaker in situ	circulatory system
612	-0.0189241	0.0456042	0.981254	0.897352	1.073	0.678168	0.978287	276082	483	275599	Breast conditions, congenital or relating to hormones	genitourinary
389.4	-0.0213535	0.0517237	0.978873	0.884502	1.08331	0.679725	0.978287	273776	376	273400	Tinnitus	sense organs
627.1	-0.00582258	0.0141762	0.994194	0.966951	1.02221	0.681272	0.978287	132520	5227	127293	Postmenopausal bleeding	genitourinary
800	-0.00855165	0.0208643	0.991485	0.951758	1.03287	0.681901	0.978287	266048	2330	263718	Fracture of lower limb	injuries & poisonings
573	-0.0124052	0.0302988	0.987671	0.930727	1.0481	0.682226	0.978287	268742	1100	267642	Other disorders of liver	digestive
350.1	-0.0162183	0.0398736	0.983913	0.909947	1.06389	0.684198	0.978287	280423	632	279791	Abnormal involuntary movements	neurological
726.4	0.0198714	0.0489008	1.02007	0.926842	1.12268	0.684477	0.978287	257907	421	257486	Calcaneal spur; Exostosis NOS	musculoskeletal
204.1	-0.0176278	0.0434564	0.982527	0.902307	1.06988	0.685005	0.978287	276762	533	276229	Lymphoid leukemia	neoplasms
242.1	-0.023706	0.0586914	0.976573	0.870455	1.09563	0.68628	0.978287	260773	292	260481	Graves' disease	endocrine/metabolic
597.1	-0.00855746	0.0213007	0.991479	0.950938	1.03375	0.687872	0.978287	268973	2232	266741	Urethral stricture (not specified as infectious)	genitourinary
756.5	-0.0269567	0.0673051	0.973403	0.853105	1.11066	0.688778	0.978287	280620	222	280398	Congenital osteodystrophies	congenital anomalies
446.5	0.0221292	0.0553738	1.02238	0.917226	1.13958	0.689427	0.978287	270713	329	270384	Giant cell arteritis	circulatory system
386.1	0.0205993	0.0525444	1.02081	0.920916	1.13155	0.695032	0.984629	273345	364	272981	Meniere's disease	sense organs
189.11	0.0131423	0.0336812	1.01323	0.948502	1.08237	0.696391	0.984945	278228	889	277339	Malignant neoplasm of kidney, except pelvis	neoplasms
585.4	0.0270793	0.070237	1.02745	0.895312	1.17909	0.699836	0.98546	256718	204	256514	Chronic kidney disease, Stage I or II	genitourinary
200.1	-0.021726	0.0563835	0.978508	0.876135	1.09284	0.699996	0.98546	271877	316	271561	Polycythemia vera	neoplasms
586.2	-0.0128664	0.0335029	0.987216	0.924474	1.05422	0.700949	0.98546	257414	900	256514	Cyst of kidney, acquired	genitourinary
291	0.0230778	0.0601669	1.02335	0.909512	1.15143	0.701302	0.98546	271839	277	271562	Other specified nonpsychotic and/or transient mental disorders	mental disorders
720	-0.00729036	0.0191298	0.992736	0.956204	1.03066	0.70313	0.985511	275148	2779	272369	Spinal stenosis	musculoskeletal
345	-0.00790666	0.0208871	0.992125	0.952329	1.03358	0.705028	0.985511	268366	2320	266046	Epilepsy, recurrent seizures, convulsions	neurological
481	-0.025407	0.0673254	0.974913	0.854394	1.11243	0.705894	0.985511	264520	222	264298	Influenza	respiratory
740.12	0.0132546	0.0351887	1.01334	0.94581	1.0857	0.706418	0.985511	230907	811	230096	Osteoarthrosis, localized, secondary	musculoskeletal
599	0.00480821	0.0127926	1.00482	0.979939	1.03033	0.707022	0.985511	266771	6292	260479	Other symptoms/disorders or the urinary system	genitourinary
153.3	0.00887907	0.023961	1.00892	0.962632	1.05743	0.710963	0.989233	248478	1763	246715	Malignant neoplasm of rectum, rectosigmoid junction, and anus	neoplasms
556.1	0.0173506	0.0469944	1.0175	0.927969	1.11567	0.711974	0.989233	221742	455	221287	Ulceration of intestine	digestive
613	0.0109939	0.0303699	1.01105	0.952629	1.07306	0.717353	0.989898	281282	1097	280185	Other nonmalignant breast conditions	genitourinary
709.2	0.019392	0.0539448	1.01958	0.917284	1.13329	0.719237	0.989898	269317	346	268971	Sicca syndrome	dermatologic
702.1	-0.00918414	0.025617	0.990858	0.942337	1.04188	0.719956	0.989898	276588	1545	275043	Actinic keratosis	dermatologic
704	0.0226743	0.0633947	1.02293	0.903412	1.15827	0.720591	0.989898	280489	249	280240	Diseases of hair and hair follicles	dermatologic
458.9	0.00699833	0.0197553	1.00702	0.968777	1.04678	0.72315	0.989898	252344	2601	249743	Hypotension NOS	circulatory system
427.5	0.014241	0.0403111	1.01434	0.937286	1.09774	0.72388	0.989898	247942	619	247323	Arrhythmia (cardiac) NOS	circulatory system
252.1	-0.0147822	0.0419231	0.985327	0.907601	1.06971	0.724386	0.989898	277248	575	276673	Hyperparathyroidism	endocrine/metabolic
427.3	-0.00771713	0.0219647	0.992313	0.9505	1.03596	0.725332	0.989898	249426	2103	247323	Other specified cardiac dysrhythmias	circulatory system
803.3	-0.0136418	0.0390025	0.986451	0.913853	1.06482	0.726513	0.989898	264379	661	263718	Fracture of clavicle or scapula	injuries & poisonings
578	0.00310919	0.00893394	1.00311	0.985702	1.02083	0.727825	0.989898	267575	13227	254348	Gastrointestinal hemorrhage	digestive
509.8	0.0199142	0.0576098	1.02011	0.911194	1.14205	0.729588	0.989898	262368	303	262065	Dependence on respirator [Ventilator] or supplemental oxygen	respiratory
474	0.010363	0.030049	1.01042	0.952627	1.07171	0.730192	0.989898	264573	1118	263455	Acute and chronic tonsillitis	respiratory
367	0.00858434	0.0249036	1.00862	0.960572	1.05907	0.730318	0.989898	277829	1629	276200	Disorders of refraction and accommodation; blindness and low vision	sense organs
519.8	-0.00442167	0.012879	0.995588	0.970772	1.02104	0.731354	0.989898	274475	6208	268267	Other diseases of respiratory system, NEC	respiratory
281.11	-0.015813	0.0461154	0.984311	0.899247	1.07742	0.731673	0.989898	256138	474	255664	Pernicious anemia	hematopoietic
371.1	0.0213149	0.0624918	1.02154	0.903782	1.15465	0.733041	0.989898	273472	257	273215	Uveitis, noninfectious or NOS	sense organs
745	0.00515524	0.0153488	1.00517	0.97538	1.03587	0.736968	0.989898	277850	4326	273524	Pain in joint	musculoskeletal
201	0.0233546	0.0695976	1.02363	0.893102	1.17323	0.737198	0.989898	276436	207	276229	Hodgkin's disease	neoplasms
496.1	-0.00933568	0.0281856	0.990708	0.937463	1.04698	0.740477	0.989898	266815	1273	265542	Emphysema	respiratory
327.3	0.00586068	0.0177366	1.00588	0.971511	1.04146	0.741076	0.989898	278204	3232	274972	Sleep apnea	neurological
555	-0.00579414	0.0175365	0.994223	0.960631	1.02899	0.741093	0.989898	224598	3311	221287	Inflammatory bowel disease and other gastroenteritis and colitis	digestive
755	0.0197941	0.0604026	1.01999	0.906112	1.14818	0.743137	0.989898	280673	275	280398	Congenital anomalies of limbs	congenital anomalies
331.1	-0.0179606	0.0551396	0.9822	0.881587	1.0943	0.744629	0.989898	266377	331	266046	Hydrocephalus	neurological
427.4	-0.0148516	0.0459234	0.985258	0.900451	1.07805	0.746393	0.989898	247799	476	247323	Cardiac arrest and ventricular fibrillation	circulatory system
801	-0.0106948	0.0333146	0.989362	0.926825	1.05612	0.748192	0.989898	264625	907	263718	Fracture of ankle and foot	injuries & poisonings
295	-0.0146581	0.0460732	0.985449	0.900361	1.07858	0.750373	0.989898	255399	473	254926	Schizophrenia and other psychotic disorders	mental disorders
624	-0.0140312	0.0442617	0.986067	0.90413	1.07543	0.75124	0.989898	146259	515	145744	Symptoms involving female genital tract	genitourinary
907	-0.0139516	0.0441953	0.986145	0.904319	1.07538	0.752245	0.989898	281630	514	281116	Injuries to the nervous system	injuries & poisonings
175	0.00685478	0.0217373	1.00688	0.964882	1.0507	0.752499	0.989898	134569	2161	132408	Acquired absence of breast	neoplasms
819	-0.0127618	0.040761	0.987319	0.911511	1.06943	0.754214	0.989898	281561	607	280954	Skull and face fracture and other intercranial injury	injuries & poisonings
550.3	-0.0169549	0.0543185	0.983188	0.883895	1.09364	0.754936	0.989898	242554	342	242212	Femoral hernia	digestive
742.8	-0.021213	0.0680401	0.97901	0.856784	1.11867	0.755214	0.989898	276481	217	276264	Articular cartilage disorder	musculoskeletal
244.1	-0.0114737	0.0370091	0.988592	0.919422	1.06297	0.756543	0.989898	261219	738	260481	Secondary hypothyroidism	endocrine/metabolic
560	-0.00597478	0.0193366	0.994043	0.957075	1.03244	0.757331	0.989898	224011	2724	221287	Intestinal obstruction without mention of hernia	digestive
289.4	0.00754229	0.0245101	1.00757	0.960312	1.05715	0.758294	0.989898	273498	1680	271818	Lymphadenitis	hematopoietic
193	-0.0193376	0.0630473	0.980848	0.866834	1.10986	0.759059	0.989898	280094	253	279841	Thyroid cancer	neoplasms
626.2	-0.010175	0.0332336	0.989877	0.927454	1.0565	0.759479	0.989898	128209	916	127293	Dysmenorrhea	genitourinary
560.4	-0.00701247	0.0232842	0.993012	0.948713	1.03938	0.763286	0.989898	223158	1871	221287	Other intestinal obstruction	digestive
153.2	-0.00597297	0.0198618	0.994045	0.956092	1.0335	0.763623	0.989898	249293	2578	246715	Colon cancer	neoplasms
276.13	-0.0108405	0.0361368	0.989218	0.921579	1.06182	0.764189	0.989898	266775	772	266003	Hyperpotassemia	endocrine/metabolic
465.2	0.0130995	0.0437889	1.01319	0.929856	1.10398	0.764825	0.989898	279641	524	279117	Acute pharyngitis	respiratory
362.3	-0.0115341	0.0386236	0.988532	0.916462	1.06627	0.765224	0.989898	267466	674	266792	Other nondiabetic retinopathy	sense organs
480.11	-0.00428634	0.0145266	0.995723	0.967773	1.02448	0.767942	0.989898	269170	4872	264298	Pneumococcal pneumonia	respiratory
455	0.0046807	0.0158688	1.00469	0.973924	1.03643	0.768023	0.989898	258792	4042	254750	Hemorrhoids	circulatory system
369	-0.0155868	0.053119	0.984534	0.887188	1.09256	0.769193	0.989898	273571	356	273215	Infection of the eye	sense organs
520	0.00797996	0.0277244	1.00801	0.954699	1.0643	0.773476	0.989898	273435	1313	272122	Disorders of tooth development	digestive
286.7	-0.0184735	0.064315	0.981696	0.86543	1.11358	0.773933	0.989898	278263	243	278020	Other and unspecified coagulation defects	hematopoietic
619.3	-0.00711321	0.0253832	0.992912	0.944723	1.04356	0.779299	0.989898	146473	1574	144899	Noninflammatory disorders of cervix	genitourinary
79	0.00751143	0.0270258	1.00754	0.95556	1.06235	0.781062	0.989898	277463	1380	276083	Viral infection	infectious diseases
368.4	-0.0186022	0.0679506	0.98157	0.859175	1.1214	0.784268	0.989898	277070	218	276852	Visual field defects	sense organs
614.52	0.0141663	0.0521872	1.01427	0.915652	1.1235	0.786044	0.989898	145684	369	145315	Vaginitis and vulvovaginitis	genitourinary
690.1	0.0062371	0.0229976	1.00626	0.961907	1.05265	0.786232	0.989898	271802	1914	269888	Seborrheic dermatitis	dermatologic
334.2	-0.0168063	0.0629341	0.983334	0.869224	1.11242	0.789433	0.989898	266300	254	266046	Anterior horn cell disease	neurological
624.9	-0.00458484	0.0174001	0.995426	0.96205	1.02996	0.792169	0.989898	149135	3391	145744	stress incontinence, female	genitourinary
619.4	-0.00851158	0.0323105	0.991525	0.930681	1.05635	0.792218	0.989898	145867	968	144899	Noninflammatory disorders of vagina	genitourinary
751.11	0.0181989	0.0695609	1.01837	0.888573	1.16712	0.793611	0.989898	152499	207	152292	Congenital anomalies of female genital organs	congenital anomalies
530.7	-0.0178543	0.0690085	0.982304	0.858037	1.12457	0.795847	0.989898	236993	211	236782	Gastroesophageal laceration-hemorrhage syndrome	digestive
586	0.00541445	0.0209902	1.00543	0.964905	1.04766	0.796444	0.989898	258819	2305	256514	Other disorders of the kidney and ureters	genitourinary
840	-0.0137679	0.0541683	0.986326	0.886977	1.0968	0.799366	0.989898	281598	342	281256	Sprains and strains	injuries & poisonings
497	0.012719	0.0509341	1.0128	0.916576	1.11913	0.802808	0.989898	265930	388	265542	Bronchitis	respiratory
470	-0.00494578	0.0198761	0.995066	0.957048	1.0346	0.803492	0.989898	266023	2568	263455	Septal Deviations/Turbinate Hypertrophy	respiratory
277.4	0.0165084	0.0663492	1.01665	0.892674	1.15783	0.803507	0.989898	280080	228	279852	Disorders of bilirubin excretion	endocrine/metabolic
197	-0.0030987	0.0129726	0.996906	0.971878	1.02258	0.81121	0.989898	262476	6130	256346	Chemotherapy	neoplasms
596.1	0.00702496	0.0295005	1.00705	0.950474	1.06699	0.81178	0.989898	267903	1162	266741	Bladder neck obstruction	genitourinary
690	0.00540673	0.0229329	1.00542	0.961231	1.05164	0.813617	0.989898	271813	1925	269888	Erythematosquamous dermatosis	dermatologic
550.4	0.00490328	0.0209081	1.00492	0.964567	1.04695	0.814585	0.989898	244537	2325	242212	Umbilical hernia	digestive
260.6	0.00986767	0.0425549	1.00992	0.9291	1.09776	0.81663	0.989898	276239	555	275684	Anorexia	endocrine/metabolic
225	-0.00947233	0.0412516	0.990572	0.913635	1.07399	0.818384	0.989898	280007	591	279416	Benign neoplasm of brain and other parts of nervous system	neoplasms
458.1	-0.00641895	0.0289486	0.993602	0.938796	1.05161	0.82452	0.989898	250949	1206	249743	Orthostatic hypotension	circulatory system
741.2	0.0136229	0.062359	1.01372	0.897091	1.1455	0.827071	0.989898	276522	258	276264	Stiffness of joint	musculoskeletal
295.1	-0.0109385	0.0510401	0.989121	0.894961	1.09319	0.830304	0.989898	255311	385	254926	Schizophrenia	mental disorders
427.8	0.0115661	0.0542904	1.01163	0.909517	1.12521	0.831295	0.989898	247664	341	247323	Sinoatrial node dysfunction (Bradycardia)	circulatory system
803.2	0.00361504	0.0170637	1.00362	0.970611	1.03775	0.83222	0.989898	267226	3508	263718	Fracture of radius and ulna	injuries & poisonings
614.1	-0.0056288	0.0265774	0.994387	0.943915	1.04756	0.832272	0.989898	146749	1434	145315	Pelvic peritoneal adhesions, female (postoperative) (postinfection)	genitourinary
694	-0.00843143	0.039991	0.991604	0.916849	1.07245	0.833017	0.989898	270517	629	269888	Dyschromia and Vitiligo	dermatologic
112	0.00661955	0.0315054	1.00664	0.946362	1.07076	0.833583	0.989898	279688	1015	278673	Candidiasis	infectious diseases
550	-0.0014593	0.00698929	0.998542	0.984956	1.01231	0.834611	0.989898	264861	22649	242212	Abdominal hernia	digestive
715	-0.00652791	0.0315182	0.993493	0.933978	1.0568	0.83592	0.989898	273022	1013	272009	Other inflammatory spondylopathies	musculoskeletal
695.7	-0.00947094	0.0460015	0.990574	0.90517	1.08404	0.836882	0.989898	270364	476	269888	Prurigo and Lichen	dermatologic
523	-0.00636575	0.0309946	0.993654	0.935089	1.05589	0.837273	0.989898	273170	1048	272122	Gingival and periodontal diseases	digestive
594	0.00316998	0.015464	1.00318	0.973226	1.03405	0.837579	0.989898	278448	4274	274174	Urinary calculus	genitourinary
782.3	-0.00585043	0.028592	0.994167	0.939986	1.05147	0.837871	0.989898	279380	1234	278146	Edema	symptoms
292.3	-0.00963494	0.0471574	0.990411	0.902974	1.08632	0.838108	0.989898	272015	453	271562	Memory loss	mental disorders
585.33	0.00467144	0.0230706	1.00468	0.960265	1.05115	0.839538	0.989898	258428	1914	256514	Chronic Kidney Disease, Stage III	genitourinary
697	0.0107376	0.0533263	1.0108	0.910483	1.12216	0.84042	0.989898	270241	353	269888	Sarcoidosis	dermatologic
695.9	0.0112648	0.0573143	1.01133	0.903871	1.13156	0.844184	0.989898	270194	306	269888	Unspecified erythematous condition	dermatologic
751.2	0.00845315	0.0431999	1.00849	0.926615	1.0976	0.844864	0.989898	280166	539	279627	Congenital anomalies of urinary system	congenital anomalies
550.2	0.00150289	0.00769213	1.0015	0.986518	1.01672	0.845095	0.989898	260653	18441	242212	Diaphragmatic hernia	digestive
389.1	0.0104015	0.0535979	1.01046	0.909693	1.12238	0.846124	0.989898	273750	350	273400	Sensorineural hearing loss	sense organs
377	-0.0126446	0.0652253	0.987435	0.868938	1.12209	0.846285	0.989898	274757	236	274521	Disorders of optic nerve and visual pathways	sense organs
180.1	-0.00603232	0.0311526	0.993986	0.935111	1.05657	0.84646	0.989898	128627	1046	127581	Cervical cancer	neoplasms
211	0.00311952	0.016121	1.00312	0.971925	1.03533	0.846563	0.989898	267901	3933	263968	Benign neoplasm of other parts of digestive system	neoplasms
286	-0.00753805	0.0389838	0.99249	0.919482	1.0713	0.846674	0.989898	278682	662	278020	Coagulation defects	hematopoietic
365.1	0.00644472	0.033345	1.00647	0.942791	1.07444	0.846745	0.989898	267702	908	266794	Open-angle glaucoma	sense organs
803	-0.00275187	0.0142496	0.997252	0.969785	1.0255	0.846866	0.989898	268771	5053	263718	Fracture of upper limb	injuries & poisonings
204.4	0.00737423	0.0383369	1.0074	0.93448	1.08601	0.847465	0.989898	276914	685	276229	Multiple myeloma	neoplasms
531.2	-0.00373186	0.0194238	0.996275	0.95906	1.03493	0.847642	0.989898	276111	2691	273420	Gastric ulcer	digestive
696.42	0.00856487	0.0451526	1.0086	0.923179	1.10193	0.849554	0.989898	266405	493	265912	Psoriatic arthropathy	dermatologic
756	0.0104684	0.0560264	1.01052	0.905434	1.12781	0.85178	0.989898	280718	320	280398	Other congenital musculoskeletal anomalies	congenital anomalies
830	-0.010025	0.0538717	0.990025	0.890821	1.10028	0.852374	0.989898	268636	346	268290	Dislocation	injuries & poisonings
555.1	0.00522244	0.0283493	1.00524	0.950905	1.06267	0.853843	0.989898	222542	1255	221287	Regional enteritis	digestive
535	0.00142461	0.00774565	1.00143	0.986338	1.01674	0.854073	0.989898	257007	18123	238884	Gastritis and duodenitis	digestive
567	0.00765887	0.0416864	1.00769	0.92863	1.09348	0.854229	0.989898	255676	578	255098	Peritonitis and retroperitoneal infections	digestive
276.1	0.00310593	0.0169968	1.00311	0.970244	1.03709	0.855005	0.989898	269540	3537	266003	Electrolyte imbalance	endocrine/metabolic
593	0.00193134	0.0106152	1.00193	0.981303	1.023	0.855629	0.989898	259363	9292	250071	Hematuria	genitourinary
427.2	-0.00175217	0.00974607	0.998249	0.979362	1.0175	0.857324	0.989898	258768	11445	247323	Atrial fibrillation and flutter	circulatory system
619.2	0.00412876	0.0230194	1.00414	0.95984	1.05048	0.857655	0.989898	146819	1920	144899	Disorders of uterus, NEC	genitourinary
225.1	-0.00759467	0.0425641	0.992434	0.913001	1.07878	0.858386	0.989898	279971	555	279416	Benign neoplasm of brain, cranial nerves, meninges	neoplasms
318	-0.00228616	0.0128418	0.997716	0.972918	1.02315	0.858703	0.989898	273405	6233	267172	Tobacco use disorder	mental disorders
743.21	-0.012542	0.0705266	0.987536	0.860044	1.13393	0.858854	0.989898	280691	202	280489	Pathologic fracture of vertebrae	musculoskeletal
870.3	-0.0112186	0.0641506	0.988844	0.872013	1.12133	0.861175	0.989898	279932	244	279688	Other open wound of head and face	injuries & poisonings
721.8	0.0115336	0.0663201	1.0116	0.888295	1.15202	0.861938	0.989898	272597	228	272369	Other allied disorders of spine	musculoskeletal
561	0.00185291	0.0106705	1.00185	0.98112	1.02303	0.862142	0.989898	230516	9229	221287	Symptoms involving digestive system	digestive
727.5	-0.0106027	0.0617744	0.989453	0.876623	1.11681	0.863724	0.989898	257750	264	257486	Rupture of synovium	musculoskeletal
443	0.00339504	0.0199135	1.0034	0.964993	1.04334	0.864625	0.989898	272948	2564	270384	Peripheral vascular disease	circulatory system
763	0.0092835	0.0550835	1.00933	0.906034	1.12439	0.866162	0.989898	278713	331	278382	Thoracic or lumbosacral neuritis or radiculitis, unspecified	symptoms
575.2	-0.00654903	0.0390369	0.993472	0.920296	1.07247	0.866768	0.989898	263298	659	262639	Obstruction of bile duct	digestive
252	-0.00666167	0.039877	0.99336	0.918678	1.07411	0.867327	0.989898	277308	635	276673	Disorders of parathyroid gland	endocrine/metabolic
292.4	-0.00402707	0.0242698	0.995981	0.949713	1.0445	0.868212	0.989898	273281	1719	271562	Altered mental status	mental disorders
555.21	0.00882586	0.0532696	1.00886	0.908845	1.11989	0.868407	0.989898	221641	354	221287	Ulcerative colitis (chronic)	digestive
614.51	-0.00633381	0.0384168	0.993686	0.921614	1.0714	0.869046	0.989898	145997	682	145315	Cervicitis and endocervicitis	genitourinary
365	-0.00285281	0.0174089	0.997151	0.963701	1.03176	0.869833	0.989898	270172	3378	266794	Glaucoma	sense organs
800.4	0.00993915	0.0611723	1.00999	0.895873	1.13864	0.87093	0.989898	263986	268	263718	Fracture of patella	injuries & poisonings
292.6	-0.0108093	0.0668145	0.989249	0.867827	1.12766	0.871478	0.989898	271787	225	271562	Hallucinations	mental disorders
291.8	0.0100371	0.0621165	1.01009	0.894304	1.14086	0.871633	0.989898	271822	260	271562	Alteration of consciousness	mental disorders
198	-0.0018354	0.0114271	0.998166	0.976059	1.02077	0.872395	0.989898	264329	7983	256346	Secondary malignant neoplasm	neoplasms
742.9	-0.00857763	0.0538688	0.991459	0.892117	1.10186	0.873486	0.989898	276610	346	276264	Other derangement of joint	musculoskeletal
454.11	-0.00723479	0.0464692	0.992791	0.906365	1.08746	0.876277	0.989898	255215	465	254750	Varicose veins of lower extremity, symptomtic	circulatory system
585.1	0.00223056	0.0148868	1.00223	0.973413	1.03191	0.880895	0.989898	261177	4663	256514	Acute renal failure	genitourinary
151	0.00624872	0.0420772	1.00627	0.926611	1.09277	0.881943	0.989898	262237	569	261668	Cancer of stomach	neoplasms
357	-0.00479643	0.032642	0.995215	0.933538	1.06097	0.883179	0.989898	280022	945	279077	Inflammatory and toxic neuropathy	neurological
366.2	-0.00216034	0.0149019	0.997842	0.969119	1.02742	0.884734	0.989898	254755	4691	250064	Senile cataract	sense organs
174.11	-0.00215781	0.0152178	0.997845	0.968522	1.02805	0.887242	0.989898	137764	4502	133262	Malignant neoplasm of female breast	neoplasms
580.14	0.0067942	0.0482609	1.00682	0.915948	1.1067	0.888043	0.989898	256947	433	256514	Chronic glomerulonephritis, NOS	genitourinary
530.11	0.00140108	0.0100251	1.0014	0.981918	1.02127	0.888852	0.989898	247236	10454	236782	GERD	digestive
601.12	-0.00577806	0.0414693	0.994239	0.916625	1.07842	0.889187	0.989898	103476	585	102891	Chronic prostatitis	genitourinary
628	-0.00267139	0.019396	0.997332	0.96013	1.03598	0.890455	0.989898	130019	2726	127293	Ovarian cyst	genitourinary
614.3	0.00610135	0.0445662	1.00612	0.921966	1.09796	0.891106	0.989898	145821	506	145315	Pelvic inflammatory disease (PID)	genitourinary
615	-0.0029687	0.0217858	0.997036	0.955359	1.04053	0.891609	0.989898	147469	2154	145315	Endometriosis	genitourinary
292.1	0.00531557	0.0404307	1.00533	0.928739	1.08824	0.895401	0.989898	272177	615	271562	Aphasia/speech disturbance	mental disorders
212	0.00911351	0.0699897	1.00916	0.879797	1.15753	0.896399	0.989898	281831	205	281626	Benign neoplasm of respiratory and intrathoracic organs	neoplasms
427.9	0.00262983	0.0202713	1.00263	0.963579	1.04327	0.896779	0.989898	249789	2466	247323	Palpitations	circulatory system
371.3	-0.00362621	0.0280343	0.99638	0.94311	1.05266	0.897081	0.989898	274497	1282	273215	Inflammation of eyelids	sense organs
735.3	-0.00210281	0.0164193	0.997899	0.966297	1.03054	0.898094	0.989898	271297	3812	267485	Hallux valgus (Bunion)	musculoskeletal
635.2	0.00611059	0.0481852	1.00613	0.915458	1.10578	0.899087	0.989898	149222	443	148779	Antepartum hemorrhage, abruptio placentae, and placenta previa	pregnancy complications
145	-0.00574044	0.045845	0.994276	0.908832	1.08775	0.900354	0.989898	279964	478	279486	Cancer of mouth	neoplasms
8.6	0.00569874	0.0456513	1.00572	0.919637	1.09985	0.900657	0.989898	278024	482	277542	Viral Enteritis	infectious diseases
381	0.0036085	0.0291659	1.00362	0.947853	1.06266	0.901534	0.989898	279514	1183	278331	Otitis media and Eustachian tube disorders	sense organs
801.1	-0.00613492	0.0497042	0.993884	0.901628	1.09558	0.901768	0.989898	264125	407	263718	Fracture of foot	injuries & poisonings
979	0.00861598	0.0705651	1.00865	0.878368	1.15826	0.90282	0.989898	245338	202	245136	Adverse drug events and drug allergies	injuries & poisonings
451	-0.00438133	0.0363283	0.995628	0.927202	1.0691	0.904005	0.989898	255512	762	254750	Phlebitis and thrombophlebitis	circulatory system
174.1	0.00171226	0.01421	1.00171	0.9742	1.03	0.90409	0.989898	138450	5188	133262	Breast cancer [female]	neoplasms
585	-0.00138798	0.0115996	0.998613	0.976166	1.02158	0.904755	0.989898	264316	7802	256514	Renal failure	genitourinary
198.1	-0.00196715	0.0164578	0.998035	0.966355	1.03075	0.904858	0.989898	260118	3772	256346	Secondary malignancy of lymph nodes	neoplasms
965.1	-0.0038197	0.0345642	0.996188	0.930936	1.06601	0.912005	0.989898	245980	844	245136	Opiates and related narcotics causing adverse effects in therapeutic use	injuries & poisonings
702.2	0.0025566	0.0232143	1.00256	0.957966	1.04923	0.912306	0.989898	276922	1879	275043	Seborrheic keratosis	dermatologic
198.3	0.00304707	0.0276761	1.00305	0.950091	1.05896	0.912332	0.989898	257667	1321	256346	Secondary malignant neoplasm of digestive systems	neoplasms
149	-0.00472804	0.0438582	0.995283	0.913302	1.08462	0.914152	0.989898	280008	522	279486	Cancer of larynx, pharynx, nasal cavities	neoplasms
701.5	0.00623271	0.0578642	1.00625	0.898365	1.1271	0.914224	0.989898	276278	300	275978	Abnormal granulation tissue	dermatologic
427.41	-0.00710765	0.0664397	0.992918	0.871685	1.13101	0.914806	0.989898	247550	227	247323	Ventricular fibrillation and flutter	circulatory system
471	-0.00249603	0.0234733	0.997507	0.952655	1.04447	0.915317	0.989898	265290	1835	263455	Nasal polyps	respiratory
415	-0.00396266	0.0373695	0.996045	0.9257	1.07174	0.915551	0.989898	276111	722	275389	Pulmonary heart disease	circulatory system
585.31	-0.00596438	0.0565761	0.994053	0.889717	1.11062	0.916041	0.989898	256828	314	256514	Renal dialysis	genitourinary
427	0.000829445	0.00788282	1.00083	0.985486	1.01641	0.9162	0.989898	265081	17758	247323	Cardiac dysrhythmias	circulatory system
374.1	0.00385048	0.0373671	1.00386	0.932965	1.08014	0.917927	0.989898	273937	722	273215	Ectropion or entropion	sense organs
523.32	-0.0040489	0.0401104	0.995959	0.920661	1.07742	0.919595	0.989898	272747	625	272122	Chronic periodontitis	digestive
480	0.0011445	0.0114548	1.00115	0.978919	1.02388	0.920412	0.989898	272246	7948	264298	Pneumonia	respiratory
454.1	-0.00122434	0.0125065	0.998776	0.974592	1.02356	0.922015	0.989898	261347	6597	254750	Varicose veins of lower extremity	circulatory system
728.7	0.0022892	0.0240363	1.00229	0.956169	1.05064	0.924125	0.989898	259240	1754	257486	Fasciitis	musculoskeletal
380.1	0.00568665	0.059846	1.0057	0.894394	1.13086	0.924298	0.989898	280828	280	280548	Otitis externa	sense organs
301	0.0059652	0.0649487	1.00598	0.88574	1.14255	0.926821	0.989898	255164	238	254926	Personality disorders	mental disorders
352.1	0.00523517	0.0571372	1.00525	0.898749	1.12437	0.926996	0.989898	267126	308	266818	Trigeminal nerve disorders [CN5]	neurological
857	0.00371034	0.0405609	1.00372	0.927013	1.08677	0.927114	0.989898	278245	611	277634	Mechanical complication of unspecified genitourinary device, implant, and graft	injuries & poisonings
459.9	0.000844661	0.00991187	1.00085	0.981589	1.02048	0.932089	0.989898	260490	10747	249743	Circulatory disease NEC	circulatory system
727.4	0.00197218	0.0234671	1.00197	0.956932	1.04914	0.933025	0.989898	259321	1835	257486	Ganglion and cyst of synovium, tendon, and bursa	musculoskeletal
990	-0.00165807	0.0198735	0.998343	0.960204	1.038	0.933509	0.989898	271052	2572	268480	Effects radiation NOS	injuries & poisonings
441.1	-0.00581517	0.0699085	0.994202	0.866899	1.1402	0.933706	0.989898	270590	206	270384	Acute vascular insufficiency of intestine	circulatory system
530.5	-0.0038072	0.0472581	0.9962	0.908072	1.09288	0.935791	0.989898	237233	451	236782	Disorders of esophageal motility	digestive
433.5	-0.00494473	0.0620667	0.995067	0.881092	1.12379	0.936501	0.989898	269401	261	269140	Cerebral aneurysm	circulatory system
694.2	-0.00355409	0.0449392	0.996452	0.91244	1.0882	0.936964	0.989898	270386	498	269888	Other dyschromia	dermatologic
371	-0.00197388	0.0250027	0.998028	0.950299	1.04815	0.937075	0.989898	274829	1614	273215	Inflammation of the eye	sense organs
454	-0.000960946	0.0122495	0.99904	0.97534	1.02332	0.937472	0.989898	261631	6881	254750	Varicose veins	circulatory system
618.5	-0.00466295	0.0599099	0.995348	0.885074	1.11936	0.937961	0.989898	142492	281	142211	Prolapse of vaginal vault after hysterectomy	genitourinary
386	0.00226259	0.03	1.00227	0.945032	1.06296	0.939881	0.989898	274101	1120	272981	Vertiginous syndromes and other disorders of vestibular system	sense organs
508	-0.00188043	0.0255879	0.998121	0.949299	1.04945	0.941417	0.989898	263609	1544	262065	Pulmonary collapse; interstitial and compensatory emphysema	respiratory
320	-0.0045416	0.0626254	0.995469	0.880483	1.12547	0.942188	0.989898	281068	256	280812	Meningitis	neurological
642	0.00298683	0.0413494	1.00299	0.924912	1.08766	0.942416	0.989898	153250	599	152651	Hypertension complicating pregnancy, childbirth, and the puerperium	pregnancy complications
292	0.00138542	0.0192372	1.00139	0.964333	1.03986	0.942588	0.989898	274309	2747	271562	Neurological disorders	mental disorders
800.3	-0.00260232	0.0362173	0.997401	0.929055	1.07077	0.942719	0.989898	264485	767	263718	Fracture of tibia and fibula	injuries & poisonings
458	-0.00109003	0.0152902	0.998911	0.969419	1.0293	0.943167	0.989898	254129	4386	249743	Hypotension	circulatory system
323	0.00483449	0.0679827	1.00485	0.879494	1.14807	0.943307	0.989898	281029	217	280812	Encephalitis	neurological
427.6	0.00352067	0.0495511	1.00353	0.910649	1.10588	0.943357	0.989898	247732	409	247323	Premature beats	circulatory system
529	0.00251022	0.0361426	1.00251	0.933954	1.07611	0.944629	0.989898	278533	770	277763	Diseases and other conditions of the tongue	digestive
480.1	0.00092638	0.0140731	1.00093	0.973696	1.02892	0.947516	0.989898	269497	5199	264298	Bacterial pneumonia	respiratory
602	-0.00238026	0.0365009	0.997623	0.928745	1.07161	0.948006	0.989898	103648	757	102891	Other disorders of prostate	genitourinary
446	-0.00253416	0.0388856	0.997469	0.924272	1.07646	0.948039	0.989898	271051	667	270384	Polyarteritis nodosa and allied conditions	circulatory system
571.8	0.00227945	0.0353491	1.00228	0.935192	1.07419	0.948585	0.989898	268448	806	267642	Liver abscess and sequelae of chronic liver disease	digestive
626.8	-0.00245498	0.0383073	0.997548	0.925394	1.07533	0.948901	0.989898	127988	695	127293	Infertility, female	genitourinary
635	-0.0020123	0.0322683	0.99799	0.936827	1.06315	0.950275	0.989898	149795	1016	148779	Hemorrhage during pregnancy; childbirth and postpartum	pregnancy complications
585.3	0.000991411	0.0164619	1.00099	0.969211	1.03382	0.951977	0.989898	260306	3792	256514	Chronic renal failure [CKD]	genitourinary
150	0.00214657	0.0358247	1.00215	0.934197	1.07504	0.95222	0.989898	262455	787	261668	Cancer of esophagus	neoplasms
592.12	-0.00253203	0.0439583	0.997471	0.91513	1.08722	0.954067	0.99063	250592	521	250071	Chronic cystitis	genitourinary
306	0.00366682	0.0691643	1.00367	0.876435	1.14938	0.957719	0.992532	255136	210	254926	Other mental disorder	mental disorders
172.2	-0.000852463	0.0162599	0.999148	0.967808	1.0315	0.958188	0.992532	269430	3879	265551	Other non-epithelial cancer of skin	neoplasms
522	0.00158498	0.0313213	1.00159	0.941949	1.065	0.959641	0.992546	273148	1026	272122	Diseases of pulp and periapical tissues	digestive
447.1	0.00207038	0.0423164	1.00207	0.922315	1.08873	0.960978	0.992546	270946	562	270384	Stricture of artery	circulatory system
204.2	0.00213179	0.0453743	1.00213	0.91686	1.09534	0.962527	0.992546	276717	488	276229	Myeloid leukemia	neoplasms
770	-0.00171876	0.0373291	0.998283	0.927852	1.07406	0.963276	0.992546	280786	722	280064	Myalgia and myositis unspecified	symptoms
459	-0.000436251	0.009868	0.999564	0.980417	1.01908	0.964738	0.992546	260590	10847	249743	Other disorders of circulatory system	circulatory system
624.2	0.00273238	0.0634543	1.00274	0.885471	1.13553	0.965653	0.992546	145994	250	145744	Atrophy of female genital tract	genitourinary
157	-0.00150313	0.0355547	0.998498	0.931286	1.07056	0.966278	0.992546	262466	798	261668	Pancreatic cancer	neoplasms
571.81	-0.00200961	0.0491567	0.997992	0.906327	1.09893	0.96739	0.992546	268058	416	267642	Portal hypertension	digestive
366	-0.000349705	0.00885693	0.99965	0.982447	1.01716	0.968505	0.992546	264149	14085	250064	Cataract	sense organs
523.3	-0.00139505	0.0373398	0.998606	0.928133	1.07443	0.970197	0.993103	272843	721	272122	Periodontitis (acute or chronic)	digestive
618.2	-0.000657162	0.0182911	0.999343	0.964151	1.03582	0.97134	0.993103	145288	3077	142211	Uterine/Uterovaginal prolapse	genitourinary
716	0.0020619	0.0621801	1.00206	0.88709	1.13194	0.973547	0.993493	274503	260	274243	Other arthropathies	musculoskeletal
149.1	-0.00204563	0.0673727	0.997956	0.874508	1.13883	0.975778	0.993493	279707	221	279486	Cancer of oropharynx	neoplasms
726.1	-0.000404719	0.0139459	0.999595	0.972643	1.02729	0.976848	0.993493	262755	5269	257486	Enthesopathy	musculoskeletal
418.1	-0.000570994	0.0208317	0.999429	0.959445	1.04108	0.978133	0.993493	279039	2329	276710	Precordial pain	circulatory system
217.1	0.00144663	0.0543079	1.00145	0.900329	1.11392	0.978749	0.993493	275472	341	275131	Nevus, non-neoplastic	neoplasms
707.2	-0.000798243	0.0333776	0.999202	0.935928	1.06675	0.98092	0.993493	278642	905	277737	Chronic ulcer of leg or foot	dermatologic
378	-0.000794584	0.0339274	0.999206	0.934923	1.06791	0.981315	0.993493	275394	873	274521	Strabismus and other disorders of binocular eye movements	sense organs
276.14	0.000680581	0.0292869	1.00068	0.944858	1.0598	0.98146	0.993493	267181	1178	266003	Hypopotassemia	endocrine/metabolic
217	0.00117087	0.0519959	1.00117	0.904169	1.10858	0.982034	0.993493	275503	372	275131	Vascular hamartomas and non-neoplastic nevi	neoplasms
293.1	0.000895082	0.0449621	1.0009	0.916467	1.0931	0.984117	0.993751	279547	497	279050	Swelling, mass, or lump in head and neck [Space-occupying lesion, intracranial NOS]	mental disorders
535.2	-0.00115641	0.0638166	0.998844	0.881408	1.13193	0.985542	0.993751	239131	247	238884	Atrophic gastritis	digestive
724	0.00116257	0.0649909	1.00116	0.881423	1.13717	0.985728	0.993751	272607	238	272369	Other and unspecified disorders of back	musculoskeletal
174	0.000179054	0.0140846	1.00018	0.972946	1.02817	0.989857	0.996029	262288	5280	257008	Breast cancer	neoplasms
153	-0.000190492	0.0162241	0.99981	0.968517	1.03211	0.990632	0.996029	250603	3888	246715	Colorectal cancer	neoplasms
276.12	-0.000266976	0.0248657	0.999733	0.952178	1.04966	0.991433	0.996029	267642	1639	266003	Hyposmolality and/or hyponatremia	endocrine/metabolic
764	-0.000314393	0.0339248	0.999686	0.935377	1.06842	0.992606	0.996052	279257	875	278382	Sciatica	symptoms
362.31	-0.000244458	0.0396596	0.999756	0.924987	1.08057	0.995082	0.997383	267431	639	266792	Separation of retinal layers	sense organs
262	0.00023403	0.0700052	1.00023	0.871993	1.14733	0.997333	0.998484	275889	205	275684	Mineral deficiency NEC	endocrine/metabolic
433.1	-1.74776e-06	0.0338682	0.999998	0.935773	1.06863	0.999959	0.999959	270019	879	269140	Occlusion and stenosis of precerebral arteries	circulatory system
