# Supplementary material for: Associations of genetically predicted fatty acid levels across the phenome: A mendelian randomisation study
Source: PLoS Med. 2022 Dec 29;19(12):e1004141. doi: 10.1371/journal.pmed.1004141 (PMC9799317; doi:10.1371/journal.pmed.1004141)
Supplement: S13 Table — (XLSX) [file pmed.1004141.s014.xlsx]

## Sheet: Sheet1
Supplementary Table 13: Phenome-wide association study results of total fatty acids genetic risk score.
Phecode	Beta	SE	OR	Lower 95% CI	Upper 95% CI	P-value	5% FDR P-value	N total	N cases	N controls	Phenotype	Category
272	0.16976	0.00727694	1.18502	1.16824	1.20204	2.28159e-120	1.06226e-117	258457	21615	236842	Disorders of lipoid metabolism	endocrine/metabolic
272.1	0.16993	0.00728519	1.18522	1.16842	1.20227	2.45043e-120	1.06226e-117	258402	21560	236842	Hyperlipidemia	endocrine/metabolic
272.11	0.169109	0.00753026	1.18425	1.1669	1.20186	1.08549e-111	3.13706e-109	256856	20014	236842	Hypercholesterolemia	endocrine/metabolic
411	0.059942	0.00721071	1.06177	1.04687	1.07689	9.33779e-17	2.02397e-14	267204	22242	244962	Ischemic Heart Disease	circulatory system
411.4	0.0644442	0.0087038	1.06657	1.04853	1.08492	1.31998e-13	2.28885e-11	259740	14778	244962	Coronary atherosclerosis	circulatory system
411.3	0.0662239	0.0100259	1.06847	1.04768	1.08967	3.96789e-11	5.7336e-09	255699	10737	244962	Angina pectoris	circulatory system
411.8	0.0595573	0.010651	1.06137	1.03944	1.08376	2.24848e-08	2.7849e-06	254483	9521	244962	Other chronic ischemic heart disease, unspecified	circulatory system
411.2	0.0606019	0.0131951	1.06248	1.03535	1.09031	4.37443e-06	0.000474079	250999	6037	244962	Myocardial infarction	circulatory system
411.1	0.0721463	0.017993	1.07481	1.03757	1.11339	6.08015e-05	0.00585721	248127	3165	244962	Unstable angina (intermediate coronary syndrome)	circulatory system
218	0.052606	0.013314	1.05401	1.02687	1.08188	7.77663e-05	0.00674234	141363	5906	135457	Benign neoplasm of uterus	neoplasms
218.1	0.0514876	0.0134629	1.05284	1.02542	1.08099	0.000131082	0.0103316	141227	5770	135457	Uterine leiomyoma	neoplasms
574	-0.0378247	0.0105613	0.962882	0.943155	0.983021	0.000341694	0.0246874	272014	9375	262639	Cholelithiasis and cholecystitis	digestive
740	-0.0232661	0.0065534	0.977002	0.964534	0.989632	0.000384884	0.0256688	256840	26744	230096	Osteoarthrosis	musculoskeletal
401	0.0186325	0.00536165	1.01881	1.00816	1.02957	0.000510598	0.0301289	237784	47166	190618	Hypertension	circulatory system
401.1	0.0186294	0.00536935	1.0188	1.00814	1.02958	0.000521262	0.0301289	237611	46993	190618	Essential hypertension	circulatory system
740.1	-0.0242382	0.00705894	0.976053	0.962642	0.989651	0.00059542	0.0322643	252672	22576	230096	Osteoarthritis; localized	musculoskeletal
634	-0.0871038	0.0266174	0.916582	0.869991	0.965669	0.00106624	0.0543781	150267	1488	148779	Miscarriage; stillbirth	pregnancy complications
428	0.0545736	0.0174038	1.05609	1.02067	1.09274	0.00171429	0.0825717	276823	3379	273444	Congestive heart failure; nonhypertensive	circulatory system
574.1	-0.0343354	0.0111756	0.966247	0.945313	0.987645	0.0021238	0.0969122	270974	8335	262639	Cholelithiasis	digestive
428.2	0.0579801	0.0200785	1.05969	1.0188	1.10223	0.003881	0.168241	275968	2524	273444	Heart failure NOS	circulatory system
395	0.0437342	0.0156468	1.0447	1.01315	1.07724	0.00518849	0.21421	272756	4194	268562	Heart valve disorders	circulatory system
634.1	-0.111949	0.0418085	0.89409	0.823747	0.97044	0.0074138	0.284186	149368	589	148779	Missed abortion/Hydatidiform mole	pregnancy complications
416	0.0618168	0.0231346	1.06377	1.01661	1.11311	0.00753895	0.284186	277277	1888	275389	Cardiomegaly	circulatory system
184.2	-0.1772	0.0680667	0.837612	0.733001	0.957154	0.00923241	0.328494	134210	218	133992	Cancer of other female genital organs (excluding uterus and ovary)	neoplasms
53	0.15432	0.0594792	1.16686	1.03846	1.31114	0.00947214	0.328494	276366	283	276083	Herpes zoster	infectious diseases
574.11	-0.0803214	0.0319729	0.92282	0.866765	0.982499	0.0119991	0.400123	263626	987	262639	Cholelithiasis with acute cholecystitis	digestive
574.3	-0.0614792	0.0246486	0.940373	0.896023	0.986917	0.0126231	0.40534	264303	1664	262639	Cholecystitis without cholelithiasis	digestive
440.2	0.100349	0.0407732	1.10556	1.02065	1.19753	0.0138492	0.410844	270988	604	270384	Atherosclerosis of the extremities	circulatory system
359	-0.167243	0.0681443	0.845994	0.740223	0.966878	0.014118	0.410844	279294	217	279077	Muscular dystrophies and other myopathies	neurological
41	-0.0342384	0.013986	0.966341	0.940211	0.993197	0.0143635	0.410844	269755	5247	264508	Bacterial infection NOS	infectious diseases
528.5	0.123358	0.0505578	1.13129	1.02456	1.24913	0.0146899	0.410844	278155	392	277763	Diseases of lips	digestive
41.1	-0.0556872	0.022992	0.945835	0.904158	0.989432	0.0154342	0.411224	266423	1915	264508	Staphylococcus infections	infectious diseases
528	0.0705876	0.0292055	1.07314	1.01344	1.13636	0.0156521	0.411224	278942	1179	277763	Diseases of the oral soft tissues, excluding lesions specific for gingiva and tongue	digestive
627.3	-0.0939653	0.0390943	0.910314	0.843168	0.982808	0.0162365	0.414031	127957	664	127293	Postmenopausal atrophic vaginitis	genitourinary
788	-0.0303134	0.0129331	0.970141	0.945859	0.995047	0.0190851	0.459227	276155	6160	269995	Syncope and collapse	symptoms
714	0.0504719	0.0216826	1.05177	1.00801	1.09743	0.0199248	0.459227	274163	2154	272009	Rheumatoid arthritis and other inflammatory polyarthropathies	musculoskeletal
947	0.146144	0.0628857	1.15736	1.02315	1.30918	0.0201276	0.459227	276746	253	276493	Urticaria	dermatologic
442	0.0604041	0.0263929	1.06227	1.00871	1.11866	0.0220999	0.466497	271835	1451	270384	Other aneurysm	circulatory system
414	0.0600566	0.0263887	1.0619	1.00837	1.11826	0.0228555	0.466497	246416	1454	244962	Other forms of chronic heart disease	circulatory system
335	-0.0760395	0.033467	0.92678	0.867939	0.989609	0.0230821	0.466497	266947	901	266046	Multiple sclerosis	neurological
395.1	0.0543385	0.023918	1.05584	1.00749	1.10652	0.0230945	0.466497	270330	1768	268562	Nonrheumatic mitral valve disorders	circulatory system
871	-0.103848	0.0457242	0.901363	0.824098	0.985871	0.0231365	0.466497	280170	482	279688	Open wounds of extremities	injuries & poisonings
550.5	-0.0478087	0.0213134	0.953316	0.914313	0.993983	0.0248884	0.484424	244448	2236	242212	Ventral hernia	digestive
530.13	-0.0442304	0.0197528	0.956733	0.920402	0.9945	0.0251431	0.484424	239393	2611	236782	Barrett's esophagus	digestive
348	0.109872	0.049474	1.11614	1.01299	1.22979	0.026364	0.496903	266455	409	266046	Other conditions of brain	neurological
394	0.052901	0.0240161	1.05433	1.00585	1.10514	0.0276136	0.499231	270316	1754	268562	Rheumatic disease of the heart valves	circulatory system
274.1	0.0577495	0.0262215	1.05945	1.00638	1.11532	0.0276391	0.499231	278711	1468	277243	Gout	endocrine/metabolic
473	0.0538527	0.025229	1.05533	1.00441	1.10882	0.0327971	0.548656	265039	1584	263455	Diseases of the larynx and vocal cords	respiratory
275.3	0.104595	0.0492109	1.11026	1.00818	1.22268	0.0335502	0.548656	278183	414	277769	Disorders of magnesium metabolism	endocrine/metabolic
155	-0.100046	0.0471688	0.904795	0.824898	0.992432	0.0339194	0.548656	262121	453	261668	Cancer of liver and intrahepatic bile duct	neoplasms
530.9	-0.0596272	0.0281628	0.942116	0.891522	0.995581	0.0342401	0.548656	238059	1277	236782	Heartburn	digestive
440	0.075441	0.0358914	1.07836	1.00511	1.15695	0.0355599	0.548656	271165	781	270384	Atherosclerosis	circulatory system
535.6	-0.031151	0.0148276	0.969329	0.941564	0.997913	0.0356512	0.548656	243555	4671	238884	Duodenitis	digestive
41.11	-0.0566753	0.0269978	0.944901	0.896201	0.996246	0.0357943	0.548656	265894	1386	264508	Methicillin sensitive Staphylococcus aureus	infectious diseases
428.1	0.0589657	0.0281615	1.06074	1.00378	1.12093	0.0362745	0.548656	274717	1273	273444	Congestive heart failure (CHF) NOS	circulatory system
280.2	0.11913	0.0569118	1.12652	1.00761	1.25945	0.0363272	0.548656	255973	309	255664	Iron deficiency anemia secondary to blood loss (chronic)	hematopoietic
714.1	0.0478372	0.0228991	1.049	1.00296	1.09715	0.0367037	0.548656	273939	1930	272009	Rheumatoid arthritis	musculoskeletal
527.2	0.138468	0.0666925	1.14851	1.00778	1.3089	0.0378733	0.556545	277988	225	277763	Sialoadenitis	digestive
293	0.0600703	0.0292857	1.06191	1.00268	1.12465	0.040249	0.578227	280223	1173	279050	Symptoms involving head and neck	mental disorders
717	0.0693785	0.0339731	1.07184	1.0028	1.14564	0.0411353	0.578227	280564	876	279688	Polymyalgia Rheumatica	musculoskeletal
189	0.0382489	0.0188679	1.03899	1.00127	1.07813	0.0426426	0.578227	280202	2863	277339	Cancer of urinary organs (incl. kidney and bladder)	neoplasms
442.1	0.0606471	0.0299389	1.06252	1.00197	1.12674	0.042796	0.578227	271510	1126	270384	Aortic aneurysm	circulatory system
278	-0.0229612	0.0113868	0.9773	0.955731	0.999357	0.0437505	0.578227	269567	7969	261598	Overweight, obesity and other hyperalimentation	endocrine/metabolic
278.1	-0.0230108	0.0114432	0.977252	0.955578	0.999418	0.0443401	0.578227	269486	7888	261598	Obesity	endocrine/metabolic
528.1	0.114255	0.0570383	1.12104	1.00247	1.25364	0.0451634	0.578227	278071	308	277763	Stomatitis and mucositis	digestive
626.1	0.0227229	0.0113503	1.02298	1.00048	1.046	0.0452876	0.578227	135775	8482	127293	Irregular menstrual cycle/bleeding	genitourinary
501	-0.0789426	0.039444	0.924093	0.855344	0.998368	0.0453511	0.578227	262714	649	262065	Pneumonitis due to inhalation of food or vomitus	respiratory
527	0.0981652	0.0492312	1.10315	1.00168	1.21489	0.046156	0.57996	278177	414	277763	Diseases of the salivary glands	digestive
509.2	0.0581996	0.0293183	1.05993	1.00074	1.12262	0.0471336	0.583783	263238	1173	262065	Respiratory insufficiency	respiratory
531.1	-0.0988376	0.0502081	0.90589	0.820991	0.999569	0.0490036	0.595983	273819	399	273420	Hemorrhage from gastrointestinal ulcer	digestive
385	0.0921515	0.0469127	1.09653	1.0002	1.20213	0.0494934	0.595983	278786	455	278331	Other disorders of middle ear and mastoid	sense organs
800.2	0.137785	0.0705891	1.14773	0.999433	1.31803	0.0509461	0.605072	263919	201	263718	Fracture of unspecified part of femur	injuries & poisonings
740.11	-0.0230756	0.0120252	0.977189	0.954427	1.00049	0.0549914	0.63686	237325	7229	230096	Osteoarthrosis, localized, primary	musculoskeletal
599.3	0.0712983	0.0371703	1.0739	0.998447	1.15506	0.0550917	0.63686	261205	726	260479	Dysuria	genitourinary
585.32	-0.0876969	0.046169	0.916039	0.836786	1.0028	0.0575019	0.649057	256987	473	256514	End stage renal disease	genitourinary
610.8	0.0988984	0.0523299	1.10395	0.99634	1.22319	0.058771	0.649057	147740	367	147373	Other specified benign mammary dysplasias	genitourinary
189.2	0.0430276	0.0228082	1.04397	0.998326	1.09169	0.0592279	0.649057	279289	1950	277339	Cancer of bladder	neoplasms
790.6	-0.112305	0.0600183	0.893771	0.794582	1.00534	0.0613197	0.649057	281141	280	280861	Other abnormal blood chemistry	symptoms
781	-0.0414599	0.0221661	0.959388	0.9186	1.00199	0.0614254	0.649057	277555	2073	275482	Symptoms involving nervous and musculoskeletal systems	symptoms
189.21	0.0446334	0.0239323	1.04564	0.997729	1.09586	0.0621837	0.649057	279109	1770	277339	Malignant neoplasm of bladder	neoplasms
41.2	-0.0595435	0.0319379	0.942195	0.885024	1.00306	0.0622721	0.649057	265497	989	264508	Streptococcus infection	infectious diseases
686	-0.0629122	0.0338088	0.939026	0.878819	1.00336	0.0627691	0.649057	279497	882	278615	Other local infections of skin and subcutaneous tissue	dermatologic
476	-0.0758518	0.040796	0.926954	0.855721	1.00412	0.0629851	0.649057	264061	606	263455	Allergic rhinitis	respiratory
274.21	-0.123335	0.0667622	0.883967	0.775547	1.00754	0.0646915	0.649057	277469	226	277243	Chondrocalcinosis	endocrine/metabolic
411.9	0.0599423	0.0324865	1.06178	0.996277	1.13158	0.0650167	0.649057	245918	956	244962	Other acute and subacute forms of ischemic heart disease	circulatory system
394.7	0.122259	0.0662882	1.13005	0.992366	1.28683	0.0651303	0.649057	268790	228	268562	Disease of tricuspid valve	circulatory system
703.1	0.0778085	0.0425689	1.08092	0.994391	1.17497	0.067576	0.664994	280793	553	280240	Ingrowing nail	dermatologic
379	0.0557063	0.0305531	1.05729	0.995832	1.12253	0.0682635	0.664994	275599	1078	274521	Other disorders of eye	sense organs
430	-0.0578217	0.0321468	0.943818	0.886186	1.0052	0.0720696	0.687693	270117	977	269140	Intracranial hemorrhage	circulatory system
315	-0.10018	0.0557181	0.904674	0.811082	1.00907	0.07218	0.687693	281293	324	280969	Develomental delays and disorders	mental disorders
531.4	-0.108071	0.0603788	0.897564	0.79739	1.01032	0.0734722	0.689959	273696	276	273420	Peptic ulcer, site unspecified	digestive
475	-0.0458723	0.0256764	0.955164	0.908285	1.00446	0.0740094	0.689959	264987	1532	263455	Chronic sinusitis	respiratory
603	-0.0606742	0.034132	0.94113	0.88023	1.00624	0.0754637	0.690577	107469	866	106603	Other disorders of testis	genitourinary
747.1	-0.0688576	0.0387627	0.93346	0.865168	1.00714	0.0756688	0.690577	281157	670	280487	Cardiac congenital anomalies	congenital anomalies
747	-0.0629525	0.0355633	0.938988	0.875767	1.00677	0.0767017	0.692712	281283	796	280487	Cardiac and circulatory congenital anomalies	congenital anomalies
626	0.0185053	0.0105879	1.01868	0.997756	1.04004	0.0805015	0.719534	137213	9920	127293	Disorders of menstruation and other abnormal bleeding from female genital tract	genitourinary
208	0.0150837	0.00865434	1.0152	0.998123	1.03256	0.0813505	0.719703	264555	14306	250249	Benign neoplasm of colon	neoplasms
241	-0.0543483	0.0313216	0.947102	0.890709	1.00707	0.0827105	0.724344	261513	1032	260481	Nontoxic nodular goiter	endocrine/metabolic
216	0.0285814	0.0166104	1.02899	0.996033	1.06304	0.0853073	0.730802	278815	3684	275131	Benign neoplasm of skin	neoplasms
737.3	-0.0935295	0.0544255	0.910711	0.818566	1.01323	0.0857078	0.730802	267826	341	267485	Kyphoscoliosis and scoliosis	musculoskeletal
165.1	-0.0352293	0.0205178	0.965384	0.927332	1.005	0.0859767	0.730802	280062	2416	277646	Cancer of bronchus; lung	neoplasms
530.1	-0.0118913	0.00705155	0.988179	0.974616	1.00193	0.0917308	0.764942	258987	22205	236782	Esophagitis, GERD and related diseases	digestive
242	-0.0490785	0.0291788	0.952106	0.899184	1.00814	0.0925708	0.764942	261669	1188	260481	Thyrotoxicosis with or without goiter	endocrine/metabolic
510	0.0651275	0.0388542	1.0673	0.989035	1.15175	0.0936986	0.764942	280746	665	280081	Other diseases of lung	respiratory
514	0.0394053	0.0235279	1.04019	0.993314	1.08928	0.0939665	0.764942	279858	1825	278033	Abnormal findings examination of lungs	respiratory
427.12	0.0627012	0.0374871	1.06471	0.989286	1.14588	0.0944046	0.764942	248036	713	247323	Paroxysmal ventricular tachycardia	circulatory system
362.2	0.0388508	0.0234588	1.03962	0.992898	1.08853	0.0976959	0.765102	268641	1849	266792	Degeneration of macula and posterior pole of retina	sense organs
575.9	-0.107353	0.0649121	0.898208	0.790904	1.02007	0.0981632	0.765102	262878	239	262639	Nonspecific abnormal findings on radiological and other examination of biliary tract	digestive
603.1	-0.0582188	0.0353243	0.943443	0.880335	1.01108	0.0993272	0.765102	107411	808	106603	Hydrocele	genitourinary
344	-0.0817237	0.0499594	0.921527	0.835569	1.01633	0.101881	0.765102	266449	403	266046	Other paralytic syndromes	neurological
214.1	0.0326083	0.0199632	1.03315	0.993502	1.07437	0.10238	0.765102	277777	2538	275239	Lipoma of skin and subcutaneous tissue	neoplasms
296.22	-0.0184909	0.0113536	0.981679	0.960075	1.00377	0.103389	0.765102	262964	8038	254926	Major depressive disorder	mental disorders
362.29	0.0381579	0.0234774	1.0389	0.992174	1.08782	0.104098	0.765102	268638	1846	266792	Macular degeneration (senile) of retina NOS	sense organs
565.1	0.0232767	0.0143853	1.02355	0.995094	1.05282	0.105645	0.765102	260050	4952	255098	Anal and rectal polyp	digestive
531	-0.0235653	0.0146424	0.97671	0.949078	1.00515	0.10753	0.765102	278199	4779	273420	Peptic ulcer (excl. esophageal)	digestive
611	0.0569617	0.0354214	1.05862	0.987614	1.13472	0.10781	0.765102	276403	804	275599	Abnormal findings on mammogram or breast exam	genitourinary
729.1	0.113173	0.0704746	1.11983	0.975354	1.2857	0.108303	0.765102	257688	202	257486	Rheumatism, unspecified and fibrositis	musculoskeletal
785	-0.0156743	0.00976244	0.984448	0.965791	1.00347	0.108368	0.765102	272566	11004	261562	Abdominal pain	symptoms
530	-0.0110157	0.0068647	0.989045	0.975827	1.00244	0.108562	0.765102	260352	23570	236782	Diseases of esophagus	digestive
198.6	-0.0351822	0.0219688	0.96543	0.924742	1.00791	0.109275	0.765102	258452	2106	256346	Secondary malignancy of bone	neoplasms
569	0.0306118	0.0191232	1.03109	0.993155	1.07046	0.109428	0.765102	257870	2772	255098	Other disorders of intestine	digestive
287.3	-0.0463782	0.0290868	0.954681	0.901778	1.01069	0.110829	0.765102	279213	1193	278020	Thrombocytopenia	hematopoietic
296.2	-0.018066	0.0113347	0.982096	0.960519	1.00416	0.110966	0.765102	262992	8066	254926	Depression	mental disorders
750.1	-0.105677	0.0666003	0.899716	0.789614	1.02517	0.112574	0.765102	279854	227	279627	Upper gastrointestinal congenital anomalies	congenital anomalies
614.53	-0.0812046	0.0512465	0.922005	0.833897	1.01942	0.11306	0.765102	145698	383	145315	Cyst or abscess of Bartholin's gland	genitourinary
967	0.0981263	0.0622712	1.1031	0.976361	1.2463	0.115074	0.765102	245395	259	245136	Adverse effects of sedatives or other central nervous system depressants and anesthetics	injuries & poisonings
564.9	0.016162	0.0102712	1.01629	0.996039	1.03696	0.115596	0.765102	231268	9981	221287	Personal history of diseases of digestive system	digestive
429.2	-0.0881122	0.0561519	0.915658	0.820232	1.02219	0.116607	0.765102	273763	319	273444	Abnormal function study of cardiovascular system	circulatory system
591	-0.0168987	0.0107734	0.983243	0.962699	1.00423	0.116753	0.765102	259097	9026	250071	Urinary tract infection	genitourinary
429	-0.0867514	0.055632	0.916905	0.822186	1.02254	0.118907	0.765102	273769	325	273444	Ill-defined descriptions and complications of heart disease	circulatory system
965	-0.0291252	0.018695	0.971295	0.936349	1.00754	0.119252	0.765102	248053	2917	245136	Poisoning by analgesics, antipyretics, and antirheumatics	injuries & poisonings
571.5	0.035881	0.0230552	1.03653	0.990737	1.08444	0.119634	0.765102	269542	1900	267642	Other chronic nonalcoholic liver disease	digestive
611.3	0.0552148	0.0354878	1.05677	0.985762	1.13289	0.119737	0.765102	276400	801	275599	Lump or mass in breast	genitourinary
287.31	-0.0886979	0.0571603	0.915122	0.818133	1.02361	0.120725	0.765102	278328	308	278020	Primary thrombocytopenia	hematopoietic
580.2	0.0701772	0.045248	1.0727	0.981663	1.17218	0.120915	0.765102	257004	490	256514	Nephrotic syndrome without mention of glomerulonephritis	genitourinary
573.7	-0.0320515	0.0207362	0.968457	0.929886	1.00863	0.122183	0.765102	270000	2358	267642	Abnormal results of function study of liver	digestive
184	-0.036259	0.0235355	0.96439	0.920915	1.00992	0.123412	0.765102	135840	1848	133992	Cancer of other female genital organs	neoplasms
540.11	-0.0873909	0.0567305	0.916319	0.819894	1.02408	0.123449	0.765102	280923	313	280610	Acute appendicitis	digestive
227.3	-0.0971109	0.0630681	0.907455	0.80194	1.02685	0.123614	0.765102	280094	253	279841	Benign neoplasm of pituitary gland and craniopharyngeal duct (pouch)	neoplasms
274.2	-0.0963889	0.0629586	0.908111	0.802691	1.02738	0.125772	0.765102	277497	254	277243	Crystal arthropathies	endocrine/metabolic
394.2	0.101849	0.0665872	1.10722	0.971748	1.26157	0.126125	0.765102	268788	226	268562	Mitral valve disease	circulatory system
182	-0.0509885	0.0333413	0.95029	0.890176	1.01446	0.126193	0.765102	128526	916	127610	Malignant neoplasm of uterus	neoplasms
626.14	0.0337035	0.0222131	1.03428	0.990215	1.0803	0.129195	0.76686	129362	2069	127293	Irregular menstrual bleeding	genitourinary
296	-0.0168021	0.0110882	0.983338	0.962198	1.00494	0.129693	0.76686	263365	8439	254926	Mood disorders	mental disorders
733	0.0540695	0.0358529	1.05556	0.98393	1.1324	0.13153	0.76686	265689	782	264907	Other disorders of bone and cartilage	musculoskeletal
426.32	0.0428714	0.0284754	1.0438	0.987144	1.10372	0.13218	0.76686	248566	1243	247323	Left bundle branch block	circulatory system
170	0.0823579	0.0547919	1.08584	0.975279	1.20894	0.132812	0.76686	281703	334	281369	Cancer of bone and connective tissue	neoplasms
804	0.0445437	0.0296521	1.04555	0.986518	1.10812	0.133043	0.76686	264863	1145	263718	Fracture of hand or wrist	injuries & poisonings
737	-0.0766043	0.0510768	0.926256	0.83802	1.02378	0.13367	0.76686	267872	387	267485	Curvature of spine	musculoskeletal
202.2	0.0379755	0.0254057	1.03871	0.988251	1.09174	0.134976	0.76686	277793	1564	276229	Non-Hodgkins lymphoma	neoplasms
575	-0.0288127	0.0193078	0.971598	0.935518	1.00907	0.135624	0.76686	265359	2720	262639	Other biliary tract disease	digestive
38	-0.0261434	0.0175501	0.974195	0.941255	1.00829	0.136318	0.76686	267815	3307	264508	Septicemia	infectious diseases
276.41	0.0531609	0.0358415	1.0546	0.983058	1.13135	0.138015	0.76686	266786	783	266003	Acidosis	endocrine/metabolic
573.5	-0.0608263	0.0411471	0.940987	0.868078	1.02002	0.139337	0.76686	268237	595	267642	Jaundice (not of newborn)	digestive
594.2	-0.0627702	0.0424738	0.939159	0.864143	1.02069	0.139446	0.76686	274732	558	274174	Calculus of lower urinary tract	genitourinary
281	-0.0545309	0.0370106	0.946929	0.880672	1.01817	0.140647	0.76686	256401	737	255664	Other deficiency anemia	hematopoietic
689	-0.0246903	0.0167703	0.975612	0.944066	1.00821	0.140949	0.76686	277779	3619	274160	Disorder of skin and subcutaneous tissue NOS	dermatologic
590	0.0480271	0.0326908	1.0492	0.984082	1.11862	0.141797	0.76686	251012	941	250071	Pyelonephritis	genitourinary
202	0.0372568	0.0253815	1.03796	0.987588	1.0909	0.142139	0.76686	277796	1567	276229	Cancer of other lymphoid, histiocytic tissue	neoplasms
214	0.0245627	0.0168988	1.02487	0.991478	1.05938	0.146081	0.779059	278796	3557	275239	Lipoma	neoplasms
191.11	-0.0660277	0.0454697	0.936105	0.85629	1.02336	0.146467	0.779059	279903	487	279416	Cancer of brain	neoplasms
287	-0.0407087	0.028116	0.960109	0.908632	1.0145	0.147649	0.78056	279297	1277	278020	Purpura and other hemorrhagic conditions	hematopoietic
191.1	-0.0638675	0.0442588	0.938129	0.86018	1.02314	0.149007	0.782966	279930	514	279416	Cancer of brain and nervous system	neoplasms
575.6	-0.0879621	0.0611207	0.915796	0.812405	1.03234	0.150107	0.783066	262908	269	262639	Cholesterolosis of gallbladder	digestive
509.1	0.0354038	0.0246442	1.03604	0.987185	1.08731	0.150833	0.783066	263730	1665	262065	Respiratory failure	respiratory
577.1	-0.0396226	0.0276428	0.961152	0.910464	1.01466	0.15175	0.783136	279601	1321	278280	Acute pancreatitis	digestive
251.1	-0.0520408	0.0365224	0.94929	0.883713	1.01973	0.154186	0.786818	254848	755	254093	Hypoglycemia	endocrine/metabolic
368	0.032344	0.0227042	1.03287	0.987918	1.07987	0.154278	0.786818	278812	1960	276852	Visual disturbances	sense organs
528.11	0.0871591	0.0613985	1.09107	0.967365	1.2306	0.155735	0.789603	278029	266	277763	Stomatitis and mucositis (ulcerative)	digestive
738	-0.0405192	0.0289318	0.960291	0.907352	1.01632	0.161361	0.803749	268692	1207	267485	Other acquired musculoskeletal deformity	musculoskeletal
276.6	-0.0650092	0.0465133	0.937059	0.855411	1.0265	0.162219	0.803749	266469	466	266003	Fluid overload	endocrine/metabolic
752.1	0.0812435	0.0582054	1.08464	0.967696	1.2157	0.162772	0.803749	281451	296	281155	Neural tube defects	congenital anomalies
444.1	0.0705327	0.0506153	1.07308	0.971736	1.18499	0.163467	0.803749	270775	391	270384	Arterial embolism and thrombosis of lower extremity artery	circulatory system
572	-0.0393999	0.0283476	0.961366	0.909409	1.01629	0.164563	0.803749	268899	1257	267642	Ascites (non malignant)	digestive
535.1	-0.0862042	0.0622638	0.917407	0.812013	1.03648	0.166206	0.803749	239144	260	238884	Acute gastritis	digestive
261	0.0431716	0.0312074	1.04412	0.982167	1.10997	0.166549	0.803749	276718	1034	275684	Vitamin deficiency	endocrine/metabolic
362	0.0264853	0.0192061	1.02684	0.988904	1.06623	0.167894	0.803749	269555	2763	266792	Other retinal disorders	sense organs
290.11	0.0622298	0.0451737	1.06421	0.974034	1.16273	0.168337	0.803749	272056	494	271562	Alzheimer's disease	mental disorders
444	0.0565157	0.0410692	1.05814	0.976307	1.14684	0.168788	0.803749	270979	595	270384	Arterial embolism and thrombosis	circulatory system
565	0.0143054	0.0103979	1.01441	0.993944	1.03529	0.168885	0.803749	264740	9642	255098	Anal and rectal conditions	digestive
646	-0.0677807	0.0495068	0.934465	0.848053	1.02968	0.170962	0.803749	153350	414	152936	Other complications of pregnancy NEC	pregnancy complications
274	0.0332559	0.0243522	1.03382	0.985631	1.08435	0.172057	0.803749	278948	1705	277243	Gout and other crystal arthropathies	endocrine/metabolic
626.12	0.0193246	0.0141577	1.01951	0.991611	1.0482	0.172267	0.803749	132598	5305	127293	Excessive or frequent menstruation	genitourinary
228	-0.0464398	0.0340359	0.954622	0.893018	1.02048	0.172431	0.803749	281106	870	280236	Hemangioma and lymphangioma, any site	neoplasms
735.21	-0.0406321	0.0299502	0.960182	0.905441	1.01823	0.174891	0.80645	268616	1131	267485	Hammer toe (acquired)	musculoskeletal
395.6	0.0416457	0.0307193	1.04253	0.981608	1.10722	0.1752	0.80645	269630	1068	268562	Heart valve replaced	circulatory system
599.5	0.0283134	0.020914	1.02872	0.987403	1.07176	0.175801	0.80645	262791	2312	260479	Frequency of urination and polyuria	genitourinary
575.8	-0.050291	0.0373352	0.950953	0.883851	1.02315	0.177976	0.80874	263362	723	262639	Other disorders of biliary tract	digestive
372	0.0799505	0.0593798	1.08323	0.964224	1.21693	0.178165	0.80874	273500	285	273215	Disorders of conjunctiva	sense organs
285	0.0146724	0.0109515	1.01478	0.993231	1.0368	0.180321	0.814198	264350	8686	255664	Other anemias	hematopoietic
276.5	-0.0287773	0.0215249	0.971633	0.931494	1.0135	0.181246	0.814198	268193	2190	266003	Hypovolemia	endocrine/metabolic
575.7	-0.0454492	0.0340947	0.955568	0.8938	1.02161	0.182522	0.815705	263505	866	262639	Other disorders of gallbladder	digestive
729	0.071153	0.0537562	1.07375	0.966371	1.19305	0.185628	0.822106	257834	348	257486	Other disorders of soft tissues	musculoskeletal
540.1	-0.0544233	0.0411377	0.947031	0.873671	1.02655	0.185851	0.822106	281205	595	280610	Appendicitis	digestive
571	0.025357	0.0192327	1.02568	0.987737	1.06508	0.18736	0.824575	270382	2740	267642	Chronic liver disease and cirrhosis	digestive
442.11	0.0473535	0.0362847	1.04849	0.976517	1.12577	0.191875	0.840179	271150	766	270384	Abdominal aortic aneurysm	circulatory system
395.2	0.0283229	0.0218056	1.02873	0.985688	1.07365	0.193983	0.842046	270699	2137	268562	Nonrheumatic aortic valve disorders	circulatory system
365.2	-0.0571624	0.0440345	0.944441	0.866348	1.02957	0.194243	0.842046	267315	521	266794	Primary angle-closure glaucoma	sense organs
531.3	-0.0302558	0.0234035	0.970197	0.9267	1.01574	0.196084	0.845795	275267	1847	273420	Duodenal ulcer	digestive
250.2	-0.0123144	0.00957389	0.987761	0.969399	1.00647	0.198357	0.84668	268954	11580	257374	Type 2 diabetes	endocrine/metabolic
281.1	-0.0488567	0.0380226	0.952318	0.883928	1.026	0.198814	0.84668	256362	698	255664	Megaloblastic anemia	hematopoietic
430.2	-0.0585168	0.0455817	0.943162	0.862556	1.0313	0.199219	0.84668	269625	485	269140	Intracerebral hemorrhage	circulatory system
290.1	0.0416228	0.0326238	1.0425	0.977929	1.11134	0.202011	0.852874	272513	951	271562	Dementias	mental disorders
81	0.033111	0.0259887	1.03367	0.982332	1.08768	0.202644	0.852874	276024	1493	274531	Infection/inflammation of internal prosthetic device; implant; and graft	infectious diseases
703	0.0849874	0.0670296	1.0887	0.954671	1.24155	0.204831	0.857915	280463	223	280240	Diseases of nail, NOS	dermatologic
348.7	-0.0832046	0.0659937	0.920163	0.80852	1.04722	0.207382	0.864424	266277	231	266046	Coma	neurological
585.34	0.0703982	0.0560549	1.07294	0.961301	1.19753	0.20916	0.867013	256834	320	256514	Chronic Kidney Disease, Stage IV	genitourinary
255	0.0631038	0.050345	1.06514	0.965055	1.1756	0.210051	0.867013	277069	396	276673	Disorders of adrenal glands	endocrine/metabolic
728.2	0.0788243	0.0633869	1.08201	0.955604	1.22515	0.213668	0.867013	257735	249	257486	Laxity of ligament or hypermobility syndrome	musculoskeletal
596	-0.0159416	0.0128257	0.984185	0.959753	1.00924	0.213889	0.867013	273026	6285	266741	Other disorders of bladder	genitourinary
701.3	0.0692736	0.0557406	1.07173	0.960812	1.19545	0.213947	0.867013	276302	324	275978	Circumscribed scleroderma	dermatologic
530.3	-0.034038	0.0273918	0.966535	0.916013	1.01984	0.214003	0.867013	238130	1348	236782	Stricture and stenosis of esophagus	digestive
835	-0.0140398	0.0113344	0.986058	0.964394	1.00821	0.21546	0.868618	276340	8050	268290	Internal derangement of knee	injuries & poisonings
427.1	0.0259503	0.0210186	1.02629	0.98487	1.06945	0.216965	0.868618	249614	2291	247323	Paroxysmal tachycardia, unspecified	circulatory system
198.4	-0.0254024	0.0206099	0.974917	0.936321	1.01511	0.217749	0.868618	258739	2393	256346	Secondary malignant neoplasm of liver	neoplasms
317.11	0.0481287	0.0391274	1.04931	0.971844	1.13294	0.218679	0.868618	267828	656	267172	Alcoholic liver damage	mental disorders
353	-0.0645023	0.0527691	0.937534	0.845415	1.03969	0.221575	0.868618	267180	362	266818	Nerve root and plexus disorders	neurological
426.3	0.0324847	0.0267176	1.03302	0.980315	1.08855	0.224041	0.868618	248737	1414	247323	Bundle branch block	circulatory system
70.3	0.0836918	0.0693518	1.08729	0.949106	1.2456	0.22752	0.868618	276291	208	276083	Viral hepatitis C	infectious diseases
747.11	-0.0649372	0.0538836	0.937126	0.843203	1.04151	0.22815	0.868618	280833	346	280487	Cardiac shunt/ heart septal defect	congenital anomalies
250	-0.0112627	0.00934592	0.9888	0.970853	1.00708	0.228166	0.868618	269538	12164	257374	Diabetes mellitus	endocrine/metabolic
600	-0.0140383	0.0116552	0.98606	0.96379	1.00884	0.228408	0.868618	111162	8271	102891	Hyperplasia of prostate	genitourinary
994	-0.0218471	0.0181547	0.97839	0.944188	1.01383	0.228825	0.868618	277489	3086	274403	Sepsis and SIRS	injuries & poisonings
994.2	-0.0218471	0.0181547	0.97839	0.944188	1.01383	0.228825	0.868618	277489	3086	274403	Sepsis	injuries & poisonings
276.4	0.0407896	0.0339749	1.04163	0.97453	1.11336	0.229914	0.868618	266875	872	266003	Acid-base balance disorder	endocrine/metabolic
38.2	0.0648394	0.0542068	1.06699	0.959441	1.18659	0.231638	0.868618	264849	341	264508	Gram positive septicemia	infectious diseases
530.12	-0.0212306	0.017848	0.978993	0.945339	1.01385	0.234234	0.868618	239989	3207	236782	Ulcer of esophagus	digestive
342	-0.036891	0.0310256	0.963781	0.906921	1.02421	0.234419	0.868618	267094	1048	266046	Hemiplegia	neurological
378.1	0.0588536	0.0499848	1.06062	0.96164	1.16979	0.239024	0.868618	274922	401	274521	Strabismus (not specified as paralytic)	sense organs
250.23	-0.0442547	0.0375892	0.95671	0.88876	1.02986	0.239065	0.868618	258087	713	257374	Type 2 diabetes with ophthalmic manifestations	endocrine/metabolic
557.1	-0.0329003	0.0279782	0.967635	0.916002	1.02218	0.239625	0.868618	222578	1291	221287	Celiac disease	digestive
275.1	-0.0488837	0.0416496	0.952292	0.877643	1.03329	0.240519	0.868618	278349	580	277769	Disorders of iron metabolism	hematopoietic
379.2	0.0501467	0.0427565	1.05143	0.966905	1.14333	0.240859	0.868618	275070	549	274521	Disorders of vitreous body	sense organs
374.3	-0.0342359	0.0292057	0.966343	0.912581	1.02327	0.241102	0.868618	274401	1186	273215	Ptosis of eyelid	sense organs
159	-0.0498639	0.0427757	0.951359	0.87485	1.03456	0.243734	0.868618	262219	551	261668	Malignant neoplasm of other and ill-defined sites within the digestive organs and peritoneum	neoplasms
736	-0.0488505	0.0419552	0.952324	0.877147	1.03394	0.244283	0.868618	268057	572	267485	Other acquired deformities of limbs	musculoskeletal
707.1	0.042578	0.0366446	1.0435	0.971179	1.1212	0.245268	0.868618	278486	749	277737	Decubitus ulcer	dermatologic
655	0.0552144	0.0476479	1.05677	0.962546	1.16021	0.246537	0.868618	153293	446	152847	Known or suspected fetal abnormality affecting management of mother	pregnancy complications
184.11	-0.0295299	0.0254956	0.970902	0.923578	1.02065	0.246768	0.868618	135565	1573	133992	Malignant neoplasm of ovary	neoplasms
351	0.0136887	0.0118422	1.01378	0.990524	1.03759	0.247713	0.868618	274196	7378	266818	Other peripheral nerve disorders	neurological
337	0.0783996	0.0683316	1.08155	0.945986	1.23655	0.251241	0.868618	266261	215	266046	Disorders of the autonomic nervous system	neurological
599.4	0.0288628	0.0251805	1.02928	0.979718	1.08136	0.251697	0.868618	262072	1593	260479	Urinary incontinence	genitourinary
41.4	-0.026408	0.0230666	0.973938	0.930887	1.01898	0.252269	0.868618	266413	1905	264508	E. coli	infectious diseases
599.2	-0.0160636	0.0140867	0.984065	0.957267	1.01161	0.254147	0.868618	265729	5250	260479	Retention of urine	genitourinary
70.4	-0.0803411	0.0705279	0.922802	0.803665	1.0596	0.254645	0.868618	276286	203	276083	Chronic hepatitis	infectious diseases
740.2	-0.0179648	0.0157719	0.982196	0.952298	1.01303	0.254687	0.868618	234233	4137	230096	Osteoarthrosis, generalized	musculoskeletal
530.2	0.0423745	0.0372399	1.04329	0.969849	1.12228	0.255171	0.868618	237508	726	236782	Esophageal bleeding (varices/hemorrhage)	digestive
191	-0.0462198	0.0406895	0.954832	0.881641	1.0341	0.255993	0.868618	280024	608	279416	Manlignant and unknown neoplasms of brain and nervous system	neoplasms
870	0.0511358	0.0450509	1.05247	0.96352	1.14962	0.256346	0.868618	280183	495	279688	Open wounds of head; neck; and trunk	injuries & poisonings
368.2	0.052512	0.0463064	1.05392	0.962475	1.15404	0.25679	0.868618	277320	468	276852	Diplopia and disorders of binocular vision	sense organs
415.21	-0.0661186	0.0583408	0.93602	0.834882	1.04941	0.257081	0.868618	275685	296	275389	Primary pulmonary hypertension	circulatory system
396	-0.0393399	0.0347295	0.961424	0.898159	1.02915	0.257319	0.868618	269398	836	268562	Abnormal heart sounds	circulatory system
726.3	-0.0562773	0.0496985	0.945277	0.857542	1.04199	0.257477	0.868618	257893	407	257486	Bursitis	musculoskeletal
277	-0.0545836	0.0482728	0.946879	0.8614	1.04084	0.258168	0.868618	280284	432	279852	Other disorders of metabolism	endocrine/metabolic
625.1	0.0447122	0.0395485	1.04573	0.967731	1.13001	0.258237	0.868618	146387	643	145744	Dyspareunia	genitourinary
516	0.0314899	0.0279076	1.03199	0.977059	1.09001	0.259166	0.868618	280935	1294	279641	Abnormal sputum	respiratory
569.2	0.0605236	0.0537488	1.06239	0.956168	1.18042	0.260146	0.868618	255445	347	255098	Gastrointestinal complications	digestive
732	-0.0692522	0.0615441	0.933091	0.827061	1.05271	0.260485	0.868618	265172	265	264907	Osteochondropathies	musculoskeletal
550.1	0.0765849	0.0684262	1.07959	0.944095	1.23454	0.263041	0.871706	242426	214	242212	Inguinal hernia	digestive
696.41	0.0339498	0.0303573	1.03453	0.974774	1.09795	0.263422	0.871706	267004	1092	265912	Psoriasis vulgaris	dermatologic
502	0.0392602	0.0354109	1.04004	0.970306	1.11479	0.267559	0.8794	262869	804	262065	Postinflammatory pulmonary fibrosis	respiratory
509	0.0247633	0.0223455	1.02507	0.981147	1.07096	0.267776	0.8794	264094	2029	262065	Respiratory failure, insufficiency, arrest	respiratory
290.13	0.0466921	0.0424458	1.0478	0.964158	1.1387	0.271314	0.887656	272122	560	271562	Senile dementia	mental disorders
477	0.0281899	0.0256993	1.02859	0.978064	1.08173	0.272679	0.88877	264984	1529	263455	Epistaxis or throat hemorrhage	respiratory
516.1	0.0310575	0.0283901	1.03154	0.975714	1.09057	0.273975	0.889649	280891	1250	279641	Hemoptysis	respiratory
626.2	-0.0362558	0.0332256	0.964394	0.903593	1.02929	0.275184	0.890241	128209	916	127293	Dysmenorrhea	genitourinary
597	-0.0216361	0.0199113	0.978596	0.941142	1.01754	0.277202	0.892711	269300	2559	266741	Other disorders of urethra and urinary tract	genitourinary
158	0.0464054	0.0427775	1.0475	0.963255	1.13911	0.278007	0.892711	262217	549	261668	Neoplasm of unspecified nature of digestive system	neoplasms
564	0.00940922	0.00869551	1.00945	0.992395	1.02681	0.279218	0.893207	235451	14164	221287	Functional digestive disorders	digestive
627	-0.014263	0.0132087	0.985838	0.960644	1.01169	0.280222	0.893207	133361	6068	127293	Menopausal and postmenopausal disorders	genitourinary
227	-0.0421917	0.0394376	0.958686	0.887375	1.03573	0.284693	0.897551	280489	648	279841	Benign neoplasm of other endocrine glands and related structures	neoplasms
727.1	0.0331667	0.0310394	1.03372	0.97271	1.09856	0.285279	0.897551	258532	1046	257486	Synovitis and tenosynovitis	musculoskeletal
384	-0.0411675	0.0385628	0.959668	0.889808	1.03501	0.285725	0.897551	279007	676	278331	Other disorders of tympanic membrane	sense organs
317	-0.0186132	0.0175196	0.981559	0.948427	1.01585	0.288045	0.897908	270499	3327	267172	Alcohol-related disorders	mental disorders
783	0.0216664	0.0204387	1.0219	0.981775	1.06367	0.289113	0.897908	279217	2422	276795	Fever of unknown origin	symptoms
394.1	0.0491384	0.0465276	1.05037	0.958818	1.15065	0.290917	0.897908	269026	464	268562	Mitral valve stenosis and aortic valve stenosis	circulatory system
619.5	-0.0390669	0.0370358	0.961686	0.894352	1.03409	0.291498	0.897908	145636	737	144899	Noninflammatory disorders of vulva and perineum	genitourinary
601	0.0285824	0.0272595	1.02899	0.975461	1.08547	0.294394	0.897908	104252	1361	102891	Inflammatory diseases of prostate	genitourinary
752	0.057364	0.0548855	1.05904	0.95103	1.17932	0.29595	0.897908	281488	333	281155	Nervous system congenital anomalies	congenital anomalies
586.4	0.0416188	0.0398578	1.0425	0.964157	1.1272	0.296401	0.897908	257147	633	256514	Stricture/obstruction of ureter	genitourinary
800.1	-0.0308047	0.0295043	0.969665	0.915182	1.02739	0.296451	0.897908	264882	1164	263718	Fracture of neck of femur	injuries & poisonings
220	0.0364779	0.0350838	1.03715	0.968231	1.11098	0.298461	0.897908	127056	819	126237	Benign neoplasm of ovary	neoplasms
202.21	0.0595617	0.0573514	1.06137	0.948527	1.18764	0.299019	0.897908	276534	305	276229	Nodular lymphoma	neoplasms
636	-0.0294875	0.0284126	0.970943	0.918351	1.02655	0.299348	0.897908	150091	1312	148779	Early or threatened labor; hemorrhage in early pregnancy	pregnancy complications
202.24	0.0420451	0.0405664	1.04294	0.96323	1.12925	0.299991	0.897908	276840	611	276229	Large cell lymphoma	neoplasms
798	-0.0221122	0.0214132	0.978131	0.937929	1.02006	0.301772	0.897908	278673	2207	276466	Malaise and fatigue	symptoms
610.1	-0.0456238	0.04424	0.955401	0.87605	1.04194	0.30241	0.897908	147889	516	147373	Cystic mastopathy	genitourinary
604.3	-0.0481881	0.0469978	0.952954	0.869096	1.0449	0.305209	0.898415	107058	455	106603	Peyronie's disease	genitourinary
331.1	-0.0565566	0.0551663	0.945013	0.848165	1.05292	0.305268	0.898415	266377	331	266046	Hydrocephalus	neurological
78	-0.0388707	0.0379482	0.961875	0.892929	1.03614	0.305689	0.898415	276782	699	276083	Viral warts & HPV	infectious diseases
261.2	0.0431358	0.042559	1.04408	0.960522	1.13491	0.310796	0.905414	276239	555	275684	Vitamin B-complex deficiencies	endocrine/metabolic
250.42	-0.0631578	0.0623658	0.938795	0.830778	1.06086	0.311203	0.905414	257632	258	257374	Other abnormal glucose	endocrine/metabolic
275	0.0234652	0.0233983	1.02374	0.977854	1.07178	0.315929	0.9132	279614	1845	277769	Disorders of mineral metabolism	endocrine/metabolic
430.1	-0.0449735	0.0448968	0.956023	0.875492	1.04396	0.316485	0.9132	269640	500	269140	Subarachnoid hemorrhage	circulatory system
610	-0.0260988	0.0260842	0.974239	0.925684	1.02534	0.317039	0.9132	148864	1491	147373	Benign mammary dysplasias	genitourinary
696	0.0256973	0.0257965	1.02603	0.975444	1.07924	0.319175	0.91446	267427	1515	265912	Psoriasis and related disorders	dermatologic
451.2	0.0429173	0.0431474	1.04385	0.959205	1.13597	0.319898	0.91446	255289	539	254750	Phlebitis and thrombophlebitis of lower extremities	circulatory system
159.3	-0.0701038	0.0707724	0.932297	0.811545	1.07102	0.321904	0.91446	261869	201	261668	Malignant neoplasm of gallbladder and extrahepatic bile ducts	neoplasms
303	0.0604478	0.0611662	1.06231	0.942296	1.19761	0.323028	0.91446	255194	268	254926	Psychogenic and somatoform disorders	mental disorders
165	-0.0186091	0.018841	0.981563	0.945977	1.01849	0.323303	0.91446	280516	2870	277646	Cancer within the respiratory system	neoplasms
241.1	-0.0559766	0.056834	0.945561	0.845887	1.05698	0.324667	0.91446	260793	312	260481	Nontoxic uninodular goiter	endocrine/metabolic
741	0.0223407	0.022889	1.02259	0.977731	1.06951	0.329043	0.91446	278190	1926	276264	Symptoms and disorders of the joints	musculoskeletal
696.4	0.0253071	0.0260802	1.02563	0.974521	1.07942	0.331869	0.91446	267394	1482	265912	Psoriasis	dermatologic
614	-0.016741	0.017263	0.983398	0.950682	1.01724	0.332164	0.91446	148768	3453	145315	Inflammatory diseases of female pelvic organs	genitourinary
276.11	0.0664602	0.0688046	1.06872	0.933892	1.22301	0.334081	0.91446	266215	212	266003	Hyperosmolality and/or hypernatremia	endocrine/metabolic
473.4	0.0385984	0.0399628	1.03935	0.961051	1.12403	0.334116	0.91446	264084	629	263455	Voice disturbance	respiratory
8	-0.0196776	0.0204371	0.980515	0.942015	1.02059	0.335629	0.91446	279968	2426	277542	Intestinal infection	infectious diseases
270	0.0568144	0.059256	1.05846	0.9424	1.18881	0.337662	0.91446	281026	286	280740	Disorders of protein plasma/amino-acid transport and metabolism	endocrine/metabolic
579.2	0.0535717	0.0560395	1.05503	0.94529	1.17752	0.339091	0.91446	254667	319	254348	Splenomegaly	digestive
939	-0.0257126	0.0269756	0.974615	0.924425	1.02753	0.340498	0.91446	277880	1387	276493	Atopic/contact dermatitis due to other or unspecified	dermatologic
172.3	-0.0422269	0.0443618	0.958652	0.878821	1.04574	0.34116	0.91446	266064	513	265551	Carcinoma in situ of skin	neoplasms
385.3	0.052052	0.0546947	1.05343	0.946345	1.17263	0.341258	0.91446	278666	335	278331	Cholesteatoma	sense organs
961	0.0620863	0.0652617	1.06405	0.936295	1.20925	0.34143	0.91446	245372	236	245136	Poisoning by other anti-infectives	injuries & poisonings
601.1	0.030138	0.0317343	1.0306	0.968448	1.09673	0.342265	0.91446	103891	1000	102891	Prostatitis	genitourinary
577.3	0.0538476	0.0568127	1.05532	0.944119	1.17963	0.343227	0.91446	278591	311	278280	Cyst and pseudocyst of pancreas	digestive
198.2	0.0212125	0.0223921	1.02144	0.97758	1.06727	0.343475	0.91446	258368	2022	256346	Secondary malignancy of respiratory organs	neoplasms
738.4	-0.030265	0.0319866	0.970188	0.911232	1.03296	0.344059	0.91446	268473	988	267485	Acquired spondylolisthesis	musculoskeletal
580	0.0281444	0.0298091	1.02854	0.970173	1.09043	0.345091	0.91446	257649	1135	256514	Nephritis; nephrosis; renal sclerosis	genitourinary
858	-0.0263094	0.0280423	0.974034	0.921944	1.02907	0.348139	0.91446	278920	1286	277634	Complication of internal orthopedic device	injuries & poisonings
709	0.0378339	0.0404867	1.03856	0.959332	1.12433	0.350058	0.91446	269586	615	268971	Diffuse diseases of connective tissue	dermatologic
420	0.0254905	0.0273005	1.02582	0.972371	1.0822	0.35046	0.91446	278670	1353	277317	Carditis	circulatory system
381.11	-0.0423015	0.0454272	0.958581	0.876922	1.04784	0.351753	0.91446	278818	487	278331	Suppurative and unspecified otitis media	sense organs
977	0.0156282	0.0167861	1.01575	0.982876	1.04973	0.351842	0.91446	248760	3624	245136	Personal history of allergy to medicinal agents	injuries & poisonings
760	-0.0148103	0.015954	0.985299	0.954966	1.0166	0.353246	0.91446	277079	4004	273075	Back pain	symptoms
698	0.0422584	0.0456476	1.04316	0.953888	1.1408	0.354573	0.91446	281538	482	281056	Pruritus and related conditions	dermatologic
180.3	-0.0245266	0.0265371	0.975772	0.926317	1.02787	0.355362	0.91446	129020	1439	127581	Cervical intraepithelial neoplasia [CIN] [Cervical dysplasia]	neoplasms
624.9	-0.0160862	0.0174069	0.984043	0.951036	1.01819	0.355422	0.91446	149135	3391	145744	stress incontinence, female	genitourinary
618.1	-0.0143351	0.0155537	0.985767	0.95617	1.01628	0.35671	0.91446	146514	4303	142211	Prolapse of vaginal walls	genitourinary
585.2	-0.030864	0.0335941	0.969607	0.907822	1.0356	0.358235	0.91446	257409	895	256514	Renal failure NOS	genitourinary
196	-0.0248949	0.0271022	0.975412	0.924951	1.02863	0.358328	0.91446	257724	1378	256346	Radiotherapy	neoplasms
504	-0.0568736	0.0620031	0.944713	0.83661	1.06679	0.359001	0.91446	262327	262	262065	Other alveolar and parietoalveolar pneumonopathy	respiratory
446.5	0.0507108	0.0553701	1.05202	0.943827	1.17261	0.359745	0.91446	270713	329	270384	Giant cell arteritis	circulatory system
300	-0.013622	0.0149299	0.98647	0.958023	1.01576	0.361558	0.91446	259512	4586	254926	Anxiety disorders	mental disorders
401.2	-0.0293692	0.0322008	0.971058	0.911666	1.03432	0.361733	0.91446	191596	978	190618	Hypertensive heart and/or renal disease	circulatory system
728.71	0.0227759	0.0249739	1.02304	0.974167	1.07436	0.361776	0.91446	259108	1622	257486	Contracture of palmar fascia [Dupuytren's disease]	musculoskeletal
241.2	-0.0440587	0.0484549	0.956898	0.870203	1.05223	0.363206	0.915406	260911	430	260481	Nontoxic multinodular goiter	endocrine/metabolic
296.1	-0.035581	0.0396727	0.965045	0.892849	1.04308	0.369792	0.923757	255566	640	254926	Bipolar	mental disorders
687	-0.0310914	0.034669	0.969387	0.905705	1.03755	0.369822	0.923757	275483	838	274645	Symptoms affecting skin	dermatologic
751.1	-0.0508585	0.0567335	0.950413	0.850395	1.06219	0.370015	0.923757	279939	312	279627	Congenital anomalies of genital organs	congenital anomalies
450	-0.0382197	0.0428515	0.962501	0.884965	1.04683	0.372441	0.923757	281173	549	280624	Noninfectious disorders of lymphatic channels	circulatory system
560.1	0.0452896	0.05103	1.04633	0.946743	1.15639	0.374805	0.923757	221672	385	221287	Paralytic ileus	digestive
368.1	0.0467049	0.0526356	1.04781	0.945105	1.16168	0.374904	0.923757	277215	363	276852	Amblyopia	sense organs
507	0.0130885	0.0147566	1.01317	0.984291	1.04291	0.375102	0.923757	266787	4722	262065	Pleurisy; pleural effusion	respiratory
246	-0.056374	0.0635594	0.945186	0.834479	1.07058	0.375106	0.923757	260731	250	260481	Other disorders of thyroid	endocrine/metabolic
386.3	0.0414815	0.0468755	1.04235	0.950856	1.14266	0.376196	0.923757	273438	457	272981	Labyrinthitis	sense organs
281.11	-0.0406876	0.046138	0.960129	0.877116	1.051	0.377849	0.923757	256138	474	255664	Pernicious anemia	hematopoietic
520.2	0.0246556	0.0281158	1.02496	0.970008	1.08303	0.380525	0.923757	273398	1276	272122	Disturbances in tooth eruption	digestive
771	-0.038673	0.0441496	0.962065	0.882316	1.04902	0.381055	0.923757	281423	516	280907	Musculoskeletal symptoms referable to limbs	symptoms
200	-0.0304491	0.0348498	0.97001	0.905966	1.03858	0.382269	0.923757	277059	830	276229	Myeloproliferative disease	neoplasms
506	0.0306509	0.0351495	1.03113	0.962481	1.10467	0.3832	0.923757	262880	815	262065	Empyema and pneumothorax	respiratory
530.14	-0.0108726	0.0124725	0.989186	0.965298	1.01367	0.383358	0.923757	243430	6648	236782	Reflux esophagitis	digestive
426.24	-0.0383093	0.0439658	0.962415	0.882955	1.04903	0.383567	0.923757	247842	519	247323	Atrioventricular block, complete	circulatory system
798.1	0.0454726	0.0525112	1.04652	0.944171	1.15997	0.386513	0.926927	276830	364	276466	Chronic fatigue syndrome	symptoms
474.1	0.0480727	0.0555733	1.04925	0.940965	1.16999	0.387021	0.926927	263780	325	263455	Acute tonsillitis	respiratory
577	-0.0194933	0.0225913	0.980695	0.938219	1.02509	0.38821	0.927213	280262	1982	278280	Diseases of pancreas	digestive
145.2	-0.0559172	0.0649963	0.945617	0.832512	1.07409	0.389616	0.928015	279724	238	279486	Cancer of tongue	neoplasms
270.3	0.0531663	0.0622875	1.0546	0.933406	1.19154	0.393348	0.92851	280999	259	280740	Disorders of plasma protein metabolism	endocrine/metabolic
750.2	0.0563257	0.066192	1.05794	0.929221	1.20449	0.394801	0.92851	279856	229	279627	Lower gastrointestinal congenital anomalies	congenital anomalies
280	0.0109835	0.0129144	1.01104	0.985774	1.03696	0.395057	0.92851	261836	6172	255664	Iron deficiency anemias	hematopoietic
480.11	-0.012352	0.0145252	0.987724	0.960001	1.01625	0.395113	0.92851	269170	4872	264298	Pneumococcal pneumonia	respiratory
180	-0.0174416	0.020523	0.98271	0.943965	1.02304	0.395405	0.92851	130006	2425	127581	Cervical cancer and dysplasia	neoplasms
766	-0.0506308	0.0597412	0.95063	0.845589	1.06872	0.396715	0.92851	278664	282	278382	Neuralgia, neuritis, and radiculitis NOS	symptoms
433.1	0.0284616	0.0338433	1.02887	0.962838	1.09943	0.400357	0.92851	270019	879	269140	Occlusion and stenosis of precerebral arteries	circulatory system
575.1	0.0402409	0.0478585	1.04106	0.947849	1.14344	0.400443	0.92851	263077	438	262639	Cholangitis	digestive
578.1	0.0234354	0.0278916	1.02371	0.969252	1.08123	0.400777	0.92851	255642	1294	254348	Hematemesis	digestive
367.1	-0.0289239	0.0345726	0.97149	0.907842	1.0396	0.402809	0.92851	277044	844	276200	Myopia	sense organs
427.7	-0.0215288	0.0257342	0.978701	0.930562	1.02933	0.402825	0.92851	248847	1524	247323	Tachycardia NOS	circulatory system
184.1	-0.0210597	0.0252013	0.97916	0.931971	1.02874	0.403346	0.92851	135602	1610	133992	Malignant neoplasm of ovary and other uterine adnexa	neoplasms
345.1	-0.0436143	0.0523956	0.957323	0.863892	1.06086	0.405181	0.92851	266412	366	266046	Epilepsy	neurological
384.4	-0.0365355	0.0439256	0.964124	0.884593	1.05081	0.405545	0.92851	278852	521	278331	Perforation of tympanic membrane	sense organs
174.1	0.0118124	0.0142121	1.01188	0.984085	1.04047	0.405889	0.92851	138450	5188	133262	Breast cancer [female]	neoplasms
290	0.0236022	0.0284803	1.02388	0.968295	1.08266	0.407263	0.929203	272812	1250	271562	Delirium dementia and amnestic and other cognitive disorders	mental disorders
558	0.00894106	0.0108406	1.00898	0.987769	1.03065	0.409498	0.930213	230177	8890	221287	Noninfectious gastroenteritis	digestive
596.5	-0.0270409	0.0328104	0.973321	0.9127	1.03797	0.409851	0.930213	267677	936	266741	Functional disorders of bladder	genitourinary
742.2	0.0494297	0.0602543	1.05067	0.933638	1.18238	0.412016	0.932684	276540	276	276264	Pathological, developmental or recurrent dislocation	musculoskeletal
386.9	-0.0146185	0.017969	0.985488	0.951384	1.02081	0.41591	0.936096	276129	3148	272981	Dizziness and giddiness (Light-headedness and vertigo)	sense organs
227.2	-0.0502874	0.0618429	0.950956	0.842403	1.0735	0.416134	0.936096	280105	264	279841	Benign neoplasm of parathyroid gland	neoplasms
401.22	-0.0276935	0.0341181	0.972686	0.90977	1.03995	0.416966	0.936096	191488	870	190618	Hypertensive chronic kidney disease	circulatory system
578.2	0.0193923	0.023936	1.01958	0.972854	1.06855	0.417842	0.936096	256109	1761	254348	Blood in stool	digestive
592	-0.0188586	0.0233481	0.981318	0.937424	1.02727	0.419255	0.936839	251930	1859	250071	Cystitis and urethritis	genitourinary
289	-0.0320704	0.0401247	0.968438	0.895195	1.04767	0.424135	0.940862	272444	626	271818	Other diseases of blood and blood-forming organs	hematopoietic
199	0.0283547	0.0355725	1.02876	0.959478	1.10305	0.425394	0.940862	257141	795	256346	Neoplasm of uncertain behavior	neoplasms
625	0.02271	0.0285352	1.02297	0.967328	1.08181	0.426113	0.940862	146987	1243	145744	Pain and other symptoms associated with female genital organs	genitourinary
621	0.0352089	0.0443287	1.03584	0.949639	1.12986	0.42704	0.940862	142816	513	142303	Endometrial hyperplasia	genitourinary
627.1	-0.0112326	0.014187	0.98883	0.961714	1.01671	0.428504	0.940862	132520	5227	127293	Postmenopausal bleeding	genitourinary
276	-0.0108613	0.0137629	0.989197	0.962871	1.01624	0.43001	0.940862	271441	5438	266003	Disorders of fluid, electrolyte, and acid-base balance	endocrine/metabolic
726.2	0.0436972	0.0553859	1.04467	0.937201	1.16445	0.430136	0.940862	257813	327	257486	Synoviopathy	musculoskeletal
352.2	-0.0328434	0.0420165	0.96769	0.891193	1.05075	0.434403	0.940862	267388	570	266818	Facial nerve disorders [CN7]	neurological
519	-0.0098531	0.0126656	0.990195	0.965917	1.01508	0.436603	0.940862	274693	6426	268267	Other diseases of respiratory system, not elsewhere classified	respiratory
578.8	-0.0091437	0.0117775	0.990898	0.968287	1.01404	0.437532	0.940862	261793	7445	254348	Hemorrhage of rectum and anus	digestive
381.1	-0.0250347	0.0323458	0.975276	0.915366	1.03911	0.438949	0.940862	279293	962	278331	Otitis media	sense organs
830	-0.0416575	0.0538824	0.959198	0.863065	1.06604	0.439452	0.940862	268636	346	268290	Dislocation	injuries & poisonings
368.9	-0.0379221	0.0491009	0.962788	0.874452	1.06005	0.43992	0.940862	277269	417	276852	Subjective visual disturbances	sense organs
599	0.00987523	0.0127916	1.00992	0.984919	1.03556	0.440108	0.940862	266771	6292	260479	Other symptoms/disorders or the urinary system	genitourinary
751.22	-0.0508683	0.0660085	0.950404	0.835068	1.08167	0.440925	0.940862	279858	231	279627	Other specified congenital anomalies of kidney	congenital anomalies
743.21	-0.0542846	0.0705924	0.947162	0.824776	1.08771	0.441901	0.940862	280691	202	280489	Pathologic fracture of vertebrae	musculoskeletal
550	-0.00536874	0.00698983	0.994646	0.981112	1.00837	0.442441	0.940862	264861	22649	242212	Abdominal hernia	digestive
174	0.010797	0.0140864	1.01086	0.983329	1.03915	0.443389	0.940862	262288	5280	257008	Breast cancer	neoplasms
635.3	-0.0310066	0.0405709	0.969469	0.895365	1.04971	0.444715	0.940862	149410	631	148779	Placenta previa and abruptio placenta	pregnancy complications
364	0.0372173	0.0487204	1.03792	0.943392	1.14192	0.444929	0.940862	267218	424	266794	Corneal opacity and other disorders of cornea	sense organs
701.2	0.0203897	0.0267658	1.0206	0.968438	1.07557	0.446191	0.941235	277386	1408	275978	Scar conditions and fibrosis of skin	dermatologic
447	-0.0256902	0.0340624	0.974637	0.911694	1.04193	0.450722	0.948486	271253	869	270384	Other disorders of arteries and arterioles	circulatory system
244	0.00811418	0.0107932	1.00815	0.987045	1.0297	0.45218	0.949197	269547	9066	260481	Hypothyroidism	endocrine/metabolic
756.5	-0.0505058	0.0673404	0.950748	0.833193	1.08489	0.45325	0.949197	280620	222	280398	Congenital osteodystrophies	congenital anomalies
331.9	0.045466	0.0608271	1.04652	0.928901	1.17902	0.454784	0.950116	266317	271	266046	Cerebral degeneration, unspecified	neurological
960	-0.00704372	0.00953476	0.992981	0.974597	1.01171	0.460064	0.952647	256765	11629	245136	Poisoning by antibiotics	injuries & poisonings
443.1	-0.0265388	0.0359555	0.97381	0.907547	1.04491	0.460453	0.952647	271165	781	270384	Raynaud's syndrome	circulatory system
857	-0.0298787	0.0405635	0.970563	0.896388	1.05088	0.461371	0.952647	278245	611	277634	Mechanical complication of unspecified genitourinary device, implant, and graft	injuries & poisonings
751	-0.0250626	0.0341573	0.975249	0.912096	1.04277	0.463107	0.952647	280490	863	279627	Genitourinary congenital anomalies	congenital anomalies
420.2	0.0245026	0.0335064	1.02481	0.959667	1.09436	0.464607	0.952647	278213	896	277317	Pericarditis	circulatory system
244.4	0.0080754	0.0110512	1.00811	0.986507	1.03018	0.464948	0.952647	269107	8626	260481	Hypothyroidism NOS	endocrine/metabolic
425	0.0234506	0.032139	1.02373	0.961231	1.09029	0.465597	0.952647	278292	975	277317	Cardiomyopathy	circulatory system
960.2	-0.00743485	0.0101971	0.992593	0.972952	1.01263	0.465933	0.952647	255231	10095	245136	Allergy/adverse effect of penicillin	injuries & poisonings
540	-0.0271924	0.0373596	0.973174	0.904461	1.04711	0.466703	0.952647	281331	721	280610	Appendiceal conditions	digestive
574.12	-0.0128092	0.0176097	0.987272	0.953779	1.02194	0.466984	0.952647	265921	3282	262639	Cholelithiasis with other cholecystitis	digestive
340	0.0167656	0.0231071	1.01691	0.971879	1.06402	0.468109	0.952701	271487	1894	269593	Migraine	neurological
604	-0.0247775	0.0342571	0.975527	0.912178	1.04328	0.469508	0.953309	107462	859	106603	Disorders of penis	genitourinary
560.3	-0.0304302	0.0423493	0.970028	0.892764	1.05398	0.472417	0.953869	221849	562	221287	Peritoneal or intestinal adhesions	digestive
284	0.0382108	0.0533409	1.03895	0.935817	1.15345	0.473774	0.953869	256017	353	255664	Aplastic anemia	hematopoietic
938	-0.0449503	0.0628046	0.956045	0.845316	1.08128	0.474167	0.953869	276748	255	276493	Dermatitis due to solar radiation	dermatologic
512	0.00957996	0.0133857	1.00963	0.983482	1.03646	0.474184	0.953869	275410	5726	269684	Other symptoms of respiratory system	respiratory
200.1	-0.0399061	0.056382	0.96088	0.860353	1.07315	0.479081	0.959928	271877	316	271561	Polycythemia vera	neoplasms
350.1	-0.0281578	0.0398875	0.972235	0.899123	1.05129	0.480232	0.959928	280423	632	279791	Abnormal involuntary movements	neurological
726.4	0.0344507	0.0489014	1.03505	0.940452	1.13917	0.481126	0.959928	257907	421	257486	Calcaneal spur; Exostosis NOS	musculoskeletal
761	-0.0269554	0.0383748	0.973405	0.902877	1.04944	0.482415	0.959928	281299	684	280615	Cervicalgia	symptoms
618	-0.00877731	0.0125048	0.991261	0.967262	1.01586	0.482732	0.959928	148997	6786	142211	Genital prolapse	genitourinary
474.2	-0.0275996	0.0397529	0.972778	0.899862	1.0516	0.487507	0.96178	264093	638	263455	Chronic tonsillitis and adenoiditis	respiratory
378	-0.0235407	0.0339461	0.976734	0.913864	1.04393	0.488014	0.96178	275394	873	274521	Strabismus and other disorders of binocular eye movements	sense organs
189.1	0.0228467	0.0329609	1.02311	0.959104	1.09139	0.488219	0.96178	278267	928	277339	Cancer of kidney and renal pelvis	neoplasms
681.1	-0.0381682	0.0557095	0.962551	0.862986	1.0736	0.493263	0.96178	278939	324	278615	Cellulitis and abscess of fingers/toes	dermatologic
564.1	0.0117268	0.0171605	1.0118	0.978331	1.04641	0.494377	0.96178	224755	3468	221287	Irritable Bowel Syndrome	digestive
735.23	0.02294	0.0336959	1.02321	0.957813	1.09306	0.496001	0.96178	268374	889	267485	Hallux rigidus	musculoskeletal
295	-0.0313473	0.0460802	0.969139	0.885447	1.06074	0.496329	0.96178	255399	473	254926	Schizophrenia and other psychotic disorders	mental disorders
577.2	0.0356593	0.0527288	1.0363	0.934553	1.14913	0.498864	0.96178	278641	361	278280	Chronic pancreatitis	digestive
586.2	-0.0226529	0.0334975	0.977602	0.91548	1.04394	0.498879	0.96178	257414	900	256514	Cyst of kidney, acquired	genitourinary
375.2	0.0289272	0.042987	1.02935	0.946177	1.11983	0.500992	0.96178	275066	545	274521	Epiphora	sense organs
433.3	0.0153526	0.0228243	1.01547	0.971045	1.06193	0.501176	0.96178	271086	1946	269140	Cerebral ischemia	circulatory system
619.1	-0.0344561	0.0516041	0.966131	0.873193	1.06896	0.504324	0.96178	145277	378	144899	Noninflammatory disorders of ovary, fallopian tube, and broad ligament	genitourinary
496.1	-0.0188126	0.0281838	0.981363	0.928624	1.0371	0.504454	0.96178	266815	1273	265542	Emphysema	respiratory
697	0.035561	0.053321	1.0362	0.933377	1.15035	0.504821	0.96178	270241	353	269888	Sarcoidosis	dermatologic
707	0.0166229	0.0249647	1.01676	0.968209	1.06775	0.505503	0.96178	279358	1621	277737	Chronic ulcer of skin	dermatologic
332	-0.0205071	0.03081	0.979702	0.922292	1.04069	0.505668	0.96178	267112	1066	266046	Parkinson's disease	neurological
339	-0.00966394	0.0145558	0.990383	0.962527	1.01904	0.50674	0.96178	274412	4819	269593	Other headache syndromes	neurological
614.5	-0.0167669	0.0253207	0.983373	0.935762	1.03341	0.507854	0.96178	146895	1580	145315	Inflammatory disease of cervix, vagina, and vulva	genitourinary
225	-0.0272611	0.0412723	0.973107	0.89749	1.0551	0.50892	0.96178	280007	591	279416	Benign neoplasm of brain and other parts of nervous system	neoplasms
722.9	0.02884	0.0437262	1.02926	0.944725	1.12136	0.509538	0.96178	272894	525	272369	Other and unspecified disc disorder	musculoskeletal
345	-0.0137667	0.0208866	0.986328	0.946766	1.02754	0.509821	0.96178	268366	2320	266046	Epilepsy, recurrent seizures, convulsions	neurological
695	0.0166026	0.0251956	1.01674	0.967751	1.06821	0.50993	0.96178	271478	1590	269888	Erythematous conditions	dermatologic
535.8	0.00904808	0.0137617	1.00909	0.982235	1.03668	0.510871	0.96178	244325	5441	238884	Other specified gastritis	digestive
520	0.0182223	0.0277199	1.01839	0.964536	1.07525	0.510942	0.96178	273435	1313	272122	Disorders of tooth development	digestive
789	-0.0076722	0.0116902	0.992357	0.969878	1.01536	0.511635	0.96178	274447	7559	266888	Nausea and vomiting	symptoms
185	-0.00874694	0.0133758	0.991291	0.965641	1.01762	0.513151	0.96178	108976	6085	102891	Cancer of prostate	neoplasms
187.1	-0.0148937	0.0229372	0.985217	0.941906	1.03052	0.516128	0.96178	119714	1939	117775	Malignant neoplasm of unspecified male genital organ	neoplasms
334.2	-0.0406814	0.062949	0.960135	0.848692	1.08621	0.518111	0.96178	266300	254	266046	Anterior horn cell disease	neurological
225.1	-0.0274961	0.0425868	0.972879	0.89497	1.05757	0.518507	0.96178	279971	555	279416	Benign neoplasm of brain, cranial nerves, meninges	neoplasms
592.1	-0.0152769	0.0237911	0.984839	0.939971	1.03185	0.520791	0.96178	251861	1790	250071	Cystitis	genitourinary
79.9	0.0200718	0.0314754	1.02027	0.959235	1.0852	0.523671	0.96178	277099	1016	276083	Viremia, NOS	infectious diseases
736.4	-0.0426441	0.0669055	0.958252	0.840485	1.09252	0.523879	0.96178	267710	225	267485	Genu valgum or varum (acquired)	musculoskeletal
426.23	0.0324547	0.0510405	1.03299	0.93465	1.14167	0.524867	0.96178	247708	385	247323	Second degree AV block	circulatory system
946	0.0351205	0.0554558	1.03574	0.92907	1.15467	0.526534	0.96178	276819	326	276493	Anaphylactic shock NOS	injuries & poisonings
580.32	-0.044386	0.0702396	0.956585	0.833557	1.09777	0.527438	0.96178	256718	204	256514	Nephritis and nephropathy with pathological lesion	genitourinary
204.12	-0.0291693	0.0461599	0.971252	0.887239	1.06322	0.527439	0.96178	276701	472	276229	Lymphoid leukemia, chronic	neoplasms
479	0.0221814	0.0351658	1.02243	0.954333	1.09538	0.528194	0.96178	264268	813	263455	Other upper respiratory disease	respiratory
500	-0.0357655	0.0571257	0.964866	0.862664	1.07918	0.531259	0.96178	262373	308	262065	Lung disease due to external agents	respiratory
622.1	0.00945639	0.0151182	1.0095	0.980027	1.03986	0.531646	0.96178	146840	4537	142303	Polyp of corpus uteri	genitourinary
626.13	0.0195285	0.0313095	1.01972	0.959026	1.08426	0.532808	0.96178	128321	1028	127293	Irregular menstrual cycle	genitourinary
704	0.0393855	0.0634082	1.04017	0.918611	1.17782	0.534506	0.96178	280489	249	280240	Diseases of hair and hair follicles	dermatologic
741.2	0.0387027	0.0623452	1.03946	0.919899	1.17456	0.534744	0.96178	276522	258	276264	Stiffness of joint	musculoskeletal
840	-0.033628	0.054186	0.966931	0.869505	1.07527	0.53486	0.96178	281598	342	281256	Sprains and strains	injuries & poisonings
512.8	0.0138263	0.0227341	1.01392	0.969736	1.06012	0.543072	0.96178	271640	1956	269684	Cough	respiratory
594.1	0.0126877	0.020934	1.01277	0.972056	1.05519	0.544461	0.96178	276484	2310	274174	Calculus of kidney	genitourinary
721	-0.0164145	0.0273862	0.98372	0.93231	1.03796	0.548926	0.96178	273716	1347	272369	Spondylosis and allied disorders	musculoskeletal
802	0.0280303	0.0468319	1.02843	0.938232	1.12729	0.549486	0.96178	264177	459	263718	Fracture of pelvis	injuries & poisonings
350	-0.0200036	0.0334486	0.980195	0.917997	1.04661	0.549813	0.96178	280690	899	279791	Abnormal movement	neurological
585	-0.00691921	0.0115996	0.993105	0.970781	1.01594	0.550837	0.96178	264316	7802	256514	Renal failure	genitourinary
333	-0.0253112	0.0426556	0.975006	0.896807	1.06002	0.552924	0.96178	266600	554	266046	Extrapyramidal disease and abnormal movement disorders	neurological
433.31	0.016397	0.0277132	1.01653	0.96279	1.07327	0.554073	0.96178	270455	1315	269140	Transient cerebral ischemia	circulatory system
695.4	0.0348123	0.059102	1.03543	0.92217	1.16259	0.555847	0.96178	268934	288	268646	Lupus (localized and systemic)	dermatologic
512.7	0.00929023	0.0158372	1.00933	0.978485	1.04115	0.557467	0.96178	273749	4065	269684	Shortness of breath	respiratory
427.9	-0.0118623	0.0202756	0.988208	0.949707	1.02827	0.558513	0.96178	249789	2466	247323	Palpitations	circulatory system
455	0.00926631	0.0158677	1.00931	0.978403	1.04119	0.559238	0.96178	258792	4042	254750	Hemorrhoids	circulatory system
427.21	-0.0184192	0.0316343	0.981749	0.922728	1.04455	0.560396	0.96178	248330	1007	247323	Atrial fibrillation	circulatory system
79	0.0157292	0.0270266	1.01585	0.963443	1.07112	0.560574	0.96178	277463	1380	276083	Viral infection	infectious diseases
288	0.0353643	0.0608269	1.036	0.919565	1.16717	0.560975	0.96178	272089	271	271818	Diseases of white blood cells	hematopoietic
618.6	-0.0293803	0.0506134	0.971047	0.879343	1.07232	0.561587	0.96178	142605	394	142211	Vaginal enterocele, congenital or acquired	genitourinary
803.3	-0.0225958	0.039009	0.977658	0.905696	1.05534	0.562422	0.96178	264379	661	263718	Fracture of clavicle or scapula	injuries & poisonings
260.6	0.0244178	0.0425507	1.02472	0.942726	1.11384	0.566068	0.96178	276239	555	275684	Anorexia	endocrine/metabolic
157	-0.0203718	0.0355453	0.979834	0.913895	1.05053	0.566561	0.96178	262466	798	261668	Pancreatic cancer	neoplasms
375	0.0155761	0.0272094	1.0157	0.96295	1.07133	0.567015	0.96178	275886	1365	274521	Disorders of lacrimal system	sense organs
735.3	-0.00937402	0.016429	0.99067	0.959278	1.02309	0.568286	0.96178	271297	3812	267485	Hallux valgus (Bunion)	musculoskeletal
361	-0.0220891	0.038869	0.978153	0.906403	1.05558	0.569834	0.96178	267460	666	266794	Retinal detachments and defects	sense organs
275.5	0.0185512	0.0326681	1.01872	0.955541	1.08609	0.570124	0.96178	278713	944	277769	Disorders of calcium/phosphorus metabolism	endocrine/metabolic
870.3	-0.0363859	0.0641743	0.964268	0.850301	1.09351	0.570725	0.96178	279932	244	279688	Other open wound of head and face	injuries & poisonings
580.3	-0.0390173	0.0690653	0.961734	0.839975	1.10114	0.572118	0.96178	256725	211	256514	Nephritis and nephropathy without mention of glomerulonephritis	genitourinary
352	-0.0187813	0.0332596	0.981394	0.91946	1.0475	0.572285	0.96178	267729	911	266818	Disorders of other cranial nerves	neurological
735.2	0.0104204	0.0185498	1.01047	0.974397	1.04789	0.574286	0.96178	270454	2969	267485	Acquired toe deformities	musculoskeletal
594.3	0.0145575	0.0259917	1.01466	0.964269	1.06769	0.575423	0.96178	275666	1492	274174	Calculus of ureter	genitourinary
386.2	-0.0328174	0.0587336	0.967715	0.862489	1.08578	0.576332	0.96178	273273	292	272981	Peripheral or central vertigo	sense organs
555.2	-0.0116645	0.0208971	0.988403	0.948738	1.02973	0.576715	0.96178	223607	2320	221287	Ulcerative colitis	digestive
189.11	0.0187347	0.0336731	1.01891	0.953836	1.08843	0.577957	0.96178	278228	889	277339	Malignant neoplasm of kidney, except pelvis	neoplasms
426.2	-0.0132252	0.0239821	0.986862	0.941549	1.03436	0.581318	0.96178	249085	1762	247323	Atrioventricular [AV] block	circulatory system
425.1	0.0178498	0.0325259	1.01801	0.955138	1.08502	0.58315	0.96178	278269	952	277317	Primary/intrinsic cardiomyopathies	circulatory system
345.11	-0.0319686	0.0584367	0.968537	0.863724	1.08607	0.584335	0.96178	266340	294	266046	Generalized convulsive epilepsy	neurological
743	0.0222148	0.0407079	1.02246	0.944055	1.10738	0.585263	0.96178	281096	607	280489	Osteoporosis, osteopenia and pathological fracture	musculoskeletal
300.1	-0.00849509	0.0155905	0.991541	0.961701	1.02231	0.585829	0.96178	259126	4200	254926	Anxiety disorder	mental disorders
755	0.0327882	0.0604093	1.03333	0.91795	1.16322	0.58729	0.96178	280673	275	280398	Congenital anomalies of limbs	congenital anomalies
374.1	-0.0202792	0.037365	0.979925	0.910726	1.05438	0.587314	0.96178	273937	722	273215	Ectropion or entropion	sense organs
585.4	0.0380667	0.0702063	1.0388	0.905258	1.19204	0.587672	0.96178	256718	204	256514	Chronic kidney disease, Stage I or II	genitourinary
288.1	-0.0114042	0.0210404	0.988661	0.948719	1.03028	0.587808	0.96178	274107	2289	271818	Decreased white blood cell count	hematopoietic
288.11	-0.0114042	0.0210404	0.988661	0.948719	1.03028	0.587808	0.96178	274107	2289	271818	Neutropenia	hematopoietic
212	0.037908	0.0699612	1.03864	0.905549	1.19128	0.587927	0.96178	281831	205	281626	Benign neoplasm of respiratory and intrathoracic organs	neoplasms
286.1	0.0316758	0.0587388	1.03218	0.919937	1.15812	0.589704	0.96178	278311	291	278020	Congenital coagulation defects	hematopoietic
715.2	0.0345666	0.064198	1.03517	0.912781	1.17397	0.590275	0.96178	272252	243	272009	Ankylosing spondylitis	musculoskeletal
217	-0.0279903	0.0520169	0.972398	0.878147	1.07676	0.590508	0.96178	275503	372	275131	Vascular hamartomas and non-neoplastic nevi	neoplasms
623	-0.020977	0.0389879	0.979241	0.9072	1.057	0.590549	0.96178	142966	663	142303	Hypertrophy of female genital organs	genitourinary
579	0.0170398	0.0316906	1.01719	0.955928	1.08237	0.590788	0.96178	255351	1003	254348	Other symptoms involving abdomen and pelvis	digestive
427.41	0.0355877	0.066351	1.03623	0.909866	1.18014	0.591713	0.96178	247550	227	247323	Ventricular fibrillation and flutter	circulatory system
291	0.032082	0.06017	1.0326	0.917733	1.16185	0.593902	0.96178	271839	277	271562	Other specified nonpsychotic and/or transient mental disorders	mental disorders
204.1	-0.0231022	0.0434465	0.977163	0.897398	1.06402	0.594907	0.96178	276762	533	276229	Lymphoid leukemia	neoplasms
369	-0.0281667	0.0531393	0.972226	0.876063	1.07895	0.596075	0.96178	273571	356	273215	Infection of the eye	sense organs
619	-0.00753337	0.0142334	0.992495	0.96519	1.02057	0.596616	0.96178	150035	5136	144899	Noninflammatory female genital disorders	genitourinary
530.7	-0.0364576	0.0690338	0.964199	0.84218	1.1039	0.597421	0.96178	236993	211	236782	Gastroesophageal laceration-hemorrhage syndrome	digestive
204	-0.0125415	0.02375	0.987537	0.942621	1.03459	0.597457	0.96178	278023	1794	276229	Leukemia	neoplasms
170.2	0.034078	0.0646378	1.03467	0.911549	1.17441	0.598044	0.96178	281609	240	281369	Cancer of connective tissue	neoplasms
427.8	0.02832	0.05425	1.02872	0.924957	1.14413	0.601651	0.96178	247664	341	247323	Sinoatrial node dysfunction (Bradycardia)	circulatory system
770	-0.0194666	0.0373383	0.980722	0.911514	1.05518	0.602118	0.96178	280786	722	280064	Myalgia and myositis unspecified	symptoms
300.12	-0.0225928	0.0433368	0.977661	0.898048	1.06433	0.602137	0.96178	255462	536	254926	Agorophobia, social phobia, and panic disorder	mental disorders
622	0.00681268	0.0130982	1.00684	0.981317	1.03302	0.602978	0.96178	148414	6111	142303	Polyp of female genital organs	genitourinary
253	-0.0233428	0.0449068	0.976928	0.894618	1.06681	0.603199	0.96178	277172	499	276673	Disorders of the pituitary gland and its hypothalamic control	endocrine/metabolic
743.2	0.0257298	0.0495112	1.02606	0.931173	1.13062	0.603288	0.96178	280899	410	280489	Pathologic fracture	musculoskeletal
580.14	0.0249878	0.0482398	1.0253	0.932804	1.12697	0.604465	0.96178	256947	433	256514	Chronic glomerulonephritis, NOS	genitourinary
610.4	-0.0185773	0.0360078	0.981594	0.914707	1.05337	0.605908	0.96178	148151	778	147373	Benign neoplasm of breast	genitourinary
250.4	-0.024572	0.0477232	0.975727	0.8886	1.0714	0.606632	0.96178	257815	441	257374	Abnormal glucose	endocrine/metabolic
261.4	0.0233208	0.0453498	1.02359	0.93654	1.11874	0.607082	0.96178	276173	489	275684	Vitamin D deficiency	endocrine/metabolic
380	-0.0282391	0.055046	0.972156	0.872731	1.08291	0.607945	0.96178	280880	332	280548	Disorders of external ear	sense organs
536.8	-0.0062248	0.0121427	0.993795	0.970422	1.01773	0.608206	0.96178	245910	7026	238884	Dyspepsia and other specified disorders of function of stomach	digestive
454	0.00626262	0.0122494	1.00628	0.982411	1.03073	0.609168	0.96178	261631	6881	254750	Varicose veins	circulatory system
496	0.0059206	0.011609	1.00594	0.983308	1.02909	0.610052	0.96178	273297	7755	265542	Chronic airway obstruction	respiratory
496.3	0.0128329	0.0251802	1.01292	0.964139	1.06416	0.610301	0.96178	267139	1597	265542	Bronchiectasis	respiratory
454.1	0.00635727	0.0125067	1.00638	0.982008	1.03135	0.611235	0.96178	261347	6597	254750	Varicose veins of lower extremity	circulatory system
613.7	0.0258454	0.0512012	1.02618	0.928201	1.13451	0.613712	0.961837	280570	385	280185	Other signs and symptoms in breast	genitourinary
536	-0.0061199	0.0121376	0.993899	0.970534	1.01783	0.614115	0.961837	245916	7032	238884	Disorders of function of stomach	digestive
800.4	0.0307998	0.0611692	1.03128	0.914764	1.16264	0.6146	0.961837	263986	268	263718	Fracture of patella	injuries & poisonings
642	0.0207283	0.0413072	1.02094	0.941546	1.10704	0.615803	0.961984	153250	599	152651	Hypertension complicating pregnancy, childbirth, and the puerperium	pregnancy complications
360	-0.0337925	0.0677741	0.966772	0.846515	1.10411	0.618058	0.962222	267013	219	266794	Disorders of the globe	sense organs
317.1	-0.010157	0.0204859	0.989894	0.950936	1.03045	0.620032	0.962222	269596	2424	267172	Alcoholism	mental disorders
803.1	-0.0152514	0.0310378	0.984864	0.926738	1.04664	0.623157	0.962222	264766	1048	263718	Fracture of humerus	injuries & poisonings
519.8	-0.00626508	0.0128805	0.993754	0.968981	1.01916	0.626683	0.962222	274475	6208	268267	Other diseases of respiratory system, NEC	respiratory
427.42	-0.0300836	0.0618727	0.970364	0.859545	1.09547	0.626812	0.962222	247585	262	247323	Cardiac arrest	circulatory system
276.14	-0.0142289	0.029294	0.985872	0.930862	1.04413	0.627161	0.962222	267181	1178	266003	Hypopotassemia	endocrine/metabolic
427.2	-0.00472721	0.00974269	0.995284	0.976459	1.01447	0.62753	0.962222	258768	11445	247323	Atrial fibrillation and flutter	circulatory system
327	0.0173799	0.0362801	1.01753	0.94769	1.09252	0.631905	0.962222	275736	764	274972	Sleep disorders	neurological
285.22	0.0288722	0.060464	1.02929	0.914265	1.15879	0.632998	0.962222	255939	275	255664	Anemia in neoplastic disease	hematopoietic
613.1	-0.0239404	0.0502538	0.976344	0.884763	1.0774	0.633796	0.962222	280584	399	280185	Inflammatory disease of breast	genitourinary
530.5	-0.0224079	0.0472772	0.977841	0.891304	1.07278	0.635522	0.962222	237233	451	236782	Disorders of esophageal motility	digestive
367.9	-0.0222817	0.0470942	0.977965	0.891736	1.07253	0.636119	0.962222	276653	453	276200	Blindness and low vision	sense organs
433.2	-0.0106587	0.0225457	0.989398	0.946629	1.0341	0.636383	0.962222	271135	1995	269140	Occlusion of cerebral arteries	circulatory system
522.5	0.0178845	0.0381977	1.01805	0.944611	1.09719	0.639636	0.962222	272811	689	272122	Periapical abscess	digestive
579.8	0.0135207	0.0288903	1.01361	0.957812	1.07266	0.639783	0.962222	255555	1207	254348	Nonspecific abnormal findings in stool contents	digestive
681	-0.0206175	0.0443733	0.979594	0.897998	1.0686	0.642191	0.962222	279126	511	278615	Superficial cellulitis and abscess	dermatologic
427.3	-0.0101916	0.0219539	0.98986	0.948171	1.03338	0.642486	0.962222	249426	2103	247323	Other specified cardiac dysrhythmias	circulatory system
458	-0.00706524	0.0152918	0.99296	0.963641	1.02317	0.64406	0.962222	254129	4386	249743	Hypotension	circulatory system
578.9	0.00731612	0.0158621	1.00734	0.976507	1.03915	0.644632	0.962222	258394	4046	254348	Hemorrhage of gastrointestinal tract	digestive
720.1	-0.01009	0.0222446	0.989961	0.947727	1.03408	0.650123	0.962222	274419	2050	272369	Spinal stenosis of lumbar region	musculoskeletal
204.21	0.0235323	0.0521058	1.02381	0.924416	1.13389	0.651539	0.962222	276599	370	276229	Myeloid leukemia, acute	neoplasms
555.21	0.0239932	0.0532339	1.02428	0.9228	1.13693	0.652196	0.962222	221641	354	221287	Ulcerative colitis (chronic)	digestive
286	-0.0175654	0.0389937	0.982588	0.91029	1.06063	0.652373	0.962222	278682	662	278020	Coagulation defects	hematopoietic
750	-0.0209393	0.0468661	0.979278	0.893334	1.07349	0.655027	0.962222	280085	458	279627	Digestive congenital anomalies	congenital anomalies
443.9	0.0106085	0.0237926	1.01066	0.964617	1.05891	0.655689	0.962222	272177	1793	270384	Peripheral vascular disease, unspecified	circulatory system
289.5	-0.0245731	0.0551216	0.975726	0.875807	1.08705	0.655743	0.962222	272149	331	271818	Diseases of spleen	hematopoietic
751.21	0.0262123	0.0588492	1.02656	0.914727	1.15206	0.65602	0.962222	279917	290	279627	Cystic kidney disease	congenital anomalies
279	0.0315315	0.0708282	1.03203	0.898266	1.18572	0.656188	0.962222	281563	200	281363	Disorders involving the immune mechanism	endocrine/metabolic
706.2	0.00642185	0.0144337	1.00644	0.97837	1.03532	0.656377	0.962222	278488	4902	273586	Sebaceous cyst	dermatologic
151	-0.018594	0.0420666	0.981578	0.903894	1.06594	0.658479	0.962222	262237	569	261668	Cancer of stomach	neoplasms
614.3	-0.0196429	0.0445561	0.980549	0.898552	1.07003	0.659316	0.962222	145821	506	145315	Pelvic inflammatory disease (PID)	genitourinary
195.1	-0.00725714	0.0164715	0.992769	0.961231	1.02534	0.659512	0.962222	260127	3781	256346	Malignant neoplasm, other	neoplasms
521.1	0.0103882	0.0236615	1.01044	0.964652	1.05841	0.660637	0.962222	273923	1801	272122	Dental caries	digestive
537	0.00930042	0.0212572	1.00934	0.968155	1.05228	0.661735	0.962222	241130	2246	238884	Other disorders of stomach and duodenum	digestive
741.4	0.0147401	0.0339309	1.01485	0.949554	1.08464	0.663987	0.962222	277137	873	276264	Joint effusions	musculoskeletal
204.4	0.0165702	0.0383224	1.01671	0.94314	1.09601	0.665459	0.962222	276914	685	276229	Multiple myeloma	neoplasms
509.8	0.0248021	0.0575933	1.02511	0.915689	1.14761	0.666729	0.962222	262368	303	262065	Dependence on respirator [Ventilator] or supplemental oxygen	respiratory
521	0.0100639	0.0234494	1.01011	0.964741	1.05762	0.667795	0.962222	273956	1834	272122	Diseases of hard tissues of teeth	digestive
427	-0.00335205	0.00787982	0.996654	0.981379	1.01217	0.670547	0.962222	265081	17758	247323	Cardiac dysrhythmias	circulatory system
441	-0.0197815	0.0465628	0.980413	0.8949	1.0741	0.670957	0.962222	270849	465	270384	Vascular insufficiency of intestine	circulatory system
386.1	-0.0223297	0.0525911	0.977918	0.882138	1.0841	0.671135	0.962222	273345	364	272981	Meniere's disease	sense organs
217.1	-0.0230188	0.0543264	0.977244	0.878538	1.08704	0.671775	0.962222	275472	341	275131	Nevus, non-neoplastic	neoplasms
480.1	-0.0059162	0.0140711	0.994101	0.96706	1.0219	0.674156	0.962222	269497	5199	264298	Bacterial pneumonia	respiratory
433.21	-0.0095367	0.0226866	0.990509	0.947431	1.03555	0.674218	0.962222	271110	1970	269140	Cerebral artery occlusion, with cerebral infarction	circulatory system
608	-0.0106086	0.0252954	0.989447	0.941589	1.03974	0.674932	0.962222	108188	1585	106603	Other disorders of male genital organs	genitourinary
276.12	0.0103831	0.0248595	1.01044	0.962385	1.06089	0.676188	0.962222	267642	1639	266003	Hyposmolality and/or hyponatremia	endocrine/metabolic
728.7	0.00996547	0.0240217	1.01002	0.963564	1.05871	0.67825	0.962222	259240	1754	257486	Fasciitis	musculoskeletal
742	0.012993	0.0318684	1.01308	0.951736	1.07837	0.683488	0.962222	277255	991	276264	Derangement of joint, non-traumatic	musculoskeletal
727.5	-0.0251521	0.0617902	0.975162	0.863934	1.10071	0.683966	0.962222	257750	264	257486	Rupture of synovium	musculoskeletal
427.11	0.0100264	0.0248363	1.01008	0.962086	1.06046	0.686433	0.962222	248960	1637	247323	Paroxysmal supraventricular tachycardia	circulatory system
426.21	-0.0142961	0.0354431	0.985806	0.919649	1.05672	0.686688	0.962222	248124	801	247323	First degree AV block	circulatory system
318	-0.00517626	0.0128439	0.994837	0.970106	1.0202	0.686938	0.962222	273405	6233	267172	Tobacco use disorder	mental disorders
474	0.0121091	0.0300502	1.01218	0.954289	1.07359	0.686977	0.962222	264573	1118	263455	Acute and chronic tonsillitis	respiratory
724	-0.0261968	0.0650383	0.974143	0.857555	1.10658	0.687103	0.962222	272607	238	272369	Other and unspecified disorders of back	musculoskeletal
745	-0.00617117	0.0153532	0.993848	0.964387	1.02421	0.687722	0.962222	277850	4326	273524	Pain in joint	musculoskeletal
371.3	-0.0112606	0.0280413	0.988803	0.935925	1.04467	0.688	0.962222	274497	1282	273215	Inflammation of eyelids	sense organs
573	-0.0121545	0.030287	0.987919	0.930982	1.04834	0.688191	0.962222	268742	1100	267642	Other disorders of liver	digestive
709.2	0.0216252	0.0539747	1.02186	0.919281	1.13589	0.688675	0.962222	269317	346	268971	Sicca syndrome	dermatologic
244.1	-0.014714	0.0370169	0.985394	0.916434	1.05954	0.691003	0.962222	261219	738	260481	Secondary hypothyroidism	endocrine/metabolic
80	-0.00761758	0.0192816	0.992411	0.955607	1.03063	0.692792	0.962222	277259	2728	274531	Postoperative infection	infectious diseases
721.1	-0.012191	0.0309891	0.987883	0.929667	1.04974	0.694028	0.962222	273420	1051	272369	Spondylosis without myelopathy	musculoskeletal
587	0.0255954	0.0650837	1.02593	0.90306	1.16551	0.694121	0.962222	256751	237	256514	Kidney replaced by transpant	genitourinary
365	-0.00684618	0.0174112	0.993177	0.959857	1.02765	0.694167	0.962222	270172	3378	266794	Glaucoma	sense organs
735	0.00525115	0.0133735	1.00526	0.979258	1.03196	0.694576	0.962222	273280	5795	267485	Acquired foot deformities	musculoskeletal
454.11	-0.0181881	0.0464817	0.981976	0.89647	1.07564	0.695579	0.962222	255215	465	254750	Varicose veins of lower extremity, symptomtic	circulatory system
726	-0.00431479	0.0110309	0.995695	0.974398	1.01746	0.695683	0.962222	266012	8526	257486	Peripheral enthesopathies and allied syndromes	musculoskeletal
242.1	-0.0229283	0.0586831	0.977333	0.871147	1.09646	0.696008	0.962222	260773	292	260481	Graves' disease	endocrine/metabolic
250.1	0.00972849	0.0249936	1.00978	0.961503	1.06047	0.697099	0.962222	258989	1615	257374	Type 1 diabetes	endocrine/metabolic
715	-0.0122382	0.0315298	0.987836	0.928639	1.05081	0.697907	0.962222	273022	1013	272009	Other inflammatory spondylopathies	musculoskeletal
187	-0.0084439	0.0219185	0.991592	0.949895	1.03512	0.700059	0.962222	119899	2124	117775	Cancer of other male genital organs	neoplasms
525	0.0101022	0.0262616	1.01015	0.959474	1.06351	0.700479	0.962222	273583	1461	272122	Other diseases of the teeth and supporting structures	digestive
556	0.0144841	0.0378794	1.01459	0.941992	1.09278	0.702183	0.962222	221987	700	221287	Ulceration of the lower GI tract	digestive
371	-0.00954103	0.0250074	0.990504	0.943127	1.04026	0.702811	0.962222	274829	1614	273215	Inflammation of the eye	sense organs
559	0.0118739	0.031164	1.01194	0.951985	1.07568	0.703192	0.962222	222324	1037	221287	Ileostomy status	digestive
613	0.0115233	0.0303737	1.01159	0.953126	1.07364	0.704404	0.962222	281282	1097	280185	Other nonmalignant breast conditions	genitourinary
8.6	-0.0173039	0.0456653	0.982845	0.8987	1.07487	0.704741	0.962222	278024	482	277542	Viral Enteritis	infectious diseases
472	-0.0154398	0.0414329	0.984679	0.907877	1.06798	0.709411	0.965043	264041	586	263455	Chronic pharyngitis and nasopharyngitis	respiratory
742.9	-0.0199978	0.0538749	0.980201	0.881976	1.08937	0.710497	0.965043	276610	346	276264	Other derangement of joint	musculoskeletal
195	-0.00606777	0.0164029	0.993951	0.962504	1.02642	0.711442	0.965043	260159	3813	256346	Cancer, suspected or other	neoplasms
594.8	0.0111064	0.0302897	1.01117	0.952886	1.07302	0.713863	0.965043	275271	1097	274174	Renal colic	genitourinary
389	0.00665938	0.0181733	1.00668	0.971456	1.04318	0.714038	0.965043	276478	3078	273400	Hearing loss	sense organs
622.2	0.00852052	0.0233632	1.00856	0.963415	1.05581	0.715337	0.965043	144169	1866	142303	Mucous polyp of cervix	genitourinary
586	0.00764078	0.0209834	1.00767	0.967068	1.04998	0.715758	0.965043	258819	2305	256514	Other disorders of the kidney and ureters	genitourinary
426	0.00562049	0.0154632	1.00564	0.975615	1.03658	0.71625	0.965043	251630	4307	247323	Cardiac conduction disorders	circulatory system
695.7	-0.0165997	0.0460103	0.983537	0.898725	1.07635	0.718263	0.965043	270364	476	269888	Prurigo and Lichen	dermatologic
252.1	-0.0151188	0.0419339	0.984995	0.907277	1.06937	0.718445	0.965043	277248	575	276673	Hyperparathyroidism	endocrine/metabolic
965.1	-0.0124439	0.0345928	0.987633	0.922891	1.05692	0.719052	0.965043	245980	844	245136	Opiates and related narcotics causing adverse effects in therapeutic use	injuries & poisonings
286.7	-0.0230003	0.0643277	0.977262	0.8615	1.10858	0.72068	0.965734	278263	243	278020	Other and unspecified coagulation defects	hematopoietic
740.9	-0.00433959	0.0122642	0.99567	0.972022	1.01989	0.723457	0.966998	237074	6978	230096	Osteoarthrosis NOS	musculoskeletal
722	0.0134911	0.0382521	1.01358	0.94037	1.09249	0.724321	0.966998	273056	687	272369	Intervertebral disc disorders	musculoskeletal
687.4	-0.00854477	0.024287	0.991492	0.945401	1.03983	0.724969	0.966998	276355	1710	274645	Disturbance of skin sensation	dermatologic
470	-0.00692692	0.0198746	0.993097	0.955156	1.03254	0.727441	0.968804	266023	2568	263455	Septal Deviations/Turbinate Hypertrophy	respiratory
293.1	-0.0155466	0.0449723	0.984574	0.901504	1.0753	0.729574	0.970154	279547	497	279050	Swelling, mass, or lump in head and neck [Space-occupying lesion, intracranial NOS]	mental disorders
619.2	0.00788287	0.0230256	1.00791	0.963439	1.05444	0.732086	0.971169	146819	1920	144899	Disorders of uterus, NEC	genitourinary
350.3	-0.0230941	0.0675862	0.977171	0.855935	1.11558	0.732578	0.971169	280010	219	279791	Lack of coordination	neurological
497	-0.0172245	0.0509456	0.982923	0.889517	1.08614	0.735291	0.971241	265930	388	265542	Bronchitis	respiratory
280.1	0.00442636	0.0131751	1.00444	0.978831	1.03071	0.736898	0.971241	261591	5927	255664	Iron deficiency anemias, unspecified or not due to blood loss	hematopoietic
819	-0.0136899	0.040751	0.986403	0.910683	1.06842	0.736915	0.971241	281561	607	280954	Skull and face fracture and other intercranial injury	injuries & poisonings
175	0.00726417	0.0217363	1.00729	0.965279	1.05113	0.738232	0.971241	134569	2161	132408	Acquired absence of breast	neoplasms
496.2	0.00661421	0.0199253	1.00664	0.968082	1.04673	0.739927	0.971241	268108	2566	265542	Chronic bronchitis	respiratory
300.13	0.0166763	0.0510354	1.01682	0.920028	1.12379	0.74385	0.971241	255312	386	254926	Phobia	mental disorders
706	0.00468668	0.0143823	1.0047	0.976772	1.03342	0.744527	0.971241	278524	4938	273586	Diseases of sebaceous glands	dermatologic
612.2	-0.0153427	0.0476119	0.984774	0.897035	1.0811	0.747267	0.971241	276042	443	275599	Hypertrophy of breast (Gynecomastia)	genitourinary
295.1	-0.016425	0.0510362	0.983709	0.890071	1.0872	0.747581	0.971241	255311	385	254926	Schizophrenia	mental disorders
276.1	0.00545856	0.0169951	1.00547	0.972533	1.03953	0.74807	0.971241	269540	3537	266003	Electrolyte imbalance	endocrine/metabolic
531.2	-0.00623574	0.0194229	0.993784	0.956663	1.03234	0.748172	0.971241	276111	2691	273420	Gastric ulcer	digestive
695.9	-0.0181358	0.0573375	0.982028	0.877643	1.09883	0.751775	0.971241	270194	306	269888	Unspecified erythematous condition	dermatologic
571.81	0.0155016	0.0491181	1.01562	0.922407	1.11826	0.752307	0.971241	268058	416	267642	Portal hypertension	digestive
568	0.00674352	0.0214457	1.00677	0.965326	1.04999	0.753182	0.971241	257297	2199	255098	Other disorders of peritoneum	digestive
597.1	-0.00668522	0.0212991	0.993337	0.952723	1.03568	0.753617	0.971241	268973	2232	266741	Urethral stricture (not specified as infectious)	genitourinary
465.2	-0.0135981	0.0438076	0.986494	0.905327	1.07494	0.756252	0.971241	279641	524	279117	Acute pharyngitis	respiratory
8.5	-0.00761347	0.0248296	0.992415	0.945276	1.04191	0.759126	0.971241	279181	1639	277542	Bacterial enteritis	infectious diseases
721.8	-0.0202018	0.0663564	0.980001	0.860486	1.11612	0.760789	0.971241	272597	228	272369	Other allied disorders of spine	musculoskeletal
628	-0.00581322	0.0193963	0.994204	0.957117	1.03273	0.764401	0.971241	130019	2726	127293	Ovarian cyst	genitourinary
496.21	0.00614039	0.0205799	1.00616	0.966383	1.04757	0.765422	0.971241	267946	2404	265542	Obstructive chronic bronchitis	respiratory
550.2	-0.00227926	0.00769226	0.997723	0.982794	1.01288	0.766997	0.971241	260653	18441	242212	Diaphragmatic hernia	digestive
362.3	-0.0114434	0.0386298	0.988622	0.916534	1.06638	0.767052	0.971241	267466	674	266792	Other nondiabetic retinopathy	sense organs
420.3	0.0144562	0.049104	1.01456	0.921469	1.11706	0.768453	0.971241	277734	417	277317	Endocarditis	circulatory system
961.1	-0.0131493	0.0448154	0.986937	0.903946	1.07755	0.769209	0.971241	245638	502	245136	Poisoning/allergy of sulfonamides	injuries & poisonings
803	-0.00417659	0.01425	0.995832	0.968404	1.02404	0.769451	0.971241	268771	5053	263718	Fracture of upper limb	injuries & poisonings
459.9	0.00287035	0.00991345	1.00287	0.983577	1.02255	0.772168	0.971241	260490	10747	249743	Circulatory disease NEC	circulatory system
389.1	0.0154577	0.0535921	1.01558	0.914314	1.12806	0.773016	0.971241	273750	350	273400	Sensorineural hearing loss	sense organs
801	-0.00960886	0.0333147	0.990437	0.927832	1.05727	0.773019	0.971241	264625	907	263718	Fracture of ankle and foot	injuries & poisonings
291.8	0.0178362	0.0621211	1.018	0.901298	1.1498	0.774021	0.971241	271822	260	271562	Alteration of consciousness	mental disorders
701	0.00513022	0.0179382	1.00514	0.970418	1.04111	0.774883	0.971241	279135	3157	275978	Other hypertrophic and atrophic conditions of skin	dermatologic
174.11	0.00434205	0.0152207	1.00435	0.974832	1.03476	0.775435	0.971241	137764	4502	133262	Malignant neoplasm of female breast	neoplasms
635.2	0.0136123	0.0481429	1.01371	0.922428	1.11401	0.777371	0.971241	149222	443	148779	Antepartum hemorrhage, abruptio placentae, and placenta previa	pregnancy complications
458.9	-0.00551733	0.0197603	0.994498	0.956718	1.03377	0.780082	0.971241	252344	2601	249743	Hypotension NOS	circulatory system
289.4	0.00680614	0.0245103	1.00683	0.959605	1.05638	0.781255	0.971241	273498	1680	271818	Lymphadenitis	hematopoietic
377	-0.018006	0.0652357	0.982155	0.864274	1.11611	0.782537	0.971241	274757	236	274521	Disorders of optic nerve and visual pathways	sense organs
596.1	0.00808555	0.0294837	1.00812	0.951513	1.06809	0.783902	0.971241	267903	1162	266741	Bladder neck obstruction	genitourinary
371.1	0.0171119	0.0624965	1.01726	0.899983	1.14982	0.784234	0.971241	273472	257	273215	Uveitis, noninfectious or NOS	sense organs
624	-0.0120605	0.0442759	0.988012	0.905888	1.07758	0.78532	0.971241	146259	515	145744	Symptoms involving female genital tract	genitourinary
480.5	-0.0156873	0.0579744	0.984435	0.878697	1.1029	0.786707	0.971241	264598	300	264298	Bronchopneumonia and lung abscess	respiratory
187.2	-0.00604809	0.022369	0.99397	0.951334	1.03852	0.786869	0.971241	119813	2038	117775	Malignant neoplasm of testis	neoplasms
530.11	-0.00270652	0.0100274	0.997297	0.977888	1.01709	0.787228	0.971241	247236	10454	236782	GERD	digestive
458.1	0.00778877	0.0289346	1.00782	0.952255	1.06663	0.787787	0.971241	250949	1206	249743	Orthostatic hypotension	circulatory system
979	-0.0189783	0.0706271	0.981201	0.854358	1.12687	0.788152	0.971241	245338	202	245136	Adverse drug events and drug allergies	injuries & poisonings
751.11	-0.0186568	0.0695776	0.981516	0.856393	1.12492	0.788589	0.971241	152499	207	152292	Congenital anomalies of female genital organs	congenital anomalies
561	0.00285368	0.010667	1.00286	0.982109	1.02405	0.789066	0.971241	230516	9229	221287	Symptoms involving digestive system	digestive
415.2	-0.010267	0.0384156	0.989786	0.917998	1.06719	0.789269	0.971241	276072	683	275389	Chronic pulmonary heart disease	circulatory system
916	-0.00909776	0.0341117	0.990943	0.926858	1.05946	0.789696	0.971241	280744	865	279879	Contusion	injuries & poisonings
252	-0.010621	0.0398885	0.989435	0.915028	1.06989	0.790034	0.971241	277308	635	276673	Disorders of parathyroid gland	endocrine/metabolic
323	-0.0179851	0.0680007	0.982176	0.859621	1.1222	0.791407	0.971241	281029	217	280812	Encephalitis	neurological
740.12	0.0092698	0.0351921	1.00931	0.942042	1.08139	0.792238	0.971241	230907	811	230096	Osteoarthrosis, localized, secondary	musculoskeletal
619.3	-0.00668088	0.0253826	0.993341	0.945133	1.04401	0.792391	0.971241	146473	1574	144899	Noninflammatory disorders of cervix	genitourinary
433	-0.00372042	0.0142772	0.996286	0.968794	1.02456	0.794413	0.971241	274196	5056	269140	Cerebrovascular disease	circulatory system
701.5	-0.0149456	0.0578916	0.985166	0.879492	1.10354	0.796279	0.971241	276278	300	275978	Abnormal granulation tissue	dermatologic
365.1	0.00860408	0.033347	1.00864	0.944826	1.07677	0.796394	0.971241	267702	908	266794	Open-angle glaucoma	sense organs
695.3	0.0176544	0.0686188	1.01781	0.889731	1.16433	0.796961	0.971241	270101	213	269888	Rosacea	dermatologic
694	-0.0101268	0.0399969	0.989924	0.915286	1.07065	0.800121	0.971241	270517	629	269888	Dyschromia and Vitiligo	dermatologic
990	-0.00498354	0.0198705	0.995029	0.957022	1.03455	0.801968	0.971241	271052	2572	268480	Effects radiation NOS	injuries & poisonings
614.1	-0.00663003	0.0265721	0.993392	0.94298	1.0465	0.802966	0.971241	146749	1434	145315	Pelvic peritoneal adhesions, female (postoperative) (postinfection)	genitourinary
702	-0.00438618	0.0176236	0.995623	0.96182	1.03061	0.803452	0.971241	272867	3285	269582	Degenerative skin conditions and other dermatoses	dermatologic
626.8	0.0094837	0.0382881	1.00953	0.936543	1.0882	0.804372	0.971241	127988	695	127293	Infertility, female	genitourinary
585.3	-0.00404449	0.0164601	0.995964	0.964345	1.02862	0.805903	0.971241	260306	3792	256514	Chronic renal failure [CKD]	genitourinary
289.8	0.0170166	0.0694258	1.01716	0.887759	1.16543	0.806375	0.971241	271255	208	271047	Polycythemia, secondary	hematopoietic
555	-0.00424807	0.017527	0.995761	0.962135	1.03056	0.808491	0.971241	224598	3311	221287	Inflammatory bowel disease and other gastroenteritis and colitis	digestive
210	-0.0104853	0.0435979	0.989569	0.908523	1.07785	0.809942	0.971241	280015	529	279486	Benign neoplasm of lip, oral cavity, and pharynx	neoplasms
172.1	0.005956	0.0249862	1.00597	0.957896	1.05646	0.811593	0.971241	267169	1618	265551	Melanomas of skin, dx or hx	neoplasms
172.11	0.005956	0.0249862	1.00597	0.957896	1.05646	0.811593	0.971241	267169	1618	265551	Melanomas of skin	neoplasms
149.1	-0.0160036	0.067395	0.984124	0.862349	1.12309	0.812301	0.971241	279707	221	279486	Cancer of oropharynx	neoplasms
426.9	0.00567833	0.0239366	1.00569	0.959602	1.054	0.812483	0.971241	249093	1770	247323	Cardiac pacemaker/device in situ	circulatory system
742.8	-0.0160789	0.0680345	0.98405	0.861204	1.12442	0.813173	0.971241	276481	217	276264	Articular cartilage disorder	musculoskeletal
301	0.0153362	0.0649328	1.01545	0.894107	1.15327	0.813288	0.971241	255164	238	254926	Personality disorders	mental disorders
720	0.00442243	0.0191251	1.00443	0.967479	1.0428	0.81713	0.972999	275148	2779	272369	Spinal stenosis	musculoskeletal
389.2	0.0139687	0.0614138	1.01407	0.899065	1.14378	0.820073	0.972999	273666	266	273400	Conductive hearing loss	sense organs
595	0.00896919	0.0396283	1.00901	0.933606	1.0905	0.820943	0.972999	274814	640	274174	Hydronephrosis	genitourinary
513	0.0112898	0.0509836	1.01135	0.915178	1.11764	0.824751	0.972999	281637	386	281251	Respiratory abnormalities	respiratory
201	0.0153907	0.0696091	1.01551	0.885998	1.16395	0.825013	0.972999	276436	207	276229	Hodgkin's disease	neoplasms
756	-0.0123766	0.056053	0.9877	0.884937	1.1024	0.825247	0.972999	280718	320	280398	Other congenital musculoskeletal anomalies	congenital anomalies
292.6	-0.014667	0.0668504	0.98544	0.864424	1.1234	0.826338	0.972999	271787	225	271562	Hallucinations	mental disorders
149	-0.00959273	0.0438615	0.990453	0.908864	1.07937	0.82688	0.972999	280008	522	279486	Cancer of larynx, pharynx, nasal cavities	neoplasms
320	-0.0136803	0.0626347	0.986413	0.872457	1.11525	0.827106	0.972999	281068	256	280812	Meningitis	neurological
690.1	0.00493406	0.0229962	1.00495	0.960657	1.05128	0.83011	0.972999	271802	1914	269888	Seborrheic dermatitis	dermatologic
872	0.0136981	0.0645582	1.01379	0.893299	1.15054	0.831964	0.972999	279929	241	279688	Traumatic amputation	injuries & poisonings
172	0.00285727	0.0134849	1.00286	0.976703	1.02972	0.832195	0.972999	271223	5672	265551	Skin cancer	neoplasms
112	0.00664165	0.0315071	1.00666	0.94638	1.07079	0.833045	0.972999	279688	1015	278673	Candidiasis	infectious diseases
535.2	-0.0125965	0.0638196	0.987483	0.871377	1.11906	0.843533	0.972999	239131	247	238884	Atrophic gastritis	digestive
601.12	-0.00812188	0.0414096	0.991911	0.914586	1.07577	0.844504	0.972999	103476	585	102891	Chronic prostatitis	genitourinary
198.3	0.0053779	0.0276748	1.00539	0.952311	1.06143	0.845922	0.972999	257667	1321	256346	Secondary malignant neoplasm of digestive systems	neoplasms
571.6	-0.0136915	0.0706226	0.986402	0.858894	1.13284	0.846279	0.972999	267844	202	267642	Primary biliary cirrhosis	digestive
327.3	0.00341358	0.0177366	1.00342	0.969137	1.03891	0.847383	0.972999	278204	3232	274972	Sleep apnea	neurological
211	0.00307781	0.0161184	1.00308	0.971889	1.03528	0.848565	0.972999	267901	3933	263968	Benign neoplasm of other parts of digestive system	neoplasms
478	-0.0128924	0.0677555	0.98719	0.864425	1.12739	0.849091	0.972999	263674	219	263455	Throat pain	respiratory
618.5	-0.0113787	0.0599515	0.988686	0.879078	1.11196	0.849468	0.972999	142492	281	142211	Prolapse of vaginal vault after hysterectomy	genitourinary
636.3	0.00804907	0.042559	1.00808	0.927405	1.09578	0.849993	0.972999	149345	566	148779	Hemorrhage in early pregnancy	pregnancy complications
153.3	0.00451998	0.0239549	1.00453	0.958457	1.05282	0.850338	0.972999	248478	1763	246715	Malignant neoplasm of rectum, rectosigmoid junction, and anus	neoplasms
150	-0.00674614	0.0358041	0.993277	0.925963	1.06548	0.850549	0.972999	262455	787	261668	Cancer of esophagus	neoplasms
694.2	0.00845842	0.0449344	1.00849	0.923475	1.10134	0.850689	0.972999	270386	498	269888	Other dyschromia	dermatologic
427.5	-0.00754376	0.0403098	0.992485	0.91709	1.07408	0.851547	0.972999	247942	619	247323	Arrhythmia (cardiac) NOS	circulatory system
441.1	-0.0130401	0.0699064	0.987045	0.860661	1.13199	0.852024	0.972999	270590	206	270384	Acute vascular insufficiency of intestine	circulatory system
446	0.00712522	0.0388884	1.00715	0.933238	1.08692	0.854623	0.972999	271051	667	270384	Polyarteritis nodosa and allied conditions	circulatory system
292.3	-0.00862546	0.0471611	0.991412	0.903879	1.08742	0.854882	0.972999	272015	453	271562	Memory loss	mental disorders
523.32	0.00723312	0.0401023	1.00726	0.931121	1.08962	0.856865	0.972999	272747	625	272122	Chronic periodontitis	digestive
451	0.00653978	0.0363269	1.00656	0.937386	1.08084	0.857132	0.972999	255512	762	254750	Phlebitis and thrombophlebitis	circulatory system
727.6	0.00364915	0.0202907	1.00366	0.964525	1.04437	0.857275	0.972999	259949	2463	257486	Rupture of tendon, nontraumatic	musculoskeletal
614.52	0.00937308	0.0521788	1.00942	0.911289	1.11811	0.85744	0.972999	145684	369	145315	Vaginitis and vulvovaginitis	genitourinary
624.2	0.0113577	0.0634579	1.01142	0.893135	1.14538	0.857953	0.972999	145994	250	145744	Atrophy of female genital tract	genitourinary
277.4	0.0118723	0.0663363	1.01194	0.888568	1.15245	0.85796	0.972999	280080	228	279852	Disorders of bilirubin excretion	endocrine/metabolic
800	-0.00372797	0.0208625	0.996279	0.956363	1.03786	0.858179	0.972999	266048	2330	263718	Fracture of lower limb	injuries & poisonings
471	-0.00416534	0.0234708	0.995843	0.95107	1.04272	0.85914	0.972999	265290	1835	263455	Nasal polyps	respiratory
687.1	-0.00533674	0.030207	0.994677	0.937497	1.05535	0.859766	0.972999	275748	1103	274645	Rash and other nonspecific skin eruption	dermatologic
366	-0.00156155	0.00885768	0.99844	0.981256	1.01592	0.860063	0.972999	264149	14085	250064	Cataract	sense organs
550.4	0.00364508	0.0208992	1.00365	0.963371	1.04562	0.861541	0.972999	244537	2325	242212	Umbilical hernia	digestive
727.4	-0.00408385	0.0234754	0.995924	0.951139	1.04282	0.861895	0.972999	259321	1835	257486	Ganglion and cyst of synovium, tendon, and bursa	musculoskeletal
465	-0.0044819	0.0266389	0.995528	0.944884	1.04889	0.866389	0.9768	280538	1421	279117	Acute upper respiratory infections of multiple or unspecified sites	respiratory
614.32	0.0109435	0.0661238	1.011	0.888113	1.1509	0.86855	0.977965	145544	229	145315	Chronic inflammatory pelvic disease	genitourinary
352.1	0.00910486	0.057159	1.00915	0.902195	1.12878	0.87344	0.98009	267126	308	266818	Trigeminal nerve disorders [CN5]	neurological
447.1	-0.00672575	0.0423144	0.993297	0.914242	1.07919	0.87371	0.98009	270946	562	270384	Stricture of artery	circulatory system
180.1	-0.00494634	0.0311488	0.995066	0.936134	1.05771	0.873829	0.98009	128627	1046	127581	Cervical cancer	neoplasms
535	-0.00116594	0.00774651	0.998835	0.983784	1.01412	0.880361	0.98421	257007	18123	238884	Gastritis and duodenitis	digestive
614.51	-0.00567795	0.0384029	0.994338	0.922243	1.07207	0.88246	0.98421	145997	682	145315	Cervicitis and endocervicitis	genitourinary
285.2	0.00654685	0.0442907	1.00657	0.922875	1.09785	0.882488	0.98421	256177	513	255664	Anemia of chronic disease	hematopoietic
459	0.00138329	0.00986978	1.00138	0.982199	1.02094	0.888538	0.98421	260590	10847	249743	Other disorders of circulatory system	circulatory system
292.1	-0.00563104	0.0404423	0.994385	0.918607	1.07641	0.889263	0.98421	272177	615	271562	Aphasia/speech disturbance	mental disorders
615	-0.00292973	0.0217766	0.997075	0.955414	1.04055	0.892979	0.98421	147469	2154	145315	Endometriosis	genitourinary
690	0.00308494	0.0229318	1.00309	0.959004	1.0492	0.892986	0.98421	271813	1925	269888	Erythematosquamous dermatosis	dermatologic
571.8	0.00464708	0.0353295	1.00466	0.937445	1.07669	0.895352	0.98421	268448	806	267642	Liver abscess and sequelae of chronic liver disease	digestive
522	-0.00409182	0.0313268	0.995917	0.936607	1.05898	0.896078	0.98421	273148	1026	272122	Diseases of pulp and periapical tissues	digestive
8.52	-0.00623425	0.0479683	0.993785	0.904611	1.09175	0.896593	0.98421	277980	438	277542	Intestinal infection due to C. difficile	infectious diseases
215	-0.00741747	0.0570896	0.99261	0.887532	1.11013	0.896624	0.98421	275547	308	275239	Other benign neoplasm of connective and other soft tissue	neoplasms
695.42	0.00847841	0.0663039	1.00851	0.885613	1.14847	0.89825	0.98421	268875	229	268646	Systemic lupus erythematosus	dermatologic
580.1	-0.00536625	0.0426642	0.994648	0.914858	1.0814	0.899907	0.98421	257068	554	256514	Glomerulonephritis	genitourinary
568.1	0.00277041	0.0220666	1.00277	0.960329	1.0471	0.90009	0.98421	257174	2076	255098	Peritoneal adhesions (postoperative) (postinfection)	digestive
367	0.0030663	0.0249087	1.00307	0.955277	1.05326	0.902027	0.98421	277829	1629	276200	Disorders of refraction and accommodation; blindness and low vision	sense organs
800.3	-0.00436468	0.0362175	0.995645	0.927419	1.06889	0.904077	0.98421	264485	767	263718	Fracture of tibia and fibula	injuries & poisonings
801.1	-0.00596127	0.0497077	0.994056	0.901778	1.09578	0.904541	0.98421	264125	407	263718	Fracture of foot	injuries & poisonings
726.1	0.00165301	0.0139469	1.00165	0.974645	1.02941	0.905654	0.98421	262755	5269	257486	Enthesopathy	musculoskeletal
418.1	-0.00246574	0.0208366	0.997537	0.95762	1.03912	0.905801	0.98421	279039	2329	276710	Precordial pain	circulatory system
70	0.00590712	0.0514917	1.00592	0.909359	1.11274	0.908667	0.98421	276462	379	276083	Viral hepatitis	infectious diseases
145	0.00517974	0.0458378	1.00519	0.918824	1.09968	0.910029	0.98421	279964	478	279486	Cancer of mouth	neoplasms
508	0.00278979	0.0255808	1.00279	0.953756	1.05435	0.913156	0.98421	263609	1544	262065	Pulmonary collapse; interstitial and compensatory emphysema	respiratory
782.3	-0.00301659	0.028586	0.996988	0.942665	1.05444	0.915958	0.98421	279380	1234	278146	Edema	symptoms
427.4	0.00480686	0.0458907	1.00482	0.918386	1.09939	0.916577	0.98421	247799	476	247323	Cardiac arrest and ventricular fibrillation	circulatory system
426.91	-0.0026099	0.0249524	0.997394	0.949789	1.04738	0.916697	0.98421	248951	1628	247323	Cardiac pacemaker in situ	circulatory system
612	-0.00472742	0.0455943	0.995284	0.9102	1.08832	0.91742	0.98421	276082	483	275599	Breast conditions, congenital or relating to hormones	genitourinary
172.2	-0.00163293	0.0162571	0.998368	0.967058	1.03069	0.919992	0.98421	269430	3879	265551	Other non-epithelial cancer of skin	neoplasms
523.3	0.0036639	0.0373359	1.00367	0.932848	1.07987	0.921826	0.98421	272843	721	272122	Periodontitis (acute or chronic)	digestive
334	0.00286713	0.0296789	1.00287	0.946199	1.06294	0.92304	0.98421	267190	1144	266046	Degenerative disease of the spinal cord	neurological
696.42	0.00432123	0.045158	1.00433	0.91926	1.09727	0.923766	0.98421	266405	493	265912	Psoriatic arthropathy	dermatologic
523	0.00290762	0.0309919	1.00291	0.943805	1.06572	0.925253	0.98421	273170	1048	272122	Gingival and periodontal diseases	digestive
702.1	0.00238108	0.0256046	1.00238	0.953322	1.05397	0.925908	0.98421	276588	1545	275043	Actinic keratosis	dermatologic
306	0.00640078	0.0691731	1.00642	0.878819	1.15255	0.926275	0.98421	255136	210	254926	Other mental disorder	mental disorders
381	-0.00269657	0.0291726	0.997307	0.941883	1.05599	0.926352	0.98421	279514	1183	278331	Otitis media and Eustachian tube disorders	sense organs
198	-0.00105275	0.0114265	0.998948	0.976824	1.02157	0.926593	0.98421	264329	7983	256346	Secondary malignant neoplasm	neoplasms
374	0.00185443	0.020346	1.00186	0.962691	1.04261	0.927378	0.98421	275668	2453	273215	Other disorders of eyelids	sense organs
585.1	-0.0013442	0.0148848	0.998657	0.969943	1.02822	0.928043	0.98421	261177	4663	256514	Acute renal failure	genitourinary
427.6	0.00438184	0.0495372	1.00439	0.911458	1.1068	0.929515	0.98421	247732	409	247323	Premature beats	circulatory system
763	0.00476896	0.0550839	1.00478	0.901952	1.11933	0.931008	0.98421	278713	331	278382	Thoracic or lumbosacral neuritis or radiculitis, unspecified	symptoms
585.31	-0.00485079	0.0565674	0.995161	0.890724	1.11184	0.931663	0.98421	256828	314	256514	Renal dialysis	genitourinary
380.1	-0.00508793	0.0598538	0.994925	0.884795	1.11876	0.932257	0.98421	280828	280	280548	Otitis externa	sense organs
593	-0.000873624	0.0106141	0.999127	0.978556	1.02013	0.934402	0.98421	259363	9292	250071	Hematuria	genitourinary
594	0.0012567	0.0154603	1.00126	0.971373	1.03206	0.935215	0.98421	278448	4274	274174	Urinary calculus	genitourinary
578	0.000719493	0.00893408	1.00072	0.983349	1.0184	0.935813	0.98421	267575	13227	254348	Gastrointestinal hemorrhage	digestive
386	-0.00241487	0.0300089	0.997588	0.940606	1.05802	0.935862	0.98421	274101	1120	272981	Vertiginous syndromes and other disorders of vestibular system	sense organs
331	0.00318327	0.0396788	1.00319	0.928128	1.08432	0.936058	0.98421	266685	639	266046	Other cerebral degenerations	neurological
555.1	0.00217952	0.0283343	1.00218	0.948044	1.05941	0.938686	0.98421	222542	1255	221287	Regional enteritis	digestive
602	0.00274656	0.0364456	1.00275	0.93362	1.077	0.939928	0.98421	103648	757	102891	Other disorders of prostate	genitourinary
292	0.00144975	0.0192398	1.00145	0.96439	1.03994	0.939935	0.98421	274309	2747	271562	Neurological disorders	mental disorders
727	-0.00101844	0.0135499	0.998982	0.972801	1.02587	0.940085	0.98421	263076	5590	257486	Other disorders of synovium, tendon, and bursa	musculoskeletal
198.1	0.00123644	0.0164584	1.00124	0.969455	1.03406	0.940115	0.98421	260118	3772	256346	Secondary malignancy of lymph nodes	neoplasms
415	0.00273347	0.0373595	1.00274	0.931937	1.07892	0.941674	0.98421	276111	722	275389	Pulmonary heart disease	circulatory system
764	0.00247902	0.0339264	1.00248	0.937991	1.07141	0.94175	0.98421	279257	875	278382	Sciatica	symptoms
292.4	0.00176295	0.0242704	1.00176	0.955227	1.05057	0.942094	0.98421	273281	1719	271562	Altered mental status	mental disorders
368.4	-0.00485744	0.0679235	0.995154	0.871112	1.13686	0.942989	0.98421	277070	218	276852	Visual field defects	sense organs
433.5	-0.00434495	0.0620599	0.995664	0.881632	1.12445	0.944184	0.98421	269401	261	269140	Cerebral aneurysm	circulatory system
193	0.00434521	0.0630405	1.00435	0.88762	1.13644	0.945048	0.98421	280094	253	279841	Thyroid cancer	neoplasms
669	0.00434845	0.0643388	1.00436	0.885367	1.13934	0.946115	0.98421	153398	243	153155	Complications of labor and delivery NEC	pregnancy complications
481	0.00436709	0.0673141	1.00438	0.880235	1.14603	0.948272	0.98421	264520	222	264298	Influenza	respiratory
153.2	-0.0012387	0.0198505	0.998762	0.96065	1.03839	0.950243	0.98421	249293	2578	246715	Colon cancer	neoplasms
567	-0.00255712	0.0417041	0.997446	0.919159	1.0824	0.951108	0.98421	255676	578	255098	Peritonitis and retroperitoneal infections	digestive
153	-0.000990747	0.0162186	0.99901	0.967753	1.03128	0.95129	0.98421	250603	3888	246715	Colorectal cancer	neoplasms
443	0.0011107	0.0199151	1.00111	0.962788	1.04096	0.955524	0.986323	272948	2564	270384	Peripheral vascular disease	circulatory system
585.33	0.00123346	0.0230664	1.00123	0.956977	1.04754	0.957354	0.986323	258428	1914	256514	Chronic Kidney Disease, Stage III	genitourinary
262	0.00373108	0.07001	1.00374	0.87504	1.15136	0.957498	0.986323	275889	205	275684	Mineral deficiency NEC	endocrine/metabolic
619.4	-0.00164319	0.0323188	0.998358	0.93708	1.06364	0.959451	0.986323	145867	968	144899	Noninflammatory disorders of vagina	genitourinary
618.2	0.000914273	0.0183014	1.00091	0.965648	1.03747	0.960157	0.986323	145288	3077	142211	Uterine/Uterovaginal prolapse	genitourinary
529	-0.00169765	0.0361447	0.998304	0.930029	1.07159	0.962539	0.987599	278533	770	277763	Diseases and other conditions of the tongue	digestive
418	0.00276923	0.061716	1.00277	0.888526	1.13171	0.96421	0.988145	276974	264	276710	Nonspecific chest pain	circulatory system
357	-0.00127695	0.0326347	0.998724	0.936843	1.06469	0.968788	0.991664	280022	945	279077	Inflammatory and toxic neuropathy	neurological
716	-0.0022129	0.0621893	0.99779	0.88329	1.12713	0.971615	0.99226	274503	260	274243	Other arthropathies	musculoskeletal
550.3	-0.00182585	0.0543337	0.998176	0.897342	1.11034	0.973193	0.99226	242554	342	242212	Femoral hernia	digestive
480	0.000361704	0.0114535	1.00036	0.978155	1.02307	0.974807	0.99226	272246	7948	264298	Pneumonia	respiratory
389.4	-0.00152475	0.051719	0.998476	0.902224	1.105	0.976481	0.99226	273776	376	273400	Tinnitus	sense organs
197	-0.000380504	0.0129731	0.99962	0.974523	1.02536	0.976601	0.99226	262476	6130	256346	Chemotherapy	neoplasms
560.4	-0.000667018	0.0232699	0.999333	0.954779	1.04597	0.977132	0.99226	223158	1871	221287	Other intestinal obstruction	digestive
204.2	-0.00128638	0.0453729	0.998714	0.913734	1.0916	0.977382	0.99226	276717	488	276229	Myeloid leukemia	neoplasms
560	-0.000459105	0.019323	0.999541	0.962394	1.03812	0.981044	0.994813	224011	2724	221287	Intestinal obstruction without mention of hernia	digestive
592.12	0.000901529	0.0439633	1.0009	0.918269	1.09097	0.983639	0.995237	250592	521	250071	Chronic cystitis	genitourinary
702.2	-0.000447015	0.0232114	0.999553	0.955099	1.04608	0.984635	0.995237	276922	1879	275043	Seborrheic keratosis	dermatologic
803.2	0.000315976	0.017066	1.00032	0.96741	1.03434	0.985228	0.995237	267226	3508	263718	Fracture of radius and ulna	injuries & poisonings
635	0.000563444	0.0322331	1.00056	0.939308	1.06581	0.986053	0.995237	149795	1016	148779	Hemorrhage during pregnancy; childbirth and postpartum	pregnancy complications
907	0.000593624	0.0441925	1.00059	0.917574	1.09113	0.989283	0.995886	281630	514	281116	Injuries to the nervous system	injuries & poisonings
751.2	-0.000570725	0.0432069	0.999429	0.918278	1.08775	0.989461	0.995886	280166	539	279627	Congenital anomalies of urinary system	congenital anomalies
556.1	-0.000556923	0.046972	0.999443	0.911539	1.09582	0.99054	0.995886	221742	455	221287	Ulceration of intestine	digestive
707.2	0.000319916	0.0333639	1.00032	0.937	1.06792	0.992349	0.995886	278642	905	277737	Chronic ulcer of leg or foot	dermatologic
366.2	0.000141188	0.0149008	1.00014	0.971354	1.02978	0.99244	0.995886	254755	4691	250064	Senile cataract	sense organs
362.31	-0.000137156	0.0396657	0.999863	0.925075	1.0807	0.997241	0.998648	267431	639	266792	Separation of retinal layers	sense organs
276.13	0.000113371	0.036121	1.00011	0.931758	1.07348	0.997496	0.998648	266775	772	266003	Hyperpotassemia	endocrine/metabolic
575.2	-5.54827e-05	0.0390437	0.999945	0.926279	1.07947	0.998866	0.998866	263298	659	262639	Obstruction of bile duct	digestive
