# Supplementary material for: Associations of genetically predicted fatty acid levels across the phenome: A mendelian randomisation study
Source: PLoS Med. 2022 Dec 29;19(12):e1004141. doi: 10.1371/journal.pmed.1004141 (PMC9799317; doi:10.1371/journal.pmed.1004141)
Supplement: S14 Table — 114 associations were taken forward for MR analysis. 60 associations were statistically significant (P < 0.05) in MR-IVW, MR-weighted median and MR-PRESSO methods, with consistent MR-Egger estimate in the same direction as MR-IVW and nonsignificant MR-Egger intercept. (XLSX) [file pmed.1004141.s015.xlsx]

## Sheet: Sheet1
Supplementary Table 14: Mendelian randomisation results for the effect of fatty acids on health outcomes. 114 associations were taken forward for MR analysis.
60 associations were statistically significant (P<0.05) in MR-IVW, MR-weighted median and MR-PRESSO methods, with consistent MR-Egger estimate in the same direction as MR-IVW and non-significant MR-Egger intercept.
		MR-IVW				MR-Weighted Median				MR-Egger				MR-PRESSO				Pleiotropy test	Heterogeneity test
Fatty acid	Health outcome	OR	lower	upper	P-value	OR	lower	upper	P-value	OR	lower	upper	P-value	OR	lower	upper	P-value	MR-Egger intercept P	I2
LA	Alzheimers disease	3.03679	1.09721	8.40505	0.0324702	0.787518	0.425178	1.45865	0.447521	7.93803	0.912041	69.0894	0.0657003	0.886406	0.573273	1.37058	0.589738	0.328089	0.730794
MUFA	Angina pectoris	1.31342	1.07684	1.60198	0.00713351	1.4309	1.24935	1.63884	2.26984e-07	0.960798	0.681101	1.35535	0.820648	1.38337	1.22984	1.55606	1.79865e-06	0.907808	0.740103
Total FA	Angina pectoris	1.30186	1.0685	1.58618	0.00886059	1.40156	1.23284	1.59338	2.49029e-07	1.0789	0.749194	1.5537	0.684825	1.3128	1.16294	1.48197	5.66651e-05	0.860216	0.777335
LA	Angina pectoris	1.32465	1.06189	1.65243	0.0126927	1.4062	1.18487	1.66887	9.56395e-05	1.27565	0.794556	2.04804	0.317767	1.29268	1.13498	1.47231	0.000318788	0.0362056	0.768431
Omega 6	Angina pectoris	1.31641	1.05886	1.63662	0.0133318	1.41316	1.20592	1.65602	1.91923e-05	1.45268	0.919001	2.29628	0.115389	1.32177	1.16304	1.50216	8.21313e-05	0.695141	0.701828
PUFA	Angina pectoris	1.26108	1.03402	1.538	0.0220059	1.37902	1.20469	1.57858	3.15433e-06	1.29974	0.872135	1.937	0.202903	1.29675	1.14702	1.46601	0.000120536	0.632883	0.774954
SFA	Angina pectoris	1.2958	1.02986	1.63043	0.0270368	1.49562	1.29775	1.72366	2.70312e-08	1.03575	0.66199	1.62053	0.878462	1.36369	1.20912	1.53804	9.44193e-06	0.864446	0.775913
Omega 3	Angina pectoris	1.198	0.979209	1.46568	0.0791281	1.29247	1.11068	1.504	0.000908765	1.12932	0.79019	1.61398	0.50787	1.24527	1.1164	1.38901	0.000306161	0.259724	0.779202
DHA	Angina pectoris	1.18117	0.946497	1.47402	0.140649	1.07741	0.927651	1.25135	0.328834	1.20589	0.796889	1.8248	0.381312	1.14494	1.00069	1.30999	0.0572783	0.235875	0.768059
MUFA	Benign neoplasm of uterus	1.23983	1.10886	1.38628	0.000160673	1.14727	0.964155	1.36517	0.121496	1.14676	0.938978	1.40052	0.185007	1.21806	1.08692	1.36502	0.00128339	0.360139	0.0428358
SFA	Benign neoplasm of uterus	1.26104	1.10326	1.44137	0.000671315	1.16801	0.967288	1.41038	0.106471	1.21035	0.929427	1.57618	0.163425	1.2171	1.05987	1.39765	0.00777021	0.724841	0.142846
Total FA	Benign neoplasm of uterus	1.22524	1.0861	1.38221	0.000956672	1.16238	0.981139	1.37711	0.0818938	1.1545	0.921911	1.44577	0.216202	1.19714	1.05844	1.35401	0.00594577	0.541133	0.13952
DHA	Cancer of other female genital organs (excluding uterus and ovary)	0.297447	0.157801	0.560672	0.000177542	0.192036	0.0684608	0.53867	0.00171525	0.197102	0.0604705	0.642451	0.0104535	0.314034	0.181575	0.543124	0.00017771	0.423625	0
LA	Celiac disease	0.721043	0.280442	1.85387	0.49726	1.21432	0.829817	1.77698	0.317489	2.30092	0.316626	16.7207	0.413664	1.15839	0.923001	1.4538	0.20992	0.198247	0.634145
Omega 3	Cholecystitis without cholelithiasis	0.630978	0.487092	0.817368	0.000488245	0.823025	0.611042	1.10855	0.19992	0.72338	0.457943	1.14267	0.171906	0.734609	0.578305	0.93316	0.0151842	0.479808	0.3087
PUFA	Cholecystitis without cholelithiasis	0.695332	0.504721	0.957928	0.0262216	0.726809	0.532992	0.991106	0.0437564	0.511986	0.269952	0.971023	0.0448934	0.70186	0.55274	0.891211	0.00527928	0.283645	0.541254
DHA	Cholelithiasis	0.774119	0.672694	0.890836	0.000352559	0.782567	0.665501	0.920225	0.00302132	0.77338	0.594314	1.0064	0.0633726	0.777665	0.687114	0.880148	0.000308149	0.993308	0.366179
Omega 3	Cholelithiasis	0.801095	0.698265	0.919068	0.00155622	0.813704	0.704818	0.939413	0.00491325	0.773362	0.60632	0.986425	0.0442158	0.81254	0.722596	0.913681	0.00116551	0.731414	0.443446
PUFA	Cholelithiasis	0.791629	0.620664	1.00969	0.0597945	0.765396	0.657345	0.891206	0.000574534	0.662232	0.406692	1.07834	0.102965	0.890191	0.79027	1.00275	0.0609186	0.410699	0.72085
DHA	Cholelithiasis and cholecystitis	0.758608	0.661423	0.870073	7.82271e-05	0.758424	0.660003	0.871523	9.65986e-05	0.751874	0.581378	0.972369	0.0360415	0.774072	0.684858	0.874907	0.000217672	0.936069	0.400209
Omega 3	Cholelithiasis and cholecystitis	0.775666	0.675361	0.890869	0.000323709	0.821153	0.71441	0.943844	0.00554705	0.767786	0.600564	0.981569	0.0405965	0.776598	0.699513	0.862177	2.35832e-05	0.921452	0.482176
PUFA	Cholelithiasis and cholecystitis	0.782296	0.615137	0.994879	0.0453036	0.741392	0.646965	0.8496	1.6713e-05	0.632516	0.391203	1.02268	0.0667488	0.866262	0.771408	0.972779	0.0186846	0.38867	0.728155
SFA	Cholelithiasis and cholecystitis	0.831177	0.678295	1.01852	0.0745814	0.730979	0.622565	0.858271	0.000130291	0.61772	0.418102	0.912645	0.0196705	0.854983	0.755281	0.967847	0.0177096	0.32086	0.733856
Total FA	Cholelithiasis and cholecystitis	0.850102	0.70818	1.02047	0.0814087	0.774789	0.670465	0.895347	0.000543972	0.688342	0.491774	0.963481	0.0339709	0.866449	0.779093	0.9636	0.0111066	0.0900412	0.691789
Omega 6	Cholelithiasis and cholecystitis	0.844873	0.651215	1.09612	0.204428	0.778686	0.671793	0.902588	0.000898983	0.683316	0.396072	1.17888	0.17642	0.923867	0.822642	1.03755	0.186902	0.15046	0.668673
Omega 3	Cholelithiasis with acute cholecystitis	0.59286	0.452213	0.777252	0.00015448	0.45665	0.314643	0.66275	3.71542e-05	0.423359	0.266383	0.672836	0.000708227	0.619278	0.469231	0.817306	0.00146433	0.0892324	0.00473223
Omega 6	Coronary atherosclerosis	1.33189	1.0286	1.72461	0.0297167	1.39415	1.19197	1.63063	3.22988e-05	1.46716	0.851684	2.52741	0.17245	1.29215	1.13131	1.47586	0.000427401	0.821768	0.79936
PUFA	Coronary atherosclerosis	1.29252	1.0198	1.63817	0.0338303	1.26644	1.12079	1.43102	0.000151112	1.31316	0.815348	2.1149	0.267156	1.27815	1.13095	1.4445	0.000265561	0.881402	0.851203
Total FA	Coronary atherosclerosis	1.29381	1.01707	1.64584	0.0359188	1.31256	1.14762	1.50121	7.19879e-05	1.00944	0.647928	1.57267	0.967012	1.27387	1.1303	1.43568	0.000264154	0.0494422	0.858603
Omega 3	Coronary atherosclerosis	1.27283	1.0033	1.61477	0.0469108	1.13998	1.01264	1.28334	0.0301753	1.21598	0.797347	1.85442	0.368612	1.23883	1.11007	1.38252	0.00043794	0.797439	0.774788
MUFA	Coronary atherosclerosis	1.27397	1.00142	1.62071	0.0486632	1.27159	1.11408	1.45138	0.000369433	0.892171	0.586769	1.35653	0.59575	1.22297	1.07302	1.39389	0.00424525	0.692835	0.844816
LA	Coronary atherosclerosis	1.29884	0.997409	1.69137	0.0522936	1.38965	1.18967	1.62325	3.31397e-05	1.25023	0.710215	2.20085	0.442123	1.28318	1.12329	1.46582	0.000624588	0.940232	0.846628
DHA	Coronary atherosclerosis	1.25661	0.995397	1.58637	0.0547118	1.1322	0.995358	1.28785	0.0588692	1.31103	0.847982	2.02692	0.230656	1.13493	1.00394	1.28301	0.0517939	0.157313	0.86824
SFA	Coronary atherosclerosis	1.28877	0.970442	1.71152	0.0796569	1.32667	1.14607	1.53573	0.00015303	0.912002	0.527014	1.57822	0.74353	1.26835	1.12279	1.43278	0.000555745	0.198252	0.857719
LA	Delirium dementia and amnestic and other cognitive disorders	2.09325	1.09504	4.0014	0.0254432	1.23004	0.82394	1.8363	0.311191	6.80653	1.78837	25.9057	0.00673322	1.00182	0.768209	1.30648	0.989311	0.0545479	0.726627
LA	Dementias	2.43534	1.07529	5.51561	0.0328424	1.29977	0.840068	2.01102	0.239046	9.10321	1.67067	49.6019	0.0133723	0.908163	0.661052	1.24765	0.554537	0.0888234	0.751957
Omega 6	Disorders of lipoid metabolism	2.23826	1.80778	2.77124	1.43503e-13	1.89199	1.62143	2.2077	5.57079e-16	2.23058	1.42359	3.49502	0.000897452	1.98312	1.75188	2.24487	4.10868e-14	0.222901	0.884895
LA	Disorders of lipoid metabolism	2.27083	1.79735	2.86903	6.22173e-12	2.00995	1.72004	2.34872	1.57186e-18	2.06846	1.25669	3.4046	0.00593319	2.21227	1.94459	2.51679	2.14267e-15	0.678547	0.882328
PUFA	Disorders of lipoid metabolism	2.00235	1.6394	2.44565	1.01316e-11	1.82097	1.58017	2.09847	1.20752e-16	1.7745	1.19017	2.64573	0.00666571	1.72563	1.50889	1.97351	3.84786e-10	0.0637203	0.865081
Total FA	Disorders of lipoid metabolism	1.99722	1.62091	2.46091	8.34233e-11	2.03301	1.81233	2.28056	1.02417e-33	1.57379	1.07458	2.30492	0.0236786	1.89096	1.69178	2.11359	3.24854e-14	0.320536	0.876059
MUFA	Disorders of lipoid metabolism	1.88081	1.51574	2.33381	9.61775e-09	1.93328	1.74324	2.14403	8.78045e-36	1.39335	0.957221	2.0282	0.0890337	1.91855	1.73187	2.12534	3.29864e-16	0.986424	0.858094
SFA	Disorders of lipoid metabolism	2.03557	1.5844	2.61521	2.70232e-08	2.02545	1.76939	2.31856	1.38254e-24	1.44321	0.893096	2.33219	0.141053	1.88543	1.65607	2.14654	4.65661e-11	0.499551	0.867891
Omega 3	Disorders of lipoid metabolism	1.63767	1.28627	2.08507	6.25951e-05	1.40174	1.23044	1.59687	3.80658e-07	1.37295	0.896121	2.10349	0.152307	1.50489	1.30234	1.73895	3.7296e-06	0.108648	0.878125
DHA	Disorders of lipoid metabolism	1.50584	1.1353	1.99732	0.0045041	1.19823	1.03724	1.38421	0.0140263	1.13797	0.678927	1.90737	0.626636	1.33821	1.1454	1.56347	0.00120669	0.150342	0.864425
Omega 6	Disorders of magnesium metabolism	2.21166	1.44874	3.37632	0.000235618	1.71633	0.910295	3.23608	0.0950201	2.51265	1.04236	6.05683	0.0446541	2.13364	1.5174	3.00015	5.32404e-05	0.746979	0
LA	Duodenitis	0.78523	0.68502	0.9001	0.000518729	0.848957	0.696279	1.03511	0.105493	0.709497	0.52967	0.950377	0.0250555	0.783861	0.683967	0.898346	0.000897986	0.44456	0.0115566
MUFA	Essential hypertension	1.12046	1.02593	1.22371	0.0114349	1.12782	1.04668	1.21524	0.00158966	0.925585	0.799276	1.07185	0.306201	1.13307	1.05866	1.21271	0.000730212	0.00326331	0.715882
SFA	Essential hypertension	1.09489	0.995049	1.20476	0.0631364	1.07452	0.98599	1.171	0.101345	0.908332	0.760243	1.08527	0.295326	1.10644	1.02391	1.19562	0.0143445	0.0187037	0.701342
Total FA	Essential hypertension	1.07898	0.993835	1.17143	0.0699053	1.14387	1.05644	1.23854	0.000922193	0.954797	0.822675	1.10814	0.545314	1.09692	1.02346	1.17566	0.0117461	0.0615251	0.672946
MUFA	Gout	1.41962	1.11259	1.81137	0.00483177	1.61044	1.15981	2.23615	0.00443866	2.13798	1.40835	3.24563	0.000764583	1.48179	1.16669	1.882	0.00212946	0.023927	0.209919
Omega 3	Heart valve disorders	1.2386	1.04336	1.47038	0.014489	1.2182	0.986078	1.50497	0.0672531	1.28826	0.950129	1.74672	0.10995	1.26759	1.09868	1.46248	0.00218966	0.759698	0.317411
Omega 6	Hypercholesterolemia	2.22778	1.79689	2.76199	2.79643e-13	1.9699	1.69109	2.29468	3.10887e-18	2.26617	1.44216	3.56098	0.000777056	1.96137	1.71487	2.2433	5.53927e-13	0.242904	0.882961
LA	Hypercholesterolemia	2.26191	1.78658	2.86372	1.19196e-11	2.0511	1.75737	2.39393	8.26253e-20	2.10889	1.27511	3.48787	0.0051945	2.13209	1.87075	2.42995	2.25641e-14	0.757963	0.879308
PUFA	Hypercholesterolemia	2.00024	1.63644	2.44491	1.29927e-11	1.81956	1.57235	2.10563	9.39075e-16	1.79403	1.20092	2.68007	0.00597754	1.71297	1.47939	1.98343	5.9082e-09	0.0606106	0.858643
Total FA	Hypercholesterolemia	1.9896	1.61283	2.45439	1.34232e-10	2.05319	1.83032	2.30319	1.29436e-34	1.58504	1.07886	2.32871	0.022713	1.87341	1.67535	2.09488	4.27878e-14	0.311177	0.870491
MUFA	Hypercholesterolemia	1.87826	1.5123	2.33278	1.19191e-08	1.88939	1.70301	2.09616	3.23944e-33	1.38477	0.950043	2.01844	0.0961447	1.85634	1.67162	2.06146	6.20499e-15	0.932993	0.854291
SFA	Hypercholesterolemia	2.02671	1.5745	2.60881	4.16273e-08	2.07221	1.81769	2.36238	1.19117e-27	1.44689	0.891507	2.34826	0.141854	1.85618	1.6145	2.13404	3.73207e-10	0.541207	0.863523
Omega 3	Hypercholesterolemia	1.6489	1.29261	2.1034	5.66597e-05	1.40795	1.23183	1.60926	5.2262e-07	1.36948	0.897312	2.09009	0.151878	1.52237	1.3191	1.75696	1.83301e-06	0.119085	0.874202
DHA	Hypercholesterolemia	1.51604	1.13666	2.02203	0.00463001	1.24373	1.08207	1.42954	0.00213838	1.14377	0.681613	1.91929	0.613947	1.33986	1.13766	1.57799	0.00181882	0.174197	0.860014
Omega 6	Hyperlipidemia	2.23868	1.80834	2.77143	1.37299e-13	1.92945	1.65706	2.24661	2.5774e-17	2.23159	1.42462	3.49568	0.000886243	1.99557	1.76508	2.25615	2.95007e-14	0.216899	0.88464
LA	Hyperlipidemia	2.27316	1.79929	2.87183	5.79537e-12	2.05562	1.75417	2.40887	5.301e-19	2.07053	1.2581	3.40758	0.00585762	2.19238	1.91795	2.50606	7.44255e-15	0.678384	0.882216
PUFA	Hyperlipidemia	2.00189	1.63911	2.44495	1.01609e-11	1.81699	1.58355	2.08485	1.71708e-17	1.7764	1.19128	2.64892	0.00658874	1.69515	1.48098	1.9403	1.08756e-09	0.0636132	0.86469
Total FA	Hyperlipidemia	1.99822	1.62186	2.46191	7.93879e-11	2.03313	1.80664	2.28802	5.24687e-32	1.57264	1.07361	2.30361	0.023953	1.86923	1.66514	2.09833	1.41296e-13	0.317417	0.875822
MUFA	Hyperlipidemia	1.88274	1.51763	2.33569	8.79133e-09	1.94985	1.76197	2.15776	3.58936e-38	1.39508	0.958801	2.02988	0.0875401	1.8738	1.68926	2.0785	2.60562e-15	0.987467	0.8579
SFA	Hyperlipidemia	2.03592	1.58457	2.61582	2.70293e-08	2.03534	1.78611	2.31936	1.51436e-26	1.4431	0.893124	2.33175	0.141047	1.88547	1.65519	2.14779	5.1666e-11	0.496421	0.867825
Omega 3	Hyperlipidemia	1.63814	1.28707	2.08497	6.0522e-05	1.42437	1.25005	1.62299	1.09105e-07	1.3703	0.897263	2.09271	0.151736	1.56833	1.36218	1.80567	5.88767e-07	0.108631	0.878171
DHA	Hyperlipidemia	1.50279	1.13355	1.99232	0.00463662	1.20708	1.04424	1.39531	0.0109123	1.15864	0.682933	1.96571	0.588283	1.30358	1.11157	1.52875	0.00319797	0.150557	0.86425
MUFA	Hypertension	1.12066	1.0264	1.22356	0.0110426	1.13575	1.05492	1.22277	0.000726145	0.925289	0.799529	1.07083	0.302147	1.13969	1.06351	1.22133	0.0005295	0.00307053	0.714438
SFA	Hypertension	1.0946	0.994943	1.20424	0.0634729	1.10506	1.01397	1.20433	0.0228365	0.905147	0.757668	1.08133	0.277932	1.09893	1.01914	1.18498	0.0186286	0.0211178	0.701004
Total FA	Hypertension	1.07888	0.993623	1.17146	0.0706607	1.12405	1.0406	1.2142	0.00296812	0.956027	0.82345	1.10995	0.557431	1.09045	1.02003	1.16574	0.014228	0.0650268	0.674711
Total FA	Ischemic Heart Disease	1.27081	1.0511	1.53645	0.0133397	1.29617	1.17135	1.43428	5.12759e-07	1.02909	0.726044	1.45863	0.872604	1.27705	1.15399	1.41324	2.15971e-05	0.668632	0.798774
MUFA	Ischemic Heart Disease	1.26029	1.0426	1.52344	0.0167963	1.27483	1.14567	1.41855	8.38677e-06	0.94261	0.678226	1.31005	0.726275	1.2745	1.16245	1.39735	6.20277e-06	0.906346	0.846371
Omega 6	Ischemic Heart Disease	1.28431	1.04463	1.57898	0.017585	1.39088	1.23258	1.56951	8.70287e-08	1.38642	0.89775	2.14108	0.146022	1.31237	1.17571	1.4649	1.26495e-05	0.0417015	0.848922
PUFA	Ischemic Heart Disease	1.24622	1.03144	1.50572	0.0225651	1.31773	1.18677	1.46314	2.38983e-07	1.25167	0.855625	1.83103	0.252181	1.25692	1.13222	1.39535	8.18072e-05	0.905561	0.769763
LA	Ischemic Heart Disease	1.26559	1.02526	1.56227	0.0283726	1.34791	1.18368	1.53493	6.68077e-06	1.23558	0.786929	1.94003	0.361967	1.3294	1.18594	1.49021	1.18303e-05	0.695762	0.842262
SFA	Ischemic Heart Disease	1.26474	1.01313	1.57885	0.0379671	1.35169	1.21257	1.50676	5.38089e-08	0.978347	0.636508	1.50377	0.920936	1.29359	1.16745	1.43336	1.93204e-05	0.979353	0.843835
Omega 3	Ischemic Heart Disease	1.2103	1.00399	1.459	0.0453186	1.10694	0.993547	1.23327	0.0653938	1.19038	0.854428	1.65844	0.308476	1.19229	1.08943	1.30487	0.000443401	0.179912	0.857461
DHA	Ischemic Heart Disease	1.19496	0.987077	1.44661	0.0677639	1.10103	0.982205	1.23423	0.0985741	1.27654	0.893424	1.82393	0.187884	1.13061	1.02461	1.24757	0.0204092	0.16506	0.848653
MUFA	Myocardial infarction	1.27494	1.00986	1.60961	0.0411046	1.36473	1.14869	1.62139	0.000405357	0.953266	0.632992	1.43559	0.819646	1.37412	1.18939	1.58754	7.35268e-05	0.637002	0.727696
Total FA	Myocardial infarction	1.26993	1.00492	1.60484	0.0453865	1.40421	1.17479	1.67842	0.000191489	1.05074	0.680988	1.62126	0.823866	1.34256	1.16353	1.54914	0.000187526	0.0987075	0.733338
PUFA	Myocardial infarction	1.26107	0.998925	1.59201	0.0510668	1.46748	1.23059	1.74997	1.95548e-05	1.42399	0.892433	2.27215	0.143592	1.31653	1.14197	1.51777	0.000382323	0.876808	0.649879
Omega 6	Myocardial infarction	1.28782	0.998574	1.66085	0.0512993	1.59301	1.29076	1.96603	1.44034e-05	1.5692	0.921172	2.6731	0.102748	1.36872	1.17464	1.59486	0.000179996	0.410933	0.715267
SFA	Myocardial infarction	1.27537	0.969722	1.67736	0.0818548	1.49156	1.23415	1.80265	3.52518e-05	0.996076	0.583355	1.7008	0.988573	1.40786	1.20543	1.64428	9.37604e-05	0.558101	0.721026
LA	Myocardial infarction	1.24773	0.961877	1.61853	0.0954795	1.45235	1.1752	1.79486	0.000551681	1.40503	0.805715	2.45015	0.235655	1.3343	1.13773	1.56483	0.000825161	0.297635	0.754388
Omega 3	Myocardial infarction	1.20714	0.951896	1.53084	0.120372	0.981043	0.810158	1.18797	0.844612	1.17437	0.770723	1.78943	0.458344	1.2174	1.05116	1.40994	0.0119211	0.313819	0.730606
Omega 3	Obesity	0.832622	0.751454	0.922557	0.00046484	0.830464	0.7233	0.953506	0.00840503	0.915888	0.765956	1.09517	0.340559	0.828523	0.748315	0.917328	0.000728939	0.0913942	0.219368
DHA	Obesity	0.828282	0.725107	0.946137	0.00550849	0.830164	0.70943	0.971444	0.0202722	0.990333	0.778821	1.25929	0.937257	0.873564	0.784147	0.973177	0.0189811	0.20999	0.0679008
Total FA	Osteoarthritis; localized	0.903752	0.845868	0.965596	0.00272984	0.915654	0.840757	0.997223	0.0429876	0.892041	0.787959	1.00987	0.0767903	0.919505	0.859153	0.984097	0.0187857	0.807809	0.167213
PUFA	Osteoarthrosis	0.914125	0.863004	0.968274	0.00222816	0.926039	0.855555	1.00233	0.057125	0.878535	0.782857	0.985907	0.0317139	0.938444	0.883986	0.996256	0.0416009	0.438669	0.139567
Total FA	Osteoarthrosis	0.906798	0.850719	0.966573	0.0026664	0.919002	0.848689	0.995141	0.0375335	0.879825	0.780875	0.991313	0.040204	0.923437	0.864795	0.986057	0.020903	0.558603	0.235126
Omega 3	Other biliary tract disease	0.738305	0.627578	0.868566	0.000252544	0.71781	0.568288	0.906672	0.00540121	0.713393	0.535125	0.951049	0.0260121	0.774701	0.654075	0.917573	0.0049015	0.776986	0
Total FA	Other chronic ischemic heart disease; unspecified	1.26617	1.02404	1.56555	0.0293059	1.33542	1.15867	1.53914	6.52064e-05	1.03753	0.701231	1.53512	0.854459	1.32278	1.16319	1.50427	8.88947e-05	0.817859	0.722517
MUFA	Other chronic ischemic heart disease; unspecified	1.24884	1.00833	1.54673	0.0417562	1.41219	1.21824	1.63702	4.67272e-06	0.9344	0.642954	1.35796	0.723423	1.27981	1.12051	1.46175	0.000660242	0.703499	0.781673
Omega 6	Other chronic ischemic heart disease; unspecified	1.26524	0.995004	1.60887	0.054971	1.36006	1.14518	1.61525	0.000456492	1.50084	0.907219	2.48289	0.119351	1.27351	1.09848	1.47643	0.00228772	0.0718554	0.782086
PUFA	Other chronic ischemic heart disease; unspecified	1.23101	0.990002	1.53068	0.0615436	1.30778	1.12579	1.51918	0.000448447	1.3848	0.89499	2.14268	0.14919	1.23194	1.07619	1.41023	0.00383152	0.954209	0.694159
SFA	Other chronic ischemic heart disease; unspecified	1.25359	0.978	1.60685	0.0743689	1.3822	1.17739	1.62265	7.63578e-05	0.975955	0.601954	1.58233	0.921801	1.3049	1.13162	1.50471	0.000711326	0.451858	0.781222
DHA	Other chronic ischemic heart disease; unspecified	1.21814	0.978738	1.5161	0.0771505	1.13935	0.974643	1.3319	0.101511	1.26873	0.842767	1.90998	0.26127	1.11831	0.964435	1.29673	0.148229	0.543499	0.779898
Omega 3	Other chronic ischemic heart disease; unspecified	1.20602	0.974109	1.49314	0.0855756	1.29336	1.09821	1.52319	0.0020521	1.19501	0.818297	1.74516	0.3614	1.24593	1.1045	1.40548	0.000892728	0.243516	0.792359
LA	Other chronic ischemic heart disease; unspecified	1.23555	0.970185	1.5735	0.0864184	1.39038	1.17589	1.644	0.00011563	1.3505	0.805461	2.26437	0.259252	1.18858	1.03224	1.3686	0.0200343	0.241868	0.775696
Omega 3	Overweight; obesity and other hyperalimentation	0.833652	0.752261	0.923848	0.000518285	0.832725	0.724206	0.957506	0.0101845	0.929698	0.778041	1.11092	0.426598	0.829626	0.749174	0.918718	0.000802483	0.0718737	0.240484
DHA	Overweight; obesity and other hyperalimentation	0.829241	0.724819	0.948707	0.00639591	0.835712	0.717109	0.973931	0.0215489	1.00503	0.789154	1.27995	0.9678	0.87405	0.78379	0.974705	0.020517	0.151087	0.0807241
DHA	Poisoning by other anti-infectives	2.77314	1.50954	5.09447	0.00101232	2.71095	1.10745	6.63619	0.0290063	5.91201	1.91698	18.2327	0.0037098	2.82723	1.59919	4.99833	0.000953022	0.125816	0
LA	Senile dementia	2.13397	1.01638	4.48042	0.045188	1.63953	0.936041	2.87175	0.0838373	11.7015	2.63724	51.9196	0.00202319	0.961968	0.661073	1.39982	0.840174	0.013655	0.64261
DHA	Sepsis	0.739952	0.618393	0.885407	0.00100478	0.740946	0.576726	0.951927	0.0190097	0.840008	0.602032	1.17205	0.311453	0.730575	0.61188	0.872295	0.00128443	0.380769	0.0215773
DHA	Sepsis and SIRS	0.739952	0.618393	0.885407	0.00100478	0.740946	0.570792	0.961823	0.0242987	0.840008	0.602032	1.17205	0.311453	0.730575	0.61188	0.872295	0.00128443	0.380769	0.0215773
MUFA	Unstable angina (intermediate coronary syndrome)	1.38845	1.0672	1.80641	0.0145111	1.46362	1.15888	1.84848	0.00138427	1.0057	0.632925	1.59804	0.980889	1.47972	1.25528	1.7443	2.23536e-05	0.461431	0.655478
Total FA	Unstable angina (intermediate coronary syndrome)	1.3535	1.0256	1.78625	0.0324734	1.59457	1.2698	2.00241	5.93027e-05	1.18851	0.708683	1.99321	0.515523	1.39841	1.14443	1.70876	0.00187956	0.105368	0.634148
Omega 6	Unstable angina (intermediate coronary syndrome)	1.35587	1.00075	1.83698	0.0494334	1.74429	1.3424	2.26651	3.13191e-05	1.58515	0.837889	2.99883	0.162058	1.3969	1.13687	1.7164	0.00243544	0.586323	0.659902
LA	Unstable angina (intermediate coronary syndrome)	1.33752	0.990064	1.8069	0.0581059	1.62858	1.24576	2.12904	0.000360746	1.65561	0.87325	3.1389	0.127951	1.44445	1.19198	1.7504	0.000436917	0.490051	0.688626
SFA	Unstable angina (intermediate coronary syndrome)	1.34985	0.979414	1.8604	0.0668211	1.67931	1.31958	2.13711	2.50239e-05	1.11372	0.592942	2.09189	0.739272	1.46788	1.18001	1.82598	0.0012823	0.560757	0.665964
MUFA	Uterine leiomyoma	1.23532	1.10374	1.3826	0.000235532	1.14697	0.962406	1.36692	0.125554	1.14251	0.933841	1.3978	0.200919	1.21425	1.08258	1.36192	0.00162682	0.363881	0.0381487
SFA	Uterine leiomyoma	1.25554	1.09817	1.43546	0.000866893	1.19264	0.980046	1.45136	0.0786212	1.18301	0.908338	1.54074	0.218936	1.21373	1.05696	1.39374	0.008601	0.610087	0.125414
Total FA	Uterine leiomyoma	1.21771	1.0791	1.37414	0.0014007	1.16037	0.97581	1.37983	0.0923942	1.15419	0.920992	1.44642	0.218522	1.19027	1.05217	1.34648	0.00770447	0.583008	0.122963
PUFA	Ventral hernia	0.726608	0.615567	0.857679	0.000160423	0.810235	0.627866	1.04558	0.105791	0.899276	0.645331	1.25315	0.533069	0.77337	0.656297	0.911328	0.00324578	0.151359	0
