# Supplementary material for: Associations of genetically predicted fatty acid levels across the phenome: A mendelian randomisation study
Source: PLoS Med. 2022 Dec 29;19(12):e1004141. doi: 10.1371/journal.pmed.1004141 (PMC9799317; doi:10.1371/journal.pmed.1004141)
Supplement: S15 Table — (XLSX) [file pmed.1004141.s016.xlsx]

## Sheet: Sheet1
Supplementary Table 15: Two-sample Mendelian randomisation in the replication phase using Kettunen et al. betas [1] for the fatty acids and GIANT [2], CARDIoGRAMplusC4D [3], IGAP [4], MAGIC [5], DIAGRAM [6] and FinnGen [7] summary statistics for health outcomes with available summary statistics.
			IVW				WM				Egger				PRESSO
Fatty acid	Outcome	nsnp	OR	lower	upper	pval	OR	lower	upper	pval	OR	lower	upper	pval	OR	lower	upper	pval	Egger intercept pval	Het I2
MUFA (Kettunen et al. [1])	Gout (FinnGen)	54	1.29128	1.03383	1.61284	0.0242465	1.15694	0.803011	1.66686	0.433956	1.36975	0.935036	2.00657	0.112331	1.29128	1.03383	1.61284	0.028409	0.709817	0.116306
DHA (Kettunen et al. [1])	Cholelithiasis (FinnGen)	30	0.781645	0.637163	0.958889	0.0181496	0.79835	0.628039	1.01485	0.0658289	0.732103	0.478229	1.12075	0.162288	0.783268	0.66608	0.921072	0.00642537	0.901586	0.668782
Omega 3 (Kettunen et al. [1])	Cholelithiasis (FinnGen)	41	0.727055	0.60355	0.875833	0.000791613	0.668506	0.542876	0.823209	0.000149621	0.568401	0.409062	0.789805	0.0017244	0.727792	0.619694	0.854746	0.000410652	0.0795166	0.725167
Total FA (Kettunen et al. [1])	Osteoarthritis (FinnGen)	58	0.954394	0.852818	1.06807	0.416215	1.03003	0.888294	1.19438	0.69525	1.12143	0.922212	1.36367	0.255669	0.898493	0.802752	1.00565	0.0678645	0.0557701	0.424856
DHA (Kettunen et al. [1])	Sepsis (FinnGen)	30	1.09723	0.977857	1.23117	0.114352	1.02494	0.864284	1.21547	0.77699	1.13128	0.891618	1.43537	0.318551	1.09723	0.978748	1.23005	0.122337	0.0557701	0.424856
Omega 3 (Kettunen et al. [1])	Other biliary tract (FinnGen)	40	0.609731	0.347998	1.06832	0.0838068	0.637229	0.289058	1.40477	0.263875	0.322209	0.114271	0.908534	0.0387223	0.609731	0.366519	1.01433	0.0641513	0.0557701	0.424856
			MR-IVW						MR-Weighted median						MR-Egger						MR-PRESSO
Fatty acid	Outcome	nsnp	b	se	pval	OR	lower	upper	b	se	pval	OR	lower	upper	b	se	pval	OR	lower	upper	b	se	pval	OR	lower	upper	Egger intercept pval	Het I2
DHA (Kettunen et al. [1])	Alzheimer's (IGAP)	35	0.0761073	0.114943	0.507887	1.07908	0.861417	1.35174	0.0150923	0.0928452	0.87087	1.01521	0.8463	1.21782	-0.0592541	0.197754	0.766334	0.942467	0.639644	1.38866	0.0153536	0.0754733	0.840048	1.01547	0.87584	1.17736	0.405281	0.707395
LA (Kettunen et al. [1])	Alzheimer's (IGAP)	55	0.498809	0.268594	0.0632955	1.64676	0.972752	2.78778	-0.00734203	0.0625461	0.906554	0.992685	0.878157	1.12215	0.786192	0.46767	0.0986311	2.19502	0.877724	5.48934	0.097652	0.0587545	0.10378	1.10258	0.982648	1.23715	0.455289	0.979377
MUFA (Kettunen et al. [1])	Alzheimer's (IGAP)	55	0.36921	0.342569	0.281137	1.44659	0.739181	2.83101	-0.015488	0.0784497	0.843495	0.984631	0.844301	1.14829	0.561912	0.595386	0.349566	1.75402	0.546062	5.63415	-0.0156744	0.0581158	0.788472	0.984448	0.878465	1.10322	0.692754	0.978354
Omega 3 (Kettunen et al. [1])	Alzheimer's (IGAP)	45	0.358634	0.41033	0.382111	1.43137	0.640442	3.19909	0.0262603	0.0821972	0.749363	1.02661	0.873853	1.20607	0.0603545	0.711921	0.932832	1.06221	0.263162	4.28745	0.142772	0.07916	0.0786471	1.15347	0.987698	1.34706	0.609269	0.982354
Omega 6 (Kettunen et al. [1])	Alzheimer's (IGAP)	56	0.552302	0.296371	0.0623847	1.73725	0.971831	3.10551	-0.00764022	0.0728766	0.916505	0.992389	0.860299	1.14476	1.18476	0.545801	0.0343703	3.26991	1.12189	9.53063	0.0807977	0.0640233	0.213309	1.08415	0.956298	1.2291	0.174701	0.979035
PUFA (Kettunen et al. [1])	Alzheimer's (IGAP)	61	0.190509	0.213441	0.372093	1.20986	0.796261	1.83831	0.0516058	0.0404001	0.201473	1.05296	0.9728	1.13973	0.160186	0.279368	0.568561	1.17373	0.678843	2.0294	-0.0198204	0.0633369	0.755557	0.980375	0.865924	1.10995	0.865435	0.97673
SFA (Kettunen et al. [1])	Alzheimer's (IGAP)	50	0.351115	0.361756	0.331755	1.42065	0.699133	2.88679	-0.015448	0.0777875	0.842582	0.984671	0.845431	1.14684	0.472883	0.597954	0.43293	1.60461	0.49704	5.18024	0.0176909	0.0551314	0.74975	1.01785	0.913598	1.13399	0.798123	0.980242
Total FA (Kettunen et al. [1])	Alzheimer's (IGAP)	56	0.343	0.303889	0.259024	1.40917	0.77677	2.55643	-0.0144598	0.0727124	0.84237	0.985644	0.854727	1.13661	0.751551	0.535936	0.166544	2.12029	0.741659	6.06156	-0.0263731	0.0551885	0.634706	0.973972	0.874117	1.08523	0.358544	0.97786
DHA (Kettunen et al. [1])	BMI (GIANT)	31	-0.0550097	0.0257229	0.0324718	0.946476	0.899941	0.995417	-0.0240491	0.011212	0.0319571	0.976238	0.955019	0.997928	0.0310554	0.0462391	0.507137	1.03154	0.942168	1.1294	-0.0413989	0.010313	0.000680471	0.959446	0.940248	0.979037	0.0370527	0.930783
LA (Kettunen et al. [1])	BMI (GIANT)	45	-0.0303804	0.0120625	0.0117831	0.970076	0.947411	0.993284	-0.0144509	0.00775372	0.0623578	0.985653	0.970787	1.00075	-0.0463072	0.0222929	0.0437889	0.954749	0.913931	0.997389	-0.022746	0.0070968	0.0028792	0.977511	0.964008	0.991202	0.399671	0.878027
MUFA (Kettunen et al. [1])	BMI (GIANT)	53	-0.0394321	0.0227388	0.0828949	0.961335	0.919432	1.00515	-0.0194438	0.011075	0.0791476	0.980744	0.959685	1.00227	-0.10299	0.0372985	0.00798359	0.902136	0.838539	0.970556	-0.0232277	0.0116395	0.0545491	0.97704	0.955003	0.999585	0.0396796	0.942907
Omega 3 (Kettunen et al. [1])	BMI (GIANT)	41	-0.0480252	0.0176569	0.00652984	0.95311	0.92069	0.986671	-0.0223221	0.0101158	0.0273375	0.977925	0.958727	0.997508	-0.0349633	0.0300557	0.251783	0.965641	0.9104	1.02423	-0.0582062	0.0134063	0.000148181	0.943455	0.918988	0.968574	0.592538	0.88551
Omega 6 (Kettunen et al. [1])	BMI (GIANT)	46	-0.0435541	0.0149297	0.00353108	0.957381	0.929772	0.985809	-0.0319928	0.00828263	0.00011217	0.968514	0.952918	0.984364	-0.0805224	0.0285817	0.00722671	0.922634	0.87237	0.975795	-0.0292447	0.00773957	0.000572172	0.971179	0.956558	0.986023	0.138444	0.898837
PUFA (Kettunen et al. [1])	BMI (GIANT)	54	-0.0224533	0.0115752	0.0524068	0.977797	0.955863	1.00023	-0.0089688	0.00414574	0.0305123	0.991071	0.983051	0.999157	-0.014883	0.0150088	0.325977	0.985227	0.956667	1.01464	-0.0429785	0.00972579	6.84676e-05	0.957932	0.939845	0.976367	0.4294	0.911322
SFA (Kettunen et al. [1])	BMI (GIANT)	45	-0.0457527	0.0189239	0.0156183	0.955278	0.920496	0.991375	-0.0160563	0.010931	0.141865	0.984072	0.963213	1.00538	-0.0580067	0.0333927	0.089527	0.943644	0.883861	1.00747	-0.0413084	0.0103327	0.000325846	0.959533	0.940296	0.979163	0.656863	0.914684
Total FA (Kettunen et al. [1])	BMI (GIANT)	49	-0.0405994	0.017676	0.0216263	0.960214	0.927517	0.994063	-0.0257061	0.00962465	0.00756578	0.974622	0.956409	0.993181	-0.0820198	0.0312912	0.0117683	0.921254	0.866451	0.979522	-0.0315823	0.00985366	0.00282784	0.968911	0.950378	0.987805	0.117947	0.92108
DHA (Kettunen et al. [1])	CHD (CARDIoGRAMplusC4D)	25	0.145925	0.11899	0.220061	1.15711	0.916411	1.46103	0.194153	0.0801061	0.0153631	1.21428	1.03785	1.42071	0.334605	0.20469	0.115728	1.39739	0.935588	2.08713	0.0540504	0.084989	0.532007	1.05554	0.893575	1.24686	0.270292	0.807074
LA (Kettunen et al. [1])	CHD (CARDIoGRAMplusC4D)	41	0.153751	0.0681818	0.0241325	1.1662	1.02032	1.33294	0.170028	0.0533349	0.00143291	1.18534	1.06769	1.31596	0.177957	0.13107	0.182355	1.19477	0.9241	1.54473	0.176244	0.0497591	0.00117675	1.19273	1.0819	1.31491	0.829167	0.787457
MUFA (Kettunen et al. [1])	CHD (CARDIoGRAMplusC4D)	46	0.190296	0.0734927	0.00961649	1.20961	1.04734	1.39702	0.228721	0.0679726	0.000765706	1.25699	1.10021	1.43612	0.0794292	0.129905	0.544054	1.08267	0.839306	1.3966	0.248939	0.0600098	0.000169656	1.28266	1.14034	1.44276	0.306497	0.726242
Omega 3 (Kettunen et al. [1])	CHD (CARDIoGRAMplusC4D)	33	0.163663	0.0794078	0.0392981	1.17782	1.00806	1.37616	0.158043	0.0728875	0.0301352	1.17122	1.0153	1.35107	0.233993	0.135553	0.0942651	1.26364	0.968811	1.64818	0.117999	0.059869	0.0583402	1.12524	1.00066	1.26534	0.524747	0.706922
Omega 6 (Kettunen et al. [1])	CHD (CARDIoGRAMplusC4D)	46	0.186056	0.0720635	0.00982779	1.20449	1.04583	1.38721	0.216106	0.0585338	0.000222515	1.24123	1.1067	1.39212	0.32252	0.134011	0.0203632	1.3806	1.06169	1.79531	0.219482	0.0494442	7.52386e-05	1.24543	1.1304	1.37217	0.234505	0.764495
PUFA (Kettunen et al. [1])	CHD (CARDIoGRAMplusC4D)	51	0.11969	0.0503457	0.0174369	1.12715	1.02124	1.24404	0.0587341	0.0287998	0.0414107	1.06049	1.00229	1.12208	0.0459948	0.0621328	0.462671	1.04707	0.927017	1.18267	0.160819	0.061941	0.0127618	1.17447	1.0402	1.32607	0.0593144	0.766025
SFA (Kettunen et al. [1])	CHD (CARDIoGRAMplusC4D)	40	0.178348	0.0703082	0.0111916	1.19524	1.04138	1.37184	0.209695	0.0680698	0.00206596	1.2333	1.07927	1.40932	0.129611	0.120233	0.287833	1.13839	0.899387	1.44089	0.269223	0.0504251	5.7451e-06	1.30895	1.18577	1.44492	0.618386	0.694823
Total FA (Kettunen et al. [1])	CHD (CARDIoGRAMplusC4D)	43	0.20779	0.0649975	0.00138914	1.23096	1.08372	1.3982	0.200568	0.0627019	0.00138022	1.2221	1.08077	1.3819	0.104821	0.114907	0.366982	1.11051	0.886573	1.39102	0.280054	0.0510536	2.89035e-06	1.3232	1.19721	1.46246	0.284004	0.701522
DHA (Kettunen et al. [1])	HbA1C (MAGIC)	33	-0.00577184	0.0158566	0.715857	0.994245	0.96382	1.02563	-0.00541881	0.022061	0.80597	0.994596	0.952507	1.03854	0.0145288	0.0287348	0.616703	1.01463	0.959071	1.07342	-0.00577184	0.0158566	0.718251	0.994245	0.96382	1.02563	0.402509	0.192693
LA (Kettunen et al. [1])	HbA1C (MAGIC)	46	-0.0203519	0.0115525	0.0781226	0.979854	0.957917	1.00229	-0.0294682	0.0129559	0.0229359	0.970962	0.946616	0.995933	-0.0372592	0.0211198	0.0846429	0.963426	0.92436	1.00414	-0.0301694	0.00863981	0.00114232	0.970281	0.953989	0.986852	0.343958	0.397748
MUFA (Kettunen et al. [1])	HbA1C (MAGIC)	53	-0.015561	0.0174202	0.371713	0.984559	0.951511	1.01876	-0.0295164	0.0182429	0.10567	0.970915	0.936813	1.00626	-0.0838624	0.0271423	0.00324076	0.919558	0.871918	0.969801	-0.0159572	0.0165599	0.33979	0.984169	0.952739	1.01664	0.00291479	0.576504
Omega 3 (Kettunen et al. [1])	HbA1C (MAGIC)	43	-0.0150882	0.0149304	0.312222	0.985025	0.956618	1.01428	-0.0225055	0.0219993	0.306304	0.977746	0.936484	1.02083	0.00176128	0.0266819	0.947691	1.00176	0.950721	1.05554	-0.0412654	0.0163917	0.0158229	0.959574	0.929236	0.990903	0.449419	0.269603
Omega 6 (Kettunen et al. [1])	HbA1C (MAGIC)	49	-0.0198329	0.0135719	0.143926	0.980362	0.954628	1.00679	-0.0221527	0.0157535	0.159662	0.978091	0.948353	1.00876	-0.0424696	0.0261244	0.110708	0.95842	0.910581	1.00877	-0.0226921	0.012268	0.0706493	0.977563	0.954338	1.00135	0.315789	0.404549
PUFA (Kettunen et al. [1])	HbA1C (MAGIC)	54	-0.00322244	0.00988869	0.744522	0.996783	0.97765	1.01629	0.0117552	0.00904463	0.193709	1.01182	0.994046	1.02992	0.00753231	0.0124037	0.54632	1.00756	0.983361	1.03236	-0.0363498	0.0163332	0.0304079	0.964303	0.933922	0.995672	0.163409	0.447048
SFA (Kettunen et al. [1])	HbA1C (MAGIC)	46	-0.0129751	0.0163254	0.426739	0.987109	0.956024	1.0192	-0.0292913	0.0181506	0.106573	0.971134	0.937193	1.0063	-0.0695644	0.0261716	0.010916	0.9328	0.886158	0.981897	-0.0129751	0.0163254	0.430911	0.987109	0.956024	1.0192	0.0106755	0.504908
Total FA (Kettunen et al. [1])	HbA1C (MAGIC)	50	-0.0221987	0.0137006	0.105174	0.978046	0.952132	1.00466	-0.026926	0.0162525	0.0975733	0.973433	0.942914	1.00494	-0.0541658	0.0243489	0.0308465	0.947275	0.90313	0.993578	-0.0221987	0.0137006	0.111593	0.978046	0.952132	1.00466	0.121271	0.38235
DHA (Kettunen et al. [1])	T2D (DIAGRAM)	35	-0.0690987	0.0852945	0.417871	0.933235	0.789565	1.10305	0.149514	0.089287	0.094025	1.16127	0.974837	1.38336	0.21129	0.141164	0.143957	1.23527	0.936706	1.629	-0.153556	0.0927424	0.107554	0.857653	0.715104	1.02862	0.0217611	0.574528
LA (Kettunen et al. [1])	T2D (DIAGRAM)	47	-0.140767	0.0615543	0.0222028	0.868691	0.769964	0.980078	-0.0508281	0.0686812	0.459265	0.950442	0.830738	1.08739	-0.0960629	0.115486	0.409905	0.908407	0.724401	1.13915	-0.160188	0.0560761	0.00663087	0.851984	0.763307	0.950962	0.648375	0.66109
MUFA (Kettunen et al. [1])	T2D (DIAGRAM)	54	-0.0965497	0.0770526	0.210192	0.907965	0.780696	1.05598	-0.0423358	0.0844994	0.616358	0.958548	0.812246	1.1312	-0.190973	0.131718	0.153103	0.826155	0.638179	1.0695	-0.111012	0.0684069	0.110677	0.894928	0.782637	1.02333	0.380331	0.690951
Omega 3 (Kettunen et al. [1])	T2D (DIAGRAM)	46	-0.0866359	0.0859444	0.313432	0.917011	0.774852	1.08525	0.00548114	0.0826349	0.947115	1.0055	0.855148	1.18228	-0.00964403	0.14828	0.948437	0.990402	0.740621	1.32443	-0.14872	0.0963083	0.130414	0.861811	0.713566	1.04085	0.525918	0.678231
Omega 6 (Kettunen et al. [1])	T2D (DIAGRAM)	50	-0.193164	0.0592486	0.00111322	0.824347	0.733968	0.925854	-0.136229	0.0685557	0.0469085	0.872643	0.762925	0.99814	-0.298061	0.114553	0.0122911	0.742256	0.592988	0.929098	-0.206845	0.0473128	6.97893e-05	0.813146	0.741132	0.892157	0.290258	0.558567
PUFA (Kettunen et al. [1])	T2D (DIAGRAM)	56	-0.034359	0.0443646	0.438654	0.966225	0.885757	1.054	0.048434	0.0391474	0.216005	1.04963	0.972103	1.13333	-0.0160758	0.0574223	0.78058	0.984053	0.879307	1.10128	-0.144472	0.0647548	0.0300143	0.865479	0.76232	0.982598	0.61445	0.537873
SFA (Kettunen et al. [1])	T2D (DIAGRAM)	48	-0.104856	0.0752418	0.163442	0.900454	0.77699	1.04354	0	0.0846824	1	1	0.847068	1.18054	-0.184523	0.125019	0.14677	0.831501	0.650798	1.06238	-0.0807106	0.0698327	0.254012	0.922461	0.804463	1.05777	0.428008	0.667934
Total FA (Kettunen et al. [1])	T2D (DIAGRAM)	51	-0.138804	0.0692213	0.0449392	0.870399	0.759971	0.996872	-0.139841	0.0743637	0.0600396	0.869496	0.75157	1.00593	-0.248384	0.125404	0.0532567	0.78006	0.610076	0.997407	-0.0944391	0.0636131	0.14433	0.909883	0.803227	1.0307	0.300019	0.648567
References:
1. Kettunen J, Demirkan A, Wurtz P, Draisma HH, Haller T, Rawal R, et al. Genome-wide study for circulating metabolites identifies 62 loci and reveals novel systemic effects of LPA. Nat Commun. 2016;7:11122. Epub 2016/03/24. doi: 10.1038/ncomms11122. PubMed PMID: 27005778; PubMed Central PMCID: PMCPMC4814583
2. Yengo L, Sidorenko J, Kemper KE, Zheng Z, Wood AR, Weedon MN, et al. Meta-analysis of genome-wide association studies for height and body mass index in approximately 700000 individuals of European ancestry. Hum Mol Genet. 2018;27(20):3641-9. Epub 2018/08/21. doi: 10.1093/hmg/ddy271. PubMed PMID: 30124842; PubMed Central PMCID: PMCPMC6488973.
3. Nikpay M, Goel A, Won HH, Hall LM, Willenborg C, Kanoni S, et al. A comprehensive 1,000 Genomes-based genome-wide association meta-analysis of coronary artery disease. Nat Genet. 2015;47(10):1121-30. Epub 2015/09/08. doi: 10.1038/ng.3396. PubMed PMID: 26343387; PubMed Central PMCID: PMCPMC4589895.
4. Lambert JC, Ibrahim-Verbaas CA, Harold D, Naj AC, Sims R, Bellenguez C, et al. Meta-analysis of 74,046 individuals identifies 11 new susceptibility loci for Alzheimer's disease. Nat Genet. 2013;45(12):1452-8. Epub 2013/10/29. doi: 10.1038/ng.2802. PubMed PMID: 24162737; PubMed Central PMCID: PMCPMC3896259.
5. Soranzo N, Sanna S, Wheeler E, Gieger C, Radke D, Dupuis J, et al. Common Variants at 10 Genomic Loci Influence Hemoglobin A(1C) Levels via Glycemic and Nonglycemic Pathways. Diabetes. 2010;59(12):3229-39. doi: 10.2337/db10-0502. PubMed PMID: WOS:000285988200032.
6. Mahajan A, Go MJ, Zhang WH, Below JE, Gaulton KJ, Ferreira T, et al. Genome-wide trans-ancestry meta-analysis provides insight into the genetic architecture of type 2 diabetes susceptibility. Nature Genetics. 2014;46(3):234-+. doi: 10.1038/ng.2897. PubMed PMID: WOS:000332036700007.
7. https://r5.finngen.fi/
