# Supplementary material for: Associations of genetically predicted fatty acid levels across the phenome: A mendelian randomisation study
Source: PLoS Med. 2022 Dec 29;19(12):e1004141. doi: 10.1371/journal.pmed.1004141 (PMC9799317; doi:10.1371/journal.pmed.1004141)
Supplement: S16 Table — (XLSX) [file pmed.1004141.s017.xlsx]

## Sheet: Sheet1
Supplementary Table 16: Two-sample Mendelian randomisation results for CHD, cholelithiasis and BMI, after excluding genetic variants from the FADS locus.
outcome	exposure	method	nsnp	pvalue	OR	lower	upper
BMI (GIANT)	DHA	Inverse variance weighted	7	0.0698159	0.932152	0.863977	1.00571
BMI (GIANT)	DHA	MR Egger	7	0.279722	1.05518	0.967386	1.15093
BMI (GIANT)	DHA	Weighted median	7	0.295156	0.982811	0.951419	1.01524
BMI (GIANT)	LA	Inverse variance weighted	15	0.745732	0.995014	0.965406	1.02553
BMI (GIANT)	LA	MR Egger	15	0.644105	1.01553	0.952706	1.08249
BMI (GIANT)	LA	Weighted median	15	0.310127	0.986844	0.961926	1.01241
BMI (GIANT)	MUFA	Inverse variance weighted	21	0.605474	0.982223	0.917595	1.0514
BMI (GIANT)	MUFA	MR Egger	21	0.923789	0.994594	0.891346	1.1098
BMI (GIANT)	MUFA	Weighted median	21	0.270082	0.988086	0.967262	1.00936
BMI (GIANT)	Omega_3	Inverse variance weighted	15	0.150967	0.96265	0.913916	1.01398
BMI (GIANT)	Omega_3	MR Egger	15	0.577365	1.03051	0.929597	1.14238
BMI (GIANT)	Omega_3	Weighted median	15	0.258583	0.984346	0.957766	1.01166
BMI (GIANT)	Omega_6	Inverse variance weighted	12	0.437189	0.966446	0.886719	1.05334
BMI (GIANT)	Omega_6	MR Egger	12	0.349634	1.08096	0.925286	1.26282
BMI (GIANT)	Omega_6	Weighted median	12	0.346999	0.986877	0.960079	1.01442
BMI (GIANT)	PUFA	Inverse variance weighted	13	0.350417	0.982099	0.94556	1.02005
BMI (GIANT)	PUFA	MR Egger	13	0.932483	1.00307	0.935959	1.07499
BMI (GIANT)	PUFA	Weighted median	13	0.292487	0.986733	0.962498	1.01158
BMI (GIANT)	SFA	Inverse variance weighted	15	0.427466	0.979311	0.930027	1.03121
BMI (GIANT)	SFA	MR Egger	15	0.480168	0.963867	0.872814	1.06442
BMI (GIANT)	SFA	Weighted median	15	0.302746	0.986185	0.960436	1.01262
BMI (GIANT)	Total_FA	Inverse variance weighted	24	0.679205	0.987011	0.927707	1.05011
BMI (GIANT)	Total_FA	MR Egger	24	0.706167	0.979639	0.8815	1.08871
BMI (GIANT)	Total_FA	Weighted median	24	0.354689	0.989095	0.966393	1.01233
CHD (CARDIoGRAMplusC4D)	DHA	Inverse variance weighted	36	0.0503906	1.23911	0.999635	1.53596
CHD (CARDIoGRAMplusC4D)	DHA	MR Egger	36	0.413877	1.22992	0.753238	2.00825
CHD (CARDIoGRAMplusC4D)	DHA	Weighted median	36	0.0943063	1.13201	0.978965	1.30898
CHD (CARDIoGRAMplusC4D)	LA	Inverse variance weighted	49	0.00111085	1.36887	1.13344	1.65319
CHD (CARDIoGRAMplusC4D)	LA	MR Egger	49	0.154966	1.37299	0.893298	2.11028
CHD (CARDIoGRAMplusC4D)	LA	Weighted median	49	6.03e-08	1.35596	1.21453	1.51387
CHD (CARDIoGRAMplusC4D)	MUFA	Inverse variance weighted	54	0.0133766	1.21267	1.04085	1.41285
CHD (CARDIoGRAMplusC4D)	MUFA	MR Egger	54	0.831298	0.972729	0.75521	1.2529
CHD (CARDIoGRAMplusC4D)	MUFA	Weighted median	54	8.61e-06	1.24948	1.13272	1.37829
CHD (CARDIoGRAMplusC4D)	Omega_3	Inverse variance weighted	44	0.0564669	1.20047	0.994979	1.44841
CHD (CARDIoGRAMplusC4D)	Omega_3	MR Egger	44	0.3746	1.18821	0.815322	1.73164
CHD (CARDIoGRAMplusC4D)	Omega_3	Weighted median	44	0.0351905	1.1347	1.00881	1.27629
CHD (CARDIoGRAMplusC4D)	Omega_6	Inverse variance weighted	53	0.00433386	1.30045	1.08569	1.5577
CHD (CARDIoGRAMplusC4D)	Omega_6	MR Egger	53	0.0674278	1.45339	0.981884	2.15133
CHD (CARDIoGRAMplusC4D)	Omega_6	Weighted median	53	6.33e-06	1.28674	1.15335	1.43556
CHD (CARDIoGRAMplusC4D)	PUFA	Inverse variance weighted	55	0.00326743	1.28834	1.08821	1.52527
CHD (CARDIoGRAMplusC4D)	PUFA	MR Egger	55	0.203876	1.25373	0.888355	1.76938
CHD (CARDIoGRAMplusC4D)	PUFA	Weighted median	55	3.59e-05	1.23923	1.11935	1.37194
CHD (CARDIoGRAMplusC4D)	SFA	Inverse variance weighted	50	0.0122909	1.24644	1.049	1.48105
CHD (CARDIoGRAMplusC4D)	SFA	MR Egger	50	0.962784	1.00777	0.729264	1.39264
CHD (CARDIoGRAMplusC4D)	SFA	Weighted median	50	0.0031219	1.20329	1.06432	1.3604
CHD (CARDIoGRAMplusC4D)	Total_FA	Inverse variance weighted	53	0.00655857	1.22837	1.05907	1.42473
CHD (CARDIoGRAMplusC4D)	Total_FA	MR Egger	53	0.77522	1.04065	0.792783	1.36602
CHD (CARDIoGRAMplusC4D)	Total_FA	Weighted median	53	4.21e-06	1.26272	1.14328	1.39465
Cholelithiasis (FinnGen)	DHA	Inverse variance weighted	26	0.0384537	0.788094	0.629003	0.987422
Cholelithiasis (FinnGen)	DHA	MR Egger	26	0.414722	0.809187	0.490811	1.33409
Cholelithiasis (FinnGen)	DHA	Weighted median	26	0.169725	0.884627	0.742616	1.05379
Cholelithiasis (FinnGen)	LA	Inverse variance weighted	39	0.320133	0.827776	0.570274	1.20155
Cholelithiasis (FinnGen)	LA	MR Egger	39	0.619534	0.818198	0.373044	1.79455
Cholelithiasis (FinnGen)	LA	Weighted median	39	0.0166447	0.844607	0.735561	0.969819
Cholelithiasis (FinnGen)	MUFA	Inverse variance weighted	37	0.10243	0.839947	0.681314	1.03551
Cholelithiasis (FinnGen)	MUFA	MR Egger	37	0.031127	0.670434	0.472952	0.950374
Cholelithiasis (FinnGen)	MUFA	Weighted median	37	0.0255596	0.871177	0.771849	0.983287
Cholelithiasis (FinnGen)	Omega_3	Inverse variance weighted	34	0.000401299	0.72581	0.607783	0.866756
Cholelithiasis (FinnGen)	Omega_3	MR Egger	34	0.13686	0.754652	0.525674	1.08337
Cholelithiasis (FinnGen)	Omega_3	Weighted median	34	0.0162118	0.847019	0.739789	0.969792
Cholelithiasis (FinnGen)	Omega_6	Inverse variance weighted	37	0.138953	0.746954	0.507532	1.09932
Cholelithiasis (FinnGen)	Omega_6	MR Egger	37	0.571263	0.79163	0.355261	1.76399
Cholelithiasis (FinnGen)	Omega_6	Weighted median	37	0.0274259	0.844521	0.726755	0.981369
Cholelithiasis (FinnGen)	PUFA	Inverse variance weighted	36	0.216301	0.794398	0.551543	1.14419
Cholelithiasis (FinnGen)	PUFA	MR Egger	36	0.472569	0.760625	0.363532	1.59147
Cholelithiasis (FinnGen)	PUFA	Weighted median	36	0.0244082	0.860264	0.754582	0.980748
Cholelithiasis (FinnGen)	SFA	Inverse variance weighted	31	0.103014	0.8034	0.617516	1.04524
Cholelithiasis (FinnGen)	SFA	MR Egger	31	0.0182153	0.538994	0.332176	0.874579
Cholelithiasis (FinnGen)	SFA	Weighted median	31	0.0203919	0.837032	0.72019	0.97283
Cholelithiasis (FinnGen)	Total_FA	Inverse variance weighted	41	0.123151	0.846043	0.684046	1.0464
Cholelithiasis (FinnGen)	Total_FA	MR Egger	41	0.0115477	0.610354	0.423678	0.879281
Cholelithiasis (FinnGen)	Total_FA	Weighted median	41	0.0212302	0.8635	0.762147	0.978331
