# Supplementary material for: Associations of genetically predicted fatty acid levels across the phenome: A mendelian randomisation study
Source: PLoS Med. 2022 Dec 29;19(12):e1004141. doi: 10.1371/journal.pmed.1004141 (PMC9799317; doi:10.1371/journal.pmed.1004141)
Supplement: S17 Table — (XLSX) [file pmed.1004141.s018.xlsx]

## Sheet: Sheet1
Supplementary Table 17: Two-sample Mendelian randomisation in the discovery phase using UKB for the fatty acids and CARDIoGRAMplusC4D summary statistics for coronary heart disease.
outcome	exposure	method	nsnp	P-value	OR	lower	upper
CHD (CARDIoGRAMplusC4D)	DHA	Inverse variance weighted	38	0.047979	1.15306	1.00127	1.32787
CHD (CARDIoGRAMplusC4D)	DHA	MR Egger	38	0.406038	1.09489	0.886321	1.35253
CHD (CARDIoGRAMplusC4D)	DHA	Weighted median	38	0.0163019	1.08997	1.01598	1.16934
CHD (CARDIoGRAMplusC4D)	LA	Inverse variance weighted	50	0.00326646	1.31985	1.09703	1.58794
CHD (CARDIoGRAMplusC4D)	LA	MR Egger	50	0.280585	1.26359	0.830087	1.92349
CHD (CARDIoGRAMplusC4D)	LA	Weighted median	50	3.48e-08	1.35375	1.21561	1.5076
CHD (CARDIoGRAMplusC4D)	MUFA	Inverse variance weighted	55	0.0214062	1.19397	1.02661	1.38862
CHD (CARDIoGRAMplusC4D)	MUFA	MR Egger	55	0.745235	0.958681	0.744234	1.23492
CHD (CARDIoGRAMplusC4D)	MUFA	Weighted median	55	6.7e-06	1.24242	1.13042	1.36552
CHD (CARDIoGRAMplusC4D)	Omega_3	Inverse variance weighted	47	0.0706581	1.1362	0.9893	1.30492
CHD (CARDIoGRAMplusC4D)	Omega_3	MR Egger	47	0.482727	1.08008	0.872597	1.33689
CHD (CARDIoGRAMplusC4D)	Omega_3	Weighted median	47	0.109008	1.06579	0.985896	1.15215
CHD (CARDIoGRAMplusC4D)	Omega_6	Inverse variance weighted	53	0.00433386	1.30045	1.08569	1.5577
CHD (CARDIoGRAMplusC4D)	Omega_6	MR Egger	53	0.0674278	1.45339	0.981884	2.15133
CHD (CARDIoGRAMplusC4D)	Omega_6	Weighted median	53	1.25e-05	1.28674	1.14915	1.44081
CHD (CARDIoGRAMplusC4D)	PUFA	Inverse variance weighted	56	0.00231882	1.28477	1.09346	1.50956
CHD (CARDIoGRAMplusC4D)	PUFA	MR Egger	56	0.190013	1.24837	0.899645	1.73227
CHD (CARDIoGRAMplusC4D)	PUFA	Weighted median	56	1.75e-05	1.23996	1.12404	1.36784
CHD (CARDIoGRAMplusC4D)	SFA	Inverse variance weighted	51	0.00975014	1.25171	1.05575	1.48403
CHD (CARDIoGRAMplusC4D)	SFA	MR Egger	51	0.97655	1.00483	0.729893	1.38333
CHD (CARDIoGRAMplusC4D)	SFA	Weighted median	51	0.00173157	1.21047	1.07413	1.36412
CHD (CARDIoGRAMplusC4D)	Total_FA	Inverse variance weighted	54	0.00538999	1.2321	1.06366	1.42722
CHD (CARDIoGRAMplusC4D)	Total_FA	MR Egger	54	0.79968	1.03551	0.79195	1.35398
CHD (CARDIoGRAMplusC4D)	Total_FA	Weighted median	54	5.87e-06	1.2658	1.14311	1.40166
