# Supplementary material for: Associations of genetically predicted fatty acid levels across the phenome: A mendelian randomisation study
Source: PLoS Med. 2022 Dec 29;19(12):e1004141. doi: 10.1371/journal.pmed.1004141 (PMC9799317; doi:10.1371/journal.pmed.1004141)
Supplement: S18 Table — Both methods were conducted on three separate models. Model 1: DHA, LA, MUFA, SFA; Model 2: omega-3, omega-6, MUFA, SFA; Model 3: PUFA, MUFA, SFA; Model 4: DHA, LA; Model 5: omega-3, omega-6. (XLSX) [file pmed.1004141.s019.xlsx]

## Sheet: Sheet1
Supplementary Table 18: Multivariable Mendelian randomisation and Mendelian randomisation - Bayesian Method Averaging (MR-BMA)
results for the direct effect of fatty acids on coronary heart disease using summary statistics from CARDIoGRAMplusC4D.
Both methods were conducted on three separate models. Model 1: DHA, LA, MUFA, SFA, Model 2: Omega-3, omega-6, MUFA, SFA, Model 3: PUFA, MUFA, SFA.
Model 4: DHA, LA, Model 5: Omega-3, omega-6
Model 1: DHA, LA, MUFA, SFA (70 SNPs)
MVMR							MR-BMA
Fatty acid	OR	Lower 95% CI	Upper 95% CI	P-value	F-statistic		Fatty acid	marginal inclusion probability
DHA	1.29439	0.83062	2.0171	0.25839	9.45874		LA	0.314
LA	1.63776	1.07303	2.49969	0.0254286	17.9552		MUFA	0.294
MUFA	1.44816	0.56562	3.70774	0.442878	9.09642		SFA	0.292
SFA	0.498785	0.136748	1.8193	0.295937	8.25978		DHA	0.279
Model 2: Omega 3, Omega 6, MUFA, SFA (68 SNPs)
MVMR							MR-BMA
Fatty acid	OR	Lower 95% CI	Upper 95% CI	P-value	F-statistic		Fatty acid	marginal inclusion probability
MUFA	1.53142	0.707643	3.31417	0.283306	10.7113		Omega 6	0.313
Omega 3	1.21092	0.834679	1.75674	0.317211	12.4576		SFA	0.288
Omega 6	1.805	1.05566	3.08626	0.0346967	11.2069		Omega 3	0.286
SFA	0.385119	0.0979267	1.51457	0.17679	9.07039		MUFA	0.285
Model 3: PUFA, MUFA, SFA (58 SNPs)
MVMR							MR-BMA
Fatty acid	OR	Lower 95% CI	Upper 95% CI	P-value	F-statistic		Fatty acid	marginal inclusion probability
MUFA	1.3139	0.779906	2.2135	0.309451	17.7084		PUFA	0.373
PUFA	1.58348	0.873201	2.87152	0.135882	11.682		MUFA	0.369
SFA	0.566265	0.195427	1.6408	0.299361	12.2475		SFA	0.367
Model 4: DHA, LA (57 SNPs)
MVMR							MR-BMA
Fatty acid	OR	Lower 95% CI	Upper 95% CI	P-value	F-statistic		Fatty acid	marginal inclusion probability
DHA	1.07542	0.854829	1.35294	0.537296	65.8743		LA	0.553
LA	1.32454	1.06922	1.64083	0.0128242	69.6622		DHA	0.504
Model 5: Omega 3, omega 6 (54 SNPs)
MVMR							MR-BMA
Fatty acid	OR	Lower 95% CI	Upper 95% CI	P-value	F-statistic		Fatty acid	marginal inclusion probability
Omega 3	0.969316	0.745525	1.26029	0.816918	60.9384		Omega 6	0.551
Omega 6	1.32796	1.00591	1.75312	0.0453319	54.5153		Omega 3	0.506
